# Supplementary material for: Spermatid-specific linker histone HILS1 is a poor condenser of DNA and chromatin and preferentially associates with LINE-1 elements
Source: Epigenetics Chromatin. 2018 Aug 1;11:43. doi: 10.1186/s13072-018-0214-0 (PMC6069787; doi:10.1186/s13072-018-0214-0)
Supplement: Supplementary file 3 — Additional file 3: Table S2. Chromosome-wise fold enrichment of HILS1 peaks. Excel file represents the fold enrichment values for HILS1 peaks across all chromosomes of the rat genome. [file 13072_2018_214_MOESM3_ESM.xlsx]

## Sheet: Sheet1
Quartile Inclusive
	WG	chr1	chr2	chr3	chr4	chr5	chr6	chr7	chr8	chr9	chr10	chr11	chr12	chr13	chr14	chr15	chr16	chr17	chr18	chr19	chr20	chrX
Minimum	2.88947	2.88947	2.88947	2.88947	2.88947	2.88947	2.88947	2.88947	2.88947	2.88947	2.88947	2.88947	2.88947	3.05832	2.88947	2.88947	2.88947	2.88947	2.88947	3.05832	2.88947	2.88947
Q1	4.21101	4.13668	4.13668	4.21101	4.34837	4.34837	4.28096	4.05918	4.13668	3.97636	4.21101	4.34837	3.79597	4.34837	4.28096	4.13668	4.28096	4.34837	4.28096	4.05918	4.2285	4.28096
Median	4.64386	4.58916	4.58916	4.69599	4.74685	4.74685	4.69599	4.53294	4.69599	4.53294	4.69599	4.69599	4.4121	4.79597	4.69599	4.58916	4.74685	4.74685	4.74685	4.58916	4.74685	4.69599
Q3	5.01837	5.01837	4.97636	5.05875	5.05875	5.05875	5.01837	4.9331	5.01837	4.9331	4.99737	5.01837	4.97636	5.05875	5.05875	4.97636	5.05875	5.05875	5.05875	5.01837	5.05875	5.01837
Maximum	7.6768	7.60999	7.17433	7.56133	7.44344	6.87762	6.88886	7.4663	6.7343	6.47379	6.24641	5.86617	7.51096	7.6768	7.22872	6.31506	6.31506	7.01814	7.34829	6.88886	7.25522	7.20173
Raw log2 fold enrichment
WG	chr1	chr2	chr3	chr4	chr5	chr6	chr7	chr8	chr9	chr10	chr11	chr12	chr13	chr14	chr15	chr16	chr17	chr18	chr19	chr20	chrX
5.74685	5.74685	5.21062	5.56133	5.21062	5.28133	6.29829	4.34837	5.17433	4.47379	5.05875	5.24641	5.09845	3.97636	5.09845	5.38059	4.69599	5.13668	5.44361	5.21062	5.28133	5.31506
5.64386	5.64386	5.79572	5.01837	5.17433	5.53263	6.42811	4.21101	5.09845	6.07874	5.21062	5.47379	5.09845	5.09845	6.28114	5.05875	5.17433	4.84298	5.41244	4.34837	4.9331	5.09845
5.50367	5.50367	5.13668	5.67016	5.17433	6.87762	5.24641	5.34837	5.17433	4.74685	5.64386	5.38059	5.77162	4.69599	5.38059	5.44361	5.50367	5.41244	5.09845	5.41244	6.69627	5.47379
4.74685	4.74685	4.4121	5.38059	5.24641	5.38059	5.24641	6.09824	5.21062	5.24641	5.13668	5.05875	4.9331	5.13668	5.05875	5.31506	6.07874	4.79597	5.34837	4.47379	5.09845	5.24641
4.97636	4.97636	5.28133	5.41244	5.13668	5.09845	5.50367	5.21062	5.17433	4.97636	5.24641	4.79597	7.51096	5.05875	5.17433	5.28133	5.09845	5.05875	5.05875	5.41244	5.21062	4.79597
5.24641	5.24641	4.58916	5.24641	5.34837	5.24641	5.17433	5.21062	5.53263	5.47379	4.97636	5.13668	5.41244	7.6768	5.13668	5.34837	4.74685	5.13668	5.13668	5.17433	4.88899	4.05918
6.77149	6.77149	5.24641	5.28133	5.28133	5.28133	5.50367	5.31506	4.47379	5.13668	5.38059	5.21062	7.18349	5.41244	4.74685	5.13668	5.34837	5.34837	5.34837	5.34837	5.21062	5.17433
7.04876	7.04876	5.44361	4.84298	5.31506	5.69627	5.13668	5.64386	5.24641	5.88899	5.13668	5.31506	5.50367	5.05875	5.47379	5.38059	5.41244	5.41244	5.47379	4.47379	4.97636	4.74685
5.24641	5.24641	5.09845	4.9331	5.38059	5.24641	5.34837	5.50367	5.13668	4.88899	5.13668	5.34837	5.05875	7.1177	5.38059	4.88899	6.31506	5.13668	5.01837	5.88899	5.17433	6.83137
5.21062	5.21062	5.21062	5.41244	5.21062	5.41244	4.97636	5.05875	5.24641	4.58916	4.97636	4.9331	4.47379	5.44361	6.34837	5.01837	4.88899	5.13668	5.05875	5.13668	5.34837	5.17433
4.97636	4.97636	5.41244	5.01837	5.53263	5.34837	5.13668	5.09845	5.13668	4.58916	5.09845	4.97636	7.51096	5.50367	4.97636	5.05875	5.28133	5.13668	4.97636	5.74685	6.70901	5.17433
5.53263	5.53263	5.01837	5.17433	5.05875	5.50367	5.13668	4.97636	5.28133	5.01837	4.79597	5.47379	5.05875	5.50367	6.78372	4.05918	4.9331	5.34837	4.97636	5.44361	5.09845	5.21062
4.13668	4.13668	5.44361	5.21062	4.97636	4.97636	5.17433	5.47379	5.05875	5.64386	5.31506	5.34837	5.34837	7.108	5.38059	5.72165	5.09845	5.31506	5.05875	5.34837	5.56133	5.28133
5.69627	5.69627	5.17433	4.97636	5.31506	5.50367	5.21062	5.13668	5.05875	5.09845	4.97636	4.9331	5.28133	5.41244	4.79597	5.13668	5.01837	5.44361	5.09845	4.79597	5.05875	5.28133
5.13668	5.13668	5.21062	5.24641	5.28133	4.13668	5.38059	5.41244	4.97636	4.34837	4.84298	5.13668	4.9331	5.21062	5.34837	5.41244	4.4121	5.09845	5.01837	5.09845	5.50367	5.34837
5.41244	5.41244	4.88899	5.31506	5.61677	4.84298	5.24641	5.13668	5.05875	5.50367	4.88899	5.09845	5.31506	4.13668	5.61677	5.38059	5.28133	5.38059	3.97636	6.07874	5.05875	5.24641
5.31506	5.31506	4.58916	5.31506	5.50367	5.34837	5.34837	4.79597	5.21062	4.21101	5.31506	5.01837	5.38059	5.13668	5.09845	5.24641	5.67016	5.34837	5.17433	5.21062	5.17433	4.47379
4.4121	4.4121	5.34837	5.05875	5.17433	4.97636	5.31506	5.53263	5.38059	4.58916	5.38059	5.53263	4.97636	5.24641	5.13668	3.97636	4.58916	4.9331	5.24641	4.58916	5.21062	4.9331
4.84298	4.84298	5.28133	5.13668	4.88899	5.01837	5.41244	5.41244	5.21062	5.21062	5.17433	4.47379	4.84298	5.24641	5.31506	5.05875	4.69599	5.17433	4.97636	4.88899	4.84298	5.44361
7.04876	7.04876	5.28133	5.47379	5.38059	5.24641	4.05918	5.09845	5.13668	5.72165	5.13668	4.79597	5.74685	4.9331	5.28133	5.44361	5.44361	5.24641	5.01837	5.47379	5.28133	5.09845
7.41244	7.41244	7.17433	5.05875	5.24641	5.24641	5.09845	5.50367	5.97636	5.05875	4.47379	4.9331	4.97636	5.13668	5.28133	5.38059	4.21101	5.17433	5.17433	4.88899	5.13668	5.34837
4.58916	4.58916	5.21062	5.53263	5.17433	5.17433	4.88899	4.74685	4.88899	5.34837	4.58916	5.17433	5.31506	5.34837	5.13668	3.8885	5.21062	5.28133	5.47379	4.47379	3.97636	4.9331
4.69599	4.69599	5.21062	4.88899	4.97636	5.17433	4.58916	4.84298	4.9331	4.28096	5.21062	4.84298	5.38059	7.25522	5.56133	5.34837	5.77162	5.38059	5.05875	5.21062	5.28133	5.28133
5.41244	5.41244	5.56133	5.41244	5.21062	5.50367	4.05918	4.69599	4.69599	5.24641	5.05875	5.17433	4.97636	5.01837	5.31506	5.41244	5.31506	5.17433	5.09845	4.34837	5.50367	5.28133
5.21062	5.21062	4.9331	5.21062	5.05875	6.87762	5.13668	5.13668	5.24641	4.74685	4.88899	5.21062	5.05875	5.53263	5.09845	4.9331	5.21062	5.09845	5.09845	5.28133	5.17433	5.67016
5.56133	5.56133	4.21101	5.28133	5.21062	4.9331	6.05875	5.01837	5.21062	4.69599	5.13668	5.67016	5.24641	5.64386	5.09845	5.31506	5.13668	5.28133	5.44361	5.28133	5.31506	5.41244
5.56133	5.56133	4.97636	5.21062	5.50367	5.21062	5.21062	5.88899	5.24641	5.31506	5.21062	5.41244	4.74685	5.01837	6.22882	5.13668	5.34837	5.24641	5.47379	5.38059	4.74685	5.44361
4.97636	4.97636	4.28096	5.13668	5.24641	5.53263	5.13668	5.38059	5.64386	4.74685	4.53294	5.09845	5.09845	5.41244	5.05875	5.13668	5.24641	5.34837	4.74685	5.41244	5.34837	5.38059
5.41244	5.41244	4.79597	5.64386	4.88899	5.13668	4.84298	5.72165	5.34837	5.21062	4.79597	4.88899	4.13668	5.05875	5.13668	5.34837	5.09845	5.61677	4.97636	4.53294	5.13668	4.13668
4.9331	4.9331	4.64386	4.88899	4.4121	5.28133	4.97636	5.28133	5.58946	5.31506	4.74685	5.09845	5.28133	5.17433	4.97636	5.01837	5.38059	4.53294	5.34837	5.05875	5.21062	5.09845
4.88899	4.88899	5.17433	5.31506	4.74685	5.24641	5.21062	5.13668	5.05875	6.47379	5.31506	5.09845	4.97636	5.13668	5.61677	5.17433	5.13668	5.13668	4.79597	5.01837	5.24641	3.79597
5.44361	5.44361	5.09845	5.41244	5.21062	5.21062	5.13668	5.21062	4.74685	5.53263	5.34837	5.58946	5.34837	7.04876	4.97636	4.97636	4.69599	5.97636	5.34837	5.28133	5.44361	4.13668
4.74685	4.74685	4.9331	5.24641	5.31506	5.01837	5.09845	4.4121	4.79597	5.67016	5.01837	5.24641	4.9331	5.21062	5.38059	5.21062	4.79597	5.34837	5.28133	5.50367	7.108	5.28133
4.58916	4.58916	4.34837	5.34837	5.21062	5.17433	5.38059	5.28133	5.34837	6.47379	5.58946	4.97636	5.44361	5.13668	5.72165	5.28133	5.17433	5.38059	5.17433	4.21101	5.05875	4.05918
5.01837	5.01837	4.84298	5.41244	5.01837	5.47379	5.24641	4.69599	5.01837	5.47379	5.41244	5.17433	4.97636	5.09845	5.58946	5.09845	5.47379	5.44361	5.01837	5.56133	4.9331	4.74685
4.84298	4.84298	5.61677	5.28133	5.01837	5.09845	5.50367	5.81967	5.28133	3.8885	5.28133	5.44361	4.97636	5.44361	5.13668	5.31506	5.21062	4.88899	5.24641	4.84298	5.17433	5.50367
5.09845	5.09845	4.4121	5.28133	4.79597	5.47379	5.17433	5.41244	5.53263	5.34837	4.84298	4.69599	5.79572	5.09845	5.31506	5.05875	4.97636	5.28133	5.28133	4.53294	4.88899	5.17433
4.9331	4.9331	4.53294	4.58916	5.21062	5.28133	5.38059	5.13668	5.01837	5.21062	5.05875	5.01837	5.13668	5.13668	4.88899	5.56133	5.34837	5.01837	5.44361	5.17433	5.41244	5.34837
7.58931	7.58931	5.21062	5.13668	5.05875	5.05875	5.09845	5.88899	5.56133	4.9331	4.69599	5.64386	5.13668	5.17433	6.15563	4.79597	5.69627	5.17433	5.13668	5.28133	5.21062	5.47379
5.44361	5.44361	5.58946	5.21062	5.88899	4.88899	4.79597	5.21062	5.50367	4.28096	5.13668	5.09845	6.56133	7.34012	5.56133	5.13668	4.58916	4.97636	5.05875	6.88886	5.09845	5.50367
5.50367	5.50367	5.24641	4.9331	4.79597	5.01837	5.01837	4.53294	5.34837	5.28133	5.13668	5.05875	4.53294	5.21062	5.28133	4.53294	5.13668	5.01837	5.47379	5.01837	4.74685	5.58946
5.05875	5.05875	5.38059	5.38059	4.05918	5.09845	5.34837	4.79597	6.7343	5.01837	5.21062	5.67016	4.53294	5.09845	4.74685	5.13668	4.97636	5.09845	5.38059	5.64386	4.69599	5.41244
4.34837	4.34837	5.38059	5.17433	5.13668	4.9331	5.05875	5.72165	5.53263	4.53294	5.31506	5.41244	5.74685	5.21062	5.05875	5.09845	6.07874	5.34837	5.17433	4.97636	7.25522	4.74685
6.97636	6.97636	5.05875	5.01837	5.24641	5.05875	5.38059	4.79597	4.74685	5.24641	5.17433	4.53294	5.86617	5.05875	5.21062	5.50367	5.41244	5.13668	5.01837	5.24641	4.9331	5.17433
4.58916	4.58916	4.88899	4.4121	5.05875	5.58946	5.09845	5.09845	5.21062	5.56133	5.56133	4.53294	4.28096	5.01837	5.21062	5.44361	5.28133	5.53263	3.8885	5.13668	5.56133	5.24641
4.97636	4.97636	5.17433	5.13668	5.44361	4.58916	5.05875	5.21062	5.64386	6.05875	4.84298	5.50367	4.97636	5.50367	5.47379	5.05875	5.24641	4.97636	4.79597	4.9331	5.24641	5.44361
4.05918	4.05918	4.84298	5.38059	5.44361	5.21062	4.97636	4.79597	5.34837	3.97636	5.21062	4.69599	5.79572	5.44361	5.24641	4.88899	5.21062	4.88899	5.17433	5.13668	5.21062	3.79597
5.17433	5.17433	4.34837	5.34837	5.28133	5.50367	5.28133	5.01837	5.24641	6.22882	5.53263	4.47379	5.21062	5.01837	4.9331	5.13668	4.97636	5.01837	5.21062	4.69599	4.47379	5.58946
5.44361	5.44361	5.24641	5.34837	5.28133	5.17433	5.50367	5.21062	4.9331	4.34837	5.24641	5.38059	5.09845	5.01837	5.44361	4.9331	5.38059	4.97636	4.88899	4.9331	5.41244	5.61677
5.01837	5.01837	5.28133	4.9331	4.69599	5.31506	3.58976	5.01837	5.28133	4.53294	4.79597	4.79597	4.47379	5.09845	6.22882	4.9331	5.05875	5.09845	5.17433	5.17433	5.56133	4.34837
4.21101	4.21101	4.74685	5.05875	4.58916	5.34837	4.97636	5.09845	5.17433	5.67016	5.05875	5.09845	3.34767	5.31506	5.05875	5.09845	5.53263	5.44361	5.24641	5.41244	5.05875	5.50367
5.53263	5.53263	4.84298	5.21062	5.50367	4.58916	5.13668	4.4121	5.05875	5.13668	4.9331	4.74685	4.97636	4.88899	5.31506	5.13668	3.97636	5.31506	5.38059	3.8885	5.05875	4.53294
5.09845	5.09845	5.50367	5.31506	4.69599	3.8885	5.24641	4.58916	4.79597	5.47379	5.17433	4.74685	6.8431	4.74685	5.56133	4.47379	5.13668	5.69627	4.74685	5.05875	4.97636	5.13668
5.05875	5.05875	4.9331	5.72165	5.24641	4.97636	4.88899	5.24641	4.84298	5.50367	4.84298	5.38059	5.67016	5.21062	4.9331	5.21062	5.13668	5.17433	6.4888	5.13668	4.05918	5.34837
4.9331	4.9331	5.21062	4.97636	5.50367	4.74685	4.69599	4.9331	5.05875	6.13689	4.58916	4.69599	5.13668	4.79597	5.13668	5.99729	4.97636	4.88899	4.53294	5.34837	5.09845	4.9331
5.28133	5.28133	5.13668	5.13668	5.13668	4.9331	5.28133	6.26397	4.84298	4.74685	4.9331	5.58946	4.84298	4.58916	5.34837	5.24641	5.01837	6.63038	5.21062	5.95489	4.47379	5.01837
5.50367	5.50367	5.61677	5.34837	4.97636	5.13668	4.88899	4.79597	5.41244	4.53294	4.58916	5.24641	5.24641	5.28133	5.09845	5.72165	5.09845	5.13668	5.21062	4.69599	5.31506	5.28133
4.28096	4.28096	4.53294	5.64386	5.34837	5.17433	4.84298	4.9331	5.01837	5.56133	5.28133	5.38059	5.21062	5.05875	5.05875	4.9331	4.97636	5.01837	5.38059	5.72165	5.31506	5.58946
4.05918	4.05918	4.64386	5.34837	4.69599	5.21062	4.69599	5.34837	5.01837	5.28133	4.9331	5.01837	4.53294	4.88899	4.58916	5.05875	4.21101	4.9331	5.28133	5.05875	5.34837	5.28133
5.01837	5.01837	5.47379	5.09845	5.17433	4.9331	5.17433	4.28096	5.53263	4.97636	4.84298	5.05875	4.05918	5.21062	4.9331	4.21101	5.34837	5.21062	5.24641	4.88899	5.17433	5.64386
5.17433	5.17433	5.13668	5.09845	4.88899	5.21062	4.84298	5.13668	5.24641	5.21062	5.28133	5.34837	5.17433	5.56133	4.84298	4.79597	5.21062	4.97636	4.88899	5.56133	4.69599	5.17433
5.34837	5.34837	5.01837	4.58916	7.44344	5.05875	5.17433	5.72165	5.58946	4.84298	5.13668	5.05875	5.28133	4.84298	6.28114	5.13668	5.05875	4.79597	5.21062	5.21062	5.21062	5.47379
5.31506	5.31506	4.9331	5.17433	5.34837	5.13668	4.79597	4.9331	4.58916	5.34837	4.88899	5.31506	4.9331	5.21062	5.13668	5.13668	5.09845	4.58916	5.01837	5.91121	5.34837	5.47379
5.41244	5.41244	4.4121	5.64386	5.38059	5.28133	5.38059	4.64386	4.58916	3.69599	5.34837	5.24641	4.53294	3.8885	5.09845	4.97636	5.31506	5.21062	5.44361	4.34837	5.28133	5.41244
4.58916	4.58916	5.24641	4.88899	4.69599	4.88899	5.13668	5.61677	5.17433	6.22882	5.01837	5.24641	4.64386	5.05875	5.09845	5.24641	4.84298	4.97636	5.44361	4.53294	5.13668	5.09845
5.05875	5.05875	5.28133	4.9331	5.31506	5.17433	3.8885	4.74685	4.9331	5.67016	5.09845	4.9331	4.21101	5.50367	4.64386	5.41244	5.17433	4.74685	5.44361	6.7343	4.9331	4.97636
5.24641	5.24641	4.47379	5.05875	5.17433	4.13668	5.01837	5.56133	5.01837	5.58946	5.53263	5.21062	4.88899	4.79597	4.88899	4.88899	5.31506	4.97636	5.44361	5.24641	5.38059	5.47379
5.53263	5.53263	4.69599	5.05875	5.47379	5.53263	4.9331	4.58916	3.69599	5.28133	5.50367	4.79597	4.9331	4.97636	4.84298	5.61677	3.8885	6.07874	5.05875	5.13668	4.97636	5.09845
5.24641	5.24641	4.97636	5.17433	5.13668	5.05875	5.09845	4.79597	5.21062	4.9331	5.05875	5.28133	4.4121	5.01837	5.05875	5.13668	4.97636	4.97636	5.47379	5.24641	4.88899	5.13668
6.29829	6.29829	5.31506	5.28133	5.24641	5.21062	4.88899	5.56133	4.84298	4.47379	4.4121	5.31506	5.79572	5.05875	5.21062	4.84298	5.13668	5.50367	5.05875	5.56133	5.21062	5.17433
5.34837	5.34837	5.17433	5.28133	4.84298	3.79597	3.97636	5.21062	5.09845	5.47379	4.69599	4.64386	5.21062	7.28974	5.41244	5.13668	5.21062	4.97636	4.88899	4.58916	6.56133	4.97636
6.96567	6.96567	5.09845	5.50367	5.13668	5.24641	4.74685	5.05875	5.56133	5.31506	5.09845	5.61677	6.68328	4.74685	5.31506	5.31506	4.64386	4.97636	5.41244	4.84298	4.05918	5.41244
5.28133	5.28133	5.24641	5.38059	4.88899	5.31506	5.24641	5.05875	4.79597	5.05875	5.28133	4.47379	4.74685	4.53294	5.44361	5.01837	5.21062	4.97636	5.09845	5.01837	4.21101	5.56133
4.97636	4.97636	5.13668	5.21062	4.84298	5.01837	4.53294	4.28096	6.69627	4.79597	5.24641	4.79597	4.88899	5.05875	6.33181	5.13668	5.53263	4.97636	4.9331	4.74685	5.09845	5.01837
5.38059	5.38059	5.05875	5.09845	5.56133	4.79597	5.28133	5.50367	5.24641	3.97636	5.38059	4.97636	5.13668	4.9331	5.13668	5.21062	4.47379	5.05875	5.34837	5.58946	5.24641	5.21062
5.21062	5.21062	4.97636	5.09845	4.58916	5.38059	5.28133	5.01837	5.05875	4.53294	4.84298	5.24641	5.01837	5.01837	5.34837	4.88899	5.38059	5.61677	5.05875	6.17433	4.97636	5.13668
5.53263	5.53263	4.69599	5.31506	5.34837	5.09845	5.50367	4.58916	5.09845	5.21062	4.9331	4.97636	5.13668	5.01837	5.56133	4.97636	4.97636	4.9331	5.44361	4.79597	4.9331	5.61677
4.58916	4.58916	5.34837	5.24641	5.05875	4.9331	5.31506	5.28133	5.24641	5.28133	4.9331	5.34837	4.64386	5.05875	4.64386	5.01837	5.31506	5.05875	4.97636	4.34837	4.05918	5.01837
5.01837	5.01837	5.47379	5.13668	5.53263	5.24641	5.09845	5.13668	4.97636	5.13668	4.64386	5.13668	4.97636	4.84298	4.34837	4.74685	4.4121	4.79597	5.17433	5.38059	5.31506	5.05875
5.56133	5.56133	5.09845	5.47379	4.88899	5.21062	5.09845	5.21062	4.74685	5.13668	4.84298	4.74685	3.97636	4.84298	4.9331	4.64386	5.24641	5.34837	4.69599	4.88899	5.05875	5.05875
5.09845	5.09845	4.97636	5.01837	4.97636	4.9331	4.9331	4.28096	5.21062	4.53294	4.9331	5.28133	4.69599	5.17433	5.38059	5.01837	4.69599	4.97636	5.28133	4.97636	5.28133	3.47379
7.04876	7.04876	4.97636	5.34837	5.34837	4.9331	5.13668	4.9331	4.97636	4.84298	5.01837	5.34837	3.58976	4.97636	5.28133	5.05875	6.05875	5.05875	4.97636	5.13668	4.53294	5.05875
5.28133	5.28133	5.13668	4.9331	5.31506	5.38059	5.28133	4.58916	5.47379	5.05875	5.13668	4.69599	4.53294	5.09845	5.24641	5.13668	5.13668	5.21062	5.09845	4.64386	4.53294	5.53263
5.13668	5.13668	5.44361	5.09845	5.28133	5.34837	5.41244	5.13668	4.4121	5.01837	4.79597	4.84298	3.8885	5.44361	5.38059	5.77162	5.41244	5.05875	5.24641	4.4121	5.09845	4.97636
5.24641	5.24641	5.17433	4.88899	5.53263	5.09845	4.97636	4.47379	4.88899	5.05875	5.01837	5.24641	4.34837	4.9331	5.09845	4.74685	4.88899	4.84298	5.17433	4.34837	5.56133	4.9331
4.9331	4.9331	4.28096	5.31506	4.79597	5.17433	5.13668	5.24641	4.88899	4.58916	5.28133	5.01837	3.79597	4.79597	5.28133	5.01837	5.17433	5.21062	5.44361	4.9331	4.9331	5.41244
6.09824	6.09824	4.88899	4.88899	5.13668	5.38059	5.24641	5.01837	4.79597	5.13668	5.31506	5.53263	4.84298	4.74685	4.97636	4.64386	5.09845	5.05875	5.17433	4.34837	4.34837	4.69599
5.21062	5.21062	5.44361	5.21062	4.79597	4.69599	5.28133	5.31506	4.9331	6.22882	4.74685	5.47379	3.34767	4.84298	4.9331	5.21062	5.53263	5.21062	5.38059	5.05875	5.24641	5.13668
5.31506	5.31506	5.28133	5.05875	5.38059	5.24641	4.9331	5.28133	4.84298	4.05918	5.24641	4.79597	5.44361	4.28096	6.78372	4.34837	5.17433	5.38059	5.17433	5.34837	4.34837	5.09845
5.01837	5.01837	4.13668	5.28133	5.31506	4.84298	5.38059	4.47379	4.69599	5.81967	5.05875	4.64386	5.17433	5.01837	5.01837	4.74685	5.44361	4.9331	4.74685	4.84298	4.69599	5.17433
4.05918	4.05918	5.21062	5.67016	5.34837	4.9331	5.13668	4.69599	5.72165	5.01837	4.97636	5.09845	4.21101	5.09845	4.88899	4.88899	4.74685	5.21062	4.97636	5.05875	5.56133	5.09845
4.05918	4.05918	5.31506	4.84298	5.05875	5.28133	5.09845	5.53263	5.05875	5.58946	4.28096	4.64386	4.97636	5.05875	5.01837	4.21101	5.44361	4.79597	5.31506	5.24641	5.21062	5.05875
4.58916	4.58916	5.05875	4.79597	5.53263	4.97636	4.88899	4.4121	4.88899	5.21062	4.9331	5.05875	6.88886	5.24641	4.97636	4.53294	4.97636	5.05875	4.69599	4.4121	5.01837	4.9331
6.51822	6.51822	4.88899	5.24641	4.97636	5.41244	4.58916	4.64386	5.47379	4.69599	4.47379	4.58916	5.24641	4.88899	4.64386	4.05918	3.58976	4.88899	4.79597	5.56133	4.97636	5.38059
5.09845	5.09845	4.53294	5.01837	4.9331	4.97636	5.34837	3.58976	4.74685	5.17433	4.47379	5.28133	4.53294	4.53294	4.88899	4.79597	5.24641	4.9331	4.9331	4.53294	4.88899	5.50367
4.34837	4.34837	4.69599	4.21101	5.09845	5.34837	5.13668	4.79597	5.53263	5.17433	5.34837	4.34837	4.69599	5.13668	5.13668	5.21062	4.88899	5.28133	4.79597	4.84298	4.53294	5.01837
5.05875	5.05875	5.47379	5.17433	5.05875	5.13668	5.31506	4.97636	5.24641	4.79597	4.79597	4.79597	4.13668	4.84298	5.13668	5.13668	5.34837	4.69599	5.28133	5.95489	4.97636	5.38059
5.05875	5.05875	5.38059	4.88899	5.28133	5.21062	5.09845	5.61677	4.74685	4.47379	4.79597	5.09845	4.13668	5.41244	5.01837	5.38059	5.05875	5.28133	4.88899	4.64386	4.47379	4.13668
4.9331	4.9331	5.31506	4.88899	5.38059	5.34837	5.13668	5.88899	4.74685	4.9331	4.21101	4.13668	4.05918	4.84298	5.13668	4.9331	4.69599	4.84298	4.69599	5.28133	4.97636	4.4121
4.53294	4.53294	4.97636	5.01837	5.13668	5.81967	5.28133	4.88899	5.17433	4.64386	5.01837	5.28133	4.9331	7.24641	5.09845	5.13668	4.88899	4.9331	5.28133	4.9331	4.9331	5.09845
4.4121	4.4121	5.21062	5.17433	5.09845	4.4121	5.56133	5.38059	4.74685	5.21062	5.13668	5.47379	5.81967	5.05875	4.84298	4.97636	5.53263	4.58916	4.79597	5.88899	5.09845	5.17433
4.97636	4.97636	4.64386	5.28133	5.31506	4.53294	4.84298	4.4121	5.01837	4.34837	5.13668	5.01837	4.34837	5.47379	4.34837	5.24641	4.34837	5.34837	5.05875	4.58916	5.21062	5.05875
5.01837	5.01837	5.97636	4.79597	5.05875	5.17433	5.01837	4.88899	4.88899	4.4121	5.17433	4.84298	4.34837	5.21062	5.13668	4.28096	4.97636	5.47379	5.13668	4.58916	3.58976	5.34837
5.50367	5.50367	5.50367	5.05875	4.79597	5.28133	5.05875	4.21101	4.97636	4.88899	4.97636	5.17433	3.69599	5.21062	4.9331	4.84298	5.34837	5.41244	5.17433	5.34837	4.97636	5.38059
4.21101	4.21101	5.13668	4.79597	4.97636	5.09845	4.69599	4.97636	5.01837	4.21101	4.79597	4.64386	6.99741	4.79597	6.22882	5.41244	3.97636	4.84298	5.28133	5.01837	5.09845	4.64386
5.41244	5.41244	5.41244	5.21062	4.47379	4.74685	4.79597	4.79597	5.17433	4.58916	5.05875	5.01837	5.28133	4.05918	5.09845	5.21062	4.53294	4.84298	4.9331	4.9331	6.60318	4.64386
6.54705	6.54705	5.47379	4.58916	4.88899	5.56133	4.58916	5.97636	5.67016	4.97636	4.69599	5.47379	4.4121	5.05875	5.13668	4.79597	5.34837	5.05875	5.28133	4.05918	4.88899	5.05875
5.05875	5.05875	4.9331	5.24641	5.47379	5.21062	5.09845	4.79597	5.01837	5.28133	4.21101	5.38059	3.79597	4.58916	5.17433	4.9331	5.21062	4.53294	5.09845	4.4121	5.17433	4.9331
6.58931	6.58931	5.05875	5.24641	4.88899	5.17433	4.79597	5.05875	4.88899	3.97636	5.09845	4.05918	5.67016	4.9331	5.05875	4.9331	5.34837	5.01837	5.01837	5.53263	3.58976	5.01837
5.44361	5.44361	5.47379	5.01837	5.13668	4.58916	5.05875	5.64386	4.28096	3.8885	4.74685	4.74685	4.69599	4.74685	5.38059	3.97636	5.44361	5.21062	5.38059	5.67016	4.9331	5.24641
5.53263	5.53263	5.34837	5.13668	5.13668	5.13668	5.17433	5.01837	5.21062	4.74685	4.88899	4.84298	5.58946	4.58916	4.69599	5.34837	5.28133	4.97636	5.17433	4.4121	4.9331	4.88899
6.57531	6.57531	4.88899	5.28133	5.05875	4.97636	5.31506	5.05875	4.69599	5.86617	5.01837	4.58916	5.13668	5.01837	4.4121	4.69599	5.34837	4.53294	4.97636	5.01837	4.58916	3.79597
5.91121	5.91121	5.44361	5.17433	4.64386	4.88899	4.79597	5.09845	4.34837	5.13668	5.01837	5.44361	4.74685	4.84298	4.79597	4.28096	5.17433	5.13668	5.28133	4.88899	5.09845	5.21062
5.01837	5.01837	5.21062	4.97636	5.47379	5.05875	5.53263	5.50367	4.9331	5.28133	5.17433	5.05875	4.34837	4.28096	5.34837	4.88899	4.9331	5.56133	5.09845	4.4121	4.58916	5.47379
6.63038	6.63038	5.44361	5.41244	5.31506	4.13668	5.28133	5.41244	5.13668	5.09845	4.9331	5.28133	4.84298	5.09845	5.44361	5.24641	5.88899	5.13668	3.97636	5.67016	5.24641	4.79597
7.4888	7.4888	5.28133	5.09845	5.13668	4.88899	4.47379	5.34837	5.28133	3.97636	4.53294	5.01837	3.58976	4.88899	4.9331	4.9331	3.69599	5.17433	5.21062	5.50367	5.34837	5.38059
4.88899	4.88899	5.41244	4.64386	4.28096	4.9331	5.41244	5.21062	5.01837	4.9331	4.84298	4.21101	4.13668	6.70901	5.09845	5.28133	4.88899	5.01837	5.24641	5.28133	7.25522	5.17433
5.01837	5.01837	5.13668	4.58916	6.87762	5.69627	4.9331	5.34837	4.9331	4.97636	4.84298	5.24641	4.64386	5.01837	6.8431	4.88899	5.05875	5.38059	5.17433	4.28096	5.01837	7.01814
5.53263	5.53263	4.9331	5.28133	4.69599	5.01837	5.13668	7.20173	4.74685	5.05875	5.64386	5.01837	4.69599	5.09845	4.4121	4.74685	5.44361	5.09845	4.9331	4.9331	4.88899	4.05918
4.9331	4.9331	5.21062	5.38059	4.97636	5.81967	5.28133	4.28096	4.84298	4.79597	5.31506	4.79597	5.41244	5.31506	4.79597	4.84298	4.74685	5.17433	5.31506	3.97636	5.01837	5.38059
5.47379	5.47379	4.47379	4.79597	5.17433	4.74685	4.9331	5.28133	5.24641	5.17433	4.88899	3.58976	3.21101	4.4121	3.8885	5.05875	5.50367	4.88899	5.41244	5.31506	4.79597	5.28133
4.69599	4.69599	5.28133	3.58976	5.05875	4.64386	4.84298	4.69599	5.01837	5.24641	5.05875	4.28096	3.58976	5.17433	4.64386	4.34837	5.77162	5.61677	5.09845	5.67016	4.69599	5.17433
4.69599	4.69599	5.47379	4.79597	5.31506	4.9331	5.21062	5.21062	4.58916	5.24641	5.13668	4.84298	3.79597	4.9331	5.44361	5.01837	4.74685	5.05875	4.88899	5.05875	4.9331	5.31506
4.64386	4.64386	5.21062	4.84298	4.9331	5.31506	4.88899	5.01837	5.53263	4.58916	3.97636	4.84298	4.53294	4.97636	4.88899	4.53294	5.31506	6.07874	4.88899	5.44361	4.05918	5.56133
5.41244	5.41244	5.17433	5.13668	5.13668	5.34837	4.28096	4.88899	5.56133	5.17433	4.88899	5.01837	4.84298	7.18349	5.56133	3.79597	4.69599	4.97636	4.69599	5.50367	4.28096	3.8885
5.28133	5.28133	4.58916	4.74685	5.34837	4.79597	5.13668	4.28096	4.34837	4.53294	5.21062	4.47379	5.67016	4.79597	5.81967	5.24641	4.79597	5.05875	4.69599	5.05875	4.47379	5.53263
5.21062	5.21062	4.64386	5.09845	4.58916	4.88899	5.09845	5.64386	4.88899	5.17433	4.69599	4.88899	5.31506	4.97636	4.97636	4.47379	5.21062	5.38059	4.69599	5.01837	5.28133	5.21062
4.74685	4.74685	5.24641	5.05875	4.97636	5.50367	5.09845	5.88899	5.34837	4.47379	4.84298	5.09845	4.28096	5.24641	4.88899	5.24641	5.28133	4.79597	5.24641	4.21101	4.58916	4.97636
4.4121	4.4121	4.97636	5.38059	4.9331	4.88899	5.21062	5.47379	4.64386	4.69599	4.97636	5.24641	4.05918	5.17433	5.56133	4.84298	5.05875	4.74685	5.09845	5.17433	4.97636	5.05875
4.9331	4.9331	5.24641	5.41244	4.69599	4.79597	5.09845	5.05875	4.88899	4.69599	4.34837	4.53294	4.4121	5.09845	5.17433	5.31506	4.88899	4.9331	5.17433	5.17433	5.56133	5.24641
4.69599	4.69599	5.01837	4.58916	5.01837	5.17433	5.13668	5.09845	4.74685	5.24641	5.17433	4.69599	5.28133	4.9331	4.97636	4.97636	5.56133	3.58976	3.69599	5.09845	5.17433	5.41244
5.21062	5.21062	4.69599	5.38059	4.97636	5.28133	4.53294	5.34837	5.21062	5.34837	4.79597	4.74685	4.53294	5.72165	4.64386	5.09845	4.69599	4.69599	4.69599	5.67016	5.05875	5.13668
5.21062	5.21062	7.17433	5.17433	4.97636	5.28133	4.84298	4.53294	4.28096	5.21062	4.69599	4.9331	3.97636	4.97636	5.09845	6.15563	4.74685	5.24641	5.28133	4.79597	5.24641	4.88899
4.97636	4.97636	4.79597	5.17433	5.24641	5.01837	4.79597	4.47379	5.38059	4.4121	4.13668	5.01837	3.47379	4.47379	4.53294	4.53294	5.47379	4.13668	5.05875	4.53294	4.34837	4.84298
6.29829	6.29829	4.97636	5.28133	5.05875	4.9331	5.34837	5.95489	5.88899	5.17433	4.97636	4.88899	5.09845	4.97636	5.05875	4.13668	5.05875	5.05875	5.34837	5.34837	3.05832	5.05875
4.97636	4.97636	5.31506	5.09845	5.13668	4.9331	5.24641	5.28133	5.13668	5.17433	4.74685	4.53294	4.28096	5.01837	5.05875	4.58916	4.74685	5.13668	4.13668	4.97636	4.9331	4.88899
5.28133	5.28133	5.28133	5.28133	4.97636	5.38059	4.74685	4.74685	5.01837	4.28096	4.47379	5.01837	4.05918	4.74685	4.97636	4.97636	4.69599	4.79597	4.79597	5.69627	4.34837	3.8885
5.05875	5.05875	5.28133	5.56133	4.97636	5.13668	4.74685	4.4121	4.05918	4.74685	4.79597	5.17433	3.58976	5.05875	6.60318	5.13668	5.44361	5.50367	4.74685	4.9331	4.74685	4.84298
4.88899	4.88899	4.21101	5.47379	4.64386	4.69599	4.64386	5.24641	4.74685	4.69599	5.24641	4.74685	5.41244	5.05875	4.58916	3.8885	5.47379	5.38059	4.88899	5.44361	4.74685	5.21062
4.9331	4.9331	5.34837	5.05875	5.21062	4.84298	5.17433	4.4121	4.97636	5.28133	4.13668	4.34837	3.69599	4.84298	4.79597	5.05875	5.53263	5.01837	4.64386	5.56133	4.88899	5.05875
5.38059	5.38059	4.9331	5.41244	4.9331	5.17433	5.24641	5.13668	5.01837	5.44361	4.88899	5.41244	4.69599	5.01837	4.84298	4.79597	5.01837	5.64386	4.79597	4.97636	4.84298	4.69599
5.28133	5.28133	4.88899	5.31506	5.01837	4.88899	4.88899	4.97636	5.28133	5.13668	4.88899	4.9331	4.58916	5.44361	4.64386	4.97636	5.13668	5.38059	4.69599	4.13668	5.44361	5.56133
5.17433	5.17433	5.05875	4.97636	4.9331	4.74685	4.84298	4.58916	4.28096	5.34837	4.79597	4.58916	7.18349	4.47379	4.97636	5.21062	4.97636	5.05875	4.88899	3.69599	4.69599	4.13668
5.24641	5.24641	4.69599	5.17433	4.88899	4.84298	5.24641	6.05875	5.31506	4.64386	4.58916	5.44361	5.17433	4.88899	5.53263	4.9331	4.9331	4.79597	5.21062	4.9331	4.4121	5.84298
5.24641	5.24641	5.38059	4.9331	5.84298	5.17433	5.09845	5.17433	5.28133	4.9331	5.28133	4.9331	3.8885	5.09845	5.28133	5.01837	4.84298	4.64386	4.34837	4.9331	4.88899	4.79597
5.17433	5.17433	5.13668	5.01837	5.05875	5.01837	5.31506	5.61677	5.01837	4.97636	5.44361	5.05875	5.09845	4.97636	4.88899	5.79572	4.97636	5.28133	5.28133	5.31506	4.88899	4.47379
4.21101	4.21101	3.97636	5.01837	5.28133	5.28133	5.31506	5.13668	6.34837	4.97636	4.97636	5.01837	7.17433	5.24641	5.58946	5.17433	5.44361	4.88899	4.97636	5.41244	5.17433	5.09845
5.13668	5.13668	3.97636	5.01837	5.38059	4.69599	5.21062	5.24641	6.41244	6.21082	4.47379	5.13668	3.8885	5.44361	4.84298	5.05875	4.84298	3.79597	5.17433	4.88899	4.84298	5.21062
3.79597	3.79597	5.01837	3.58976	4.9331	5.05875	5.05875	5.47379	5.05875	3.97636	4.9331	4.74685	4.34837	4.21101	5.31506	5.09845	4.47379	4.58916	5.28133	5.53263	4.28096	5.01837
5.38059	5.38059	5.47379	5.31506	4.79597	5.21062	5.09845	5.05875	3.69599	5.31506	5.41244	4.69599	4.97636	4.97636	4.69599	4.97636	5.01837	5.38059	4.79597	5.17433	4.53294	4.97636
5.41244	5.41244	5.17433	4.28096	5.13668	5.24641	4.53294	5.13668	5.09845	5.24641	5.17433	4.88899	4.13668	4.88899	5.05875	5.24641	4.34837	4.97636	4.58916	4.9331	3.79597	4.74685
5.09845	5.09845	5.24641	5.05875	4.79597	5.17433	4.53294	5.77162	4.84298	5.41244	5.05875	5.21062	4.13668	5.31506	5.47379	4.28096	5.21062	5.34837	4.79597	5.69627	5.17433	4.74685
4.47379	4.47379	5.13668	5.17433	5.01837	4.64386	5.28133	4.9331	4.84298	4.97636	4.79597	4.97636	5.09845	5.01837	4.53294	4.69599	5.58946	5.38059	4.53294	4.9331	4.53294	5.28133
4.97636	4.97636	5.01837	5.56133	4.84298	5.01837	5.17433	4.4121	5.05875	4.97636	5.28133	5.44361	4.69599	4.97636	4.74685	5.21062	5.09845	4.53294	4.9331	4.47379	4.97636	4.28096
6.38076	6.38076	4.84298	5.09845	5.72165	5.21062	4.05918	4.88899	5.05875	4.9331	5.01837	4.79597	3.58976	4.69599	4.47379	5.56133	5.21062	5.47379	5.41244	4.13668	4.53294	4.69599
5.28133	5.28133	4.64386	4.69599	5.09845	5.01837	5.13668	5.41244	6.1177	4.74685	4.58916	5.17433	3.69599	4.9331	4.69599	4.47379	5.44361	5.13668	4.34837	4.34837	4.4121	5.01837
5.28133	5.28133	4.97636	4.97636	5.53263	5.05875	5.41244	4.88899	5.17433	5.69627	4.84298	4.69599	4.64386	6.07874	5.17433	5.05875	4.79597	4.88899	5.01837	5.58946	6.91121	5.05875
5.38059	5.38059	5.24641	4.79597	5.38059	4.88899	4.84298	4.88899	4.34837	4.84298	5.05875	5.31506	4.74685	4.97636	5.24641	5.21062	5.24641	4.88899	4.69599	5.38059	4.58916	5.41244
4.88899	4.88899	4.84298	5.17433	5.05875	4.9331	4.9331	5.64386	5.47379	4.47379	4.53294	5.09845	3.47379	5.05875	4.74685	5.21062	5.31506	4.88899	5.47379	5.56133	4.64386	4.64386
4.79597	4.79597	4.79597	5.17433	5.47379	5.13668	4.58916	4.69599	4.97636	4.69599	5.28133	4.13668	4.58916	5.01837	5.34837	3.79597	5.38059	4.53294	5.28133	5.88899	5.13668	4.34837
5.53263	5.53263	4.64386	5.13668	5.01837	5.24641	5.09845	5.24641	4.69599	4.05918	4.9331	5.61677	5.13668	5.21062	4.84298	4.69599	5.17433	5.09845	4.64386	4.88899	4.69599	5.01837
5.24641	5.24641	4.13668	4.58916	4.74685	4.88899	5.13668	5.24641	4.34837	5.50367	4.64386	4.53294	4.28096	5.17433	5.05875	5.21062	4.88899	4.58916	5.21062	5.09845	4.97636	3.8885
6.93322	6.93322	4.58916	4.58916	4.84298	5.21062	4.79597	5.01837	5.09845	5.24641	5.13668	5.28133	4.05918	4.64386	5.31506	5.47379	5.05875	4.9331	4.84298	5.17433	3.69599	4.9331
5.13668	5.13668	5.41244	4.9331	4.79597	4.97636	4.74685	4.13668	5.05875	4.28096	4.21101	5.17433	4.28096	4.64386	6.28114	4.4121	4.84298	5.69627	4.84298	4.9331	4.58916	5.17433
5.28133	5.28133	5.21062	4.58916	5.28133	4.97636	5.24641	4.05918	4.84298	4.9331	4.79597	5.05875	5.21062	5.09845	4.64386	4.9331	4.21101	4.64386	5.17433	5.50367	4.74685	5.01837
5.01837	5.01837	4.05918	5.61677	4.53294	5.01837	4.74685	5.28133	5.24641	4.9331	4.79597	5.21062	4.79597	5.01837	4.64386	4.88899	4.84298	5.28133	5.21062	4.84298	4.79597	4.05918
5.24641	5.24641	3.97636	5.13668	5.53263	4.9331	4.79597	5.09845	4.64386	4.53294	5.44361	5.17433	3.47379	5.09845	5.34837	4.47379	5.31506	5.05875	4.97636	5.24641	4.28096	5.13668
4.9331	4.9331	4.69599	4.88899	5.09845	5.69627	4.88899	5.38059	4.74685	5.05875	4.74685	4.79597	3.97636	4.58916	3.8885	5.38059	5.01837	5.05875	4.69599	5.74685	4.58916	5.09845
4.4121	4.4121	5.34837	4.4121	5.13668	5.01837	6.07874	5.67016	4.64386	4.47379	4.84298	5.41244	4.97636	4.13668	4.4121	4.28096	4.64386	4.79597	4.88899	4.34837	4.28096	4.79597
4.34837	4.34837	5.24641	4.58916	4.88899	5.31506	5.41244	4.74685	5.47379	4.53294	4.74685	4.84298	4.58916	4.84298	5.31506	4.84298	4.88899	4.21101	4.74685	5.09845	4.84298	5.21062
4.69599	4.69599	5.47379	4.84298	4.97636	4.84298	5.09845	5.17433	4.84298	4.74685	4.34837	5.34837	3.69599	3.97636	4.64386	4.53294	4.79597	5.28133	4.97636	5.01837	5.31506	5.05875
5.01837	5.01837	5.01837	7.34012	5.01837	5.05875	5.38059	5.53263	5.53263	4.47379	5.05875	4.28096	4.97636	5.17433	4.79597	5.05875	5.01837	4.97636	5.34837	5.13668	4.69599	4.47379
5.17433	5.17433	4.53294	4.97636	4.84298	5.41244	4.88899	5.28133	3.97636	4.28096	4.58916	4.9331	4.47379	5.13668	5.09845	5.24641	5.34837	5.24641	5.13668	5.50367	4.69599	5.21062
6.85462	6.85462	4.4121	5.05875	5.53263	4.88899	5.34837	5.41244	4.79597	5.69627	4.13668	4.69599	3.47379	5.21062	5.13668	4.53294	4.9331	4.4121	5.05875	4.05918	3.8885	5.24641
4.88899	4.88899	5.01837	3.47379	5.13668	5.09845	5.41244	4.9331	4.88899	4.84298	5.61677	4.58916	5.24641	5.05875	4.53294	5.31506	3.97636	4.9331	5.58946	4.9331	4.53294	5.28133
5.01837	5.01837	5.61677	4.13668	4.58916	5.09845	4.84298	4.84298	5.24641	3.69599	3.97636	5.17433	4.13668	4.53294	5.24641	4.84298	4.74685	4.9331	5.24641	5.28133	4.84298	4.74685
5.31506	5.31506	6.77149	5.17433	5.09845	5.13668	5.09845	4.13668	4.74685	5.47379	4.05918	4.84298	4.34837	4.84298	4.97636	4.84298	5.24641	4.74685	5.31506	4.9331	5.17433	5.28133
5.17433	5.17433	5.38059	5.21062	4.74685	4.79597	5.79572	4.88899	5.05875	4.58916	4.47379	4.4121	4.21101	5.31506	5.56133	5.05875	5.09845	5.41244	4.47379	4.97636	4.53294	4.84298
4.97636	4.97636	5.01837	5.13668	5.50367	5.05875	5.01837	5.28133	5.50367	5.05875	4.64386	3.34767	4.34837	5.17433	5.01837	5.01837	4.58916	4.69599	4.97636	4.64386	4.84298	5.28133
4.97636	4.97636	5.28133	5.34837	4.88899	5.13668	4.97636	5.31506	4.34837	5.41244	4.34837	4.9331	4.28096	5.01837	4.28096	5.56133	4.64386	5.13668	4.69599	5.47379	4.88899	5.17433
5.50367	5.50367	5.13668	5.17433	5.17433	4.9331	4.79597	4.34837	5.56133	5.21062	5.09845	5.17433	3.97636	4.13668	5.24641	5.28133	5.28133	4.64386	5.01837	4.97636	4.84298	5.21062
5.47379	5.47379	4.97636	5.56133	5.13668	4.88899	4.88899	5.01837	4.79597	5.28133	4.9331	4.4121	4.21101	4.97636	5.05875	5.41244	4.88899	4.74685	4.88899	6.05875	4.9331	4.69599
4.74685	4.74685	4.88899	4.97636	5.09845	5.28133	5.28133	5.21062	4.13668	4.79597	3.79597	5.17433	6.50367	5.13668	4.88899	4.9331	4.69599	4.13668	4.9331	5.01837	4.69599	5.13668
4.4121	4.4121	4.47379	5.58946	4.69599	4.97636	4.88899	4.74685	4.74685	4.21101	4.79597	5.64386	4.88899	5.64386	6.15563	4.64386	5.41244	5.01837	4.9331	4.21101	5.34837	5.38059
5.09845	5.09845	5.34837	5.28133	5.21062	5.50367	5.05875	4.53294	5.50367	4.74685	4.69599	4.9331	4.58916	5.50367	4.84298	4.79597	4.47379	4.69599	5.21062	5.21062	4.4121	5.31506
4.4121	4.4121	5.50367	5.13668	4.53294	5.31506	5.13668	4.9331	5.31506	4.58916	4.88899	4.84298	3.58976	4.84298	5.13668	5.50367	4.97636	5.05875	4.79597	4.9331	4.74685	5.41244
4.9331	4.9331	4.84298	4.9331	5.17433	4.97636	4.28096	3.8885	5.31506	5.58946	4.79597	4.74685	3.8885	4.64386	5.01837	4.69599	5.61677	4.9331	5.05875	4.9331	3.47379	4.79597
5.13668	5.13668	4.28096	5.34837	4.28096	5.17433	4.88899	4.74685	5.24641	4.28096	4.53294	4.53294	4.21101	5.09845	4.74685	5.13668	5.28133	4.88899	4.53294	5.05875	3.21101	6.0387
4.34837	4.34837	5.09845	5.38059	4.97636	4.97636	3.8885	5.09845	4.88899	4.69599	4.69599	4.69599	5.34837	5.09845	4.84298	4.84298	5.17433	4.79597	5.09845	4.13668	4.97636	4.88899
5.21062	5.21062	4.88899	4.84298	5.44361	5.05875	4.13668	4.64386	4.74685	4.58916	4.34837	5.09845	4.05918	5.13668	4.47379	4.97636	4.28096	4.64386	4.9331	4.21101	4.69599	5.09845
5.28133	5.28133	4.79597	4.84298	5.21062	4.84298	4.69599	5.31506	4.97636	5.31506	5.09845	4.4121	4.69599	5.34837	5.56133	4.4121	5.28133	4.9331	5.05875	4.69599	4.58916	4.28096
4.79597	4.79597	4.9331	5.21062	4.58916	4.34837	4.9331	4.79597	4.64386	3.8885	4.64386	4.79597	4.34837	5.56133	4.88899	4.9331	4.64386	4.88899	5.13668	6.88886	5.21062	4.13668
4.05918	4.05918	4.28096	5.28133	5.13668	5.05875	4.47379	4.97636	3.8885	5.58946	4.69599	4.69599	3.69599	4.34837	4.69599	4.21101	4.74685	5.38059	5.13668	4.84298	4.05918	5.24641
4.9331	4.9331	5.17433	5.34837	4.74685	5.56133	5.47379	4.88899	5.38059	4.47379	4.79597	4.84298	4.47379	4.84298	4.84298	4.05918	4.58916	4.69599	4.4121	4.13668	5.56133	4.97636
4.64386	4.64386	3.97636	4.88899	4.84298	5.13668	4.84298	3.58976	4.4121	4.05918	4.47379	5.01837	4.28096	4.88899	4.64386	5.09845	5.21062	5.05875	4.28096	4.13668	4.64386	5.28133
6.74685	6.74685	5.24641	5.01837	4.79597	5.28133	3.8885	4.74685	4.58916	4.9331	4.88899	4.79597	3.58976	5.09845	5.01837	5.17433	3.8885	4.28096	4.47379	4.69599	5.01837	5.24641
5.09845	5.09845	6.0387	5.13668	5.05875	4.9331	4.28096	4.64386	4.05918	4.34837	4.79597	4.74685	4.9331	4.97636	5.24641	4.28096	4.69599	4.84298	5.09845	4.84298	5.21062	4.97636
4.9331	4.9331	4.64386	4.34837	4.69599	5.21062	5.09845	4.79597	5.31506	5.05875	5.21062	5.17433	5.64386	4.97636	4.34837	4.21101	4.79597	4.69599	4.79597	4.9331	4.05918	4.97636
4.9331	4.9331	4.79597	5.38059	5.13668	5.31506	4.53294	4.9331	4.53294	5.28133	3.97636	5.38059	4.64386	4.74685	5.67016	4.84298	5.74685	5.34837	4.84298	4.58916	4.53294	4.74685
5.58946	5.58946	5.53263	5.61677	5.50367	5.21062	5.24641	3.79597	5.17433	4.9331	5.44361	5.05875	3.47379	5.01837	4.84298	5.09845	5.13668	4.9331	4.21101	4.4121	4.05918	4.79597
5.13668	5.13668	5.13668	4.79597	4.79597	5.05875	5.05875	4.9331	4.64386	4.05918	4.69599	4.69599	4.97636	4.9331	6.28114	5.09845	3.97636	5.24641	4.97636	4.88899	4.97636	5.24641
4.74685	4.74685	5.31506	5.24641	5.01837	4.28096	4.79597	3.58976	4.97636	5.24641	4.97636	4.74685	4.58916	4.79597	6.13689	4.97636	5.74685	5.64386	4.58916	3.79597	5.31506	4.74685
5.01837	5.01837	4.69599	5.05875	4.74685	4.69599	4.9331	4.74685	4.69599	4.88899	5.31506	4.58916	4.05918	4.64386	4.97636	3.97636	5.38059	4.69599	4.84298	4.84298	3.97636	4.88899
4.97636	4.97636	4.9331	5.05875	4.88899	4.79597	5.17433	4.69599	4.47379	6.44344	3.69599	4.9331	3.34767	5.09845	5.09845	4.88899	5.13668	5.01837	5.41244	4.05918	5.56133	5.05875
4.34837	4.34837	4.79597	5.09845	5.24641	5.34837	4.34837	3.79597	5.95489	4.64386	4.64386	4.9331	4.58916	4.79597	5.28133	4.4121	5.05875	5.64386	5.17433	4.64386	4.21101	5.17433
5.01837	5.01837	5.41244	5.38059	5.24641	5.24641	4.69599	4.47379	4.97636	4.97636	4.58916	4.84298	3.8885	4.97636	5.05875	4.64386	4.58916	5.28133	4.58916	5.01837	4.84298	5.13668
4.13668	4.13668	4.88899	5.28133	5.21062	5.41244	5.28133	3.79597	4.74685	4.47379	4.13668	5.34837	3.21101	5.13668	5.21062	4.47379	4.97636	4.64386	3.79597	5.21062	4.9331	5.21062
4.4121	4.4121	4.79597	4.9331	4.9331	4.47379	4.13668	4.64386	4.9331	5.21062	4.88899	5.21062	4.88899	4.97636	4.84298	4.79597	4.69599	4.58916	4.21101	5.01837	4.84298	4.84298
7.19269	7.19269	5.09845	5.05875	5.21062	5.34837	5.38059	4.05918	5.05875	4.9331	4.4121	4.53294	4.13668	4.79597	5.13668	4.69599	5.31506	5.09845	5.05875	4.69599	5.34837	5.28133
5.34837	5.34837	5.21062	5.13668	4.79597	4.79597	5.31506	4.47379	4.05918	4.79597	4.9331	5.38059	4.64386	7.22872	4.79597	4.13668	4.84298	4.21101	5.05875	4.58916	4.79597	5.38059
5.41244	5.41244	5.13668	3.8885	5.09845	5.13668	5.31506	4.21101	5.21062	4.28096	4.34837	4.84298	4.4121	5.01837	5.21062	4.74685	5.38059	5.09845	4.69599	5.34837	4.58916	5.47379
4.53294	4.53294	4.9331	5.38059	4.4121	5.01837	5.01837	4.79597	4.97636	4.34837	5.44361	3.58976	3.47379	4.97636	4.74685	4.88899	4.64386	4.84298	4.34837	5.91121	4.34837	7.20173
5.13668	5.13668	5.38059	5.05875	4.9331	4.9331	5.28133	4.64386	3.97636	5.13668	5.53263	4.84298	4.84298	5.34837	5.09845	4.88899	5.13668	4.74685	4.05918	5.61677	3.34767	5.01837
4.74685	4.74685	5.13668	4.53294	5.24641	4.79597	5.50367	4.84298	5.31506	3.79597	5.05875	3.97636	4.4121	4.84298	5.53263	5.09845	4.58916	4.47379	5.05875	4.34837	4.58916	4.64386
5.31506	5.31506	5.21062	5.21062	5.21062	5.24641	4.9331	5.69627	4.74685	3.69599	5.21062	4.97636	3.97636	5.05875	5.05875	4.28096	3.97636	5.05875	5.28133	3.8885	5.17433	4.97636
5.09845	5.09845	5.24641	4.84298	4.88899	4.64386	5.21062	5.13668	4.53294	5.09845	4.79597	5.17433	5.44361	4.97636	4.74685	4.69599	3.97636	4.97636	5.31506	4.4121	4.88899	5.13668
5.41244	5.41244	4.79597	5.13668	5.01837	5.56133	5.13668	5.95489	4.47379	3.97636	4.88899	4.9331	5.44361	4.64386	4.64386	5.61677	4.58916	4.64386	5.28133	4.58916	3.79597	5.17433
5.13668	5.13668	5.13668	4.79597	5.24641	4.9331	4.79597	5.21062	4.34837	5.05875	5.21062	4.21101	3.58976	4.69599	4.88899	5.05875	4.34837	4.84298	4.9331	3.8885	3.34767	5.24641
4.47379	4.47379	4.47379	4.79597	4.9331	5.09845	5.13668	4.9331	5.24641	4.58916	4.28096	4.74685	3.79597	4.9331	4.34837	4.88899	4.84298	5.09845	4.13668	4.28096	6.94416	4.88899
4.05918	4.05918	5.17433	5.47379	5.24641	5.24641	4.88899	4.4121	4.79597	5.05875	4.34837	5.41244	3.34767	4.9331	4.84298	4.58916	4.84298	5.34837	5.01837	3.8885	4.58916	5.17433
6.0387	6.0387	5.21062	5.28133	4.69599	4.58916	5.41244	5.50367	5.01837	4.69599	3.47379	4.28096	4.58916	4.74685	7.18349	4.4121	5.31506	5.28133	4.74685	5.41244	4.9331	5.31506
5.01837	5.01837	5.09845	5.09845	5.34837	4.97636	4.64386	4.88899	4.97636	3.97636	4.4121	3.97636	4.58916	4.69599	4.58916	4.84298	5.05875	4.47379	4.58916	4.74685	6.80774	5.31506
4.34837	4.34837	5.17433	5.24641	5.24641	5.31506	4.97636	4.21101	4.53294	4.53294	4.05918	5.24641	4.28096	5.05875	4.9331	5.09845	4.69599	4.58916	4.05918	4.47379	5.01837	5.67016
5.31506	5.31506	4.84298	4.9331	5.31506	5.34837	5.21062	4.88899	4.84298	5.56133	5.61677	5.09845	3.21101	5.13668	4.74685	4.74685	4.13668	4.97636	5.17433	5.17433	4.84298	4.74685
5.41244	5.41244	5.31506	5.13668	4.64386	4.88899	4.64386	4.58916	5.09845	4.58916	5.77162	4.9331	4.34837	5.09845	5.38059	5.21062	5.05875	4.74685	5.13668	4.9331	5.31506	4.74685
4.47379	4.47379	4.47379	4.69599	4.4121	4.69599	4.64386	5.31506	4.88899	5.09845	4.05918	4.88899	4.69599	4.9331	4.84298	4.74685	4.84298	4.74685	4.58916	5.09845	5.05875	4.79597
4.47379	4.47379	5.31506	5.13668	4.69599	5.61677	5.09845	4.69599	4.4121	3.58976	4.58916	4.64386	5.28133	4.79597	6.26397	4.97636	3.58976	5.09845	4.97636	4.05918	4.69599	5.05875
5.05875	5.05875	4.88899	5.05875	4.47379	5.34837	5.38059	5.13668	4.28096	5.17433	4.4121	5.47379	4.74685	4.64386	4.74685	5.24641	5.17433	4.69599	4.84298	6.74685	6.86617	3.69599
5.05875	5.05875	5.17433	3.58976	4.74685	4.64386	4.74685	5.50367	5.24641	4.47379	5.21062	5.86617	3.47379	4.97636	5.09845	4.79597	4.84298	5.38059	5.01837	5.05875	4.9331	5.09845
5.13668	5.13668	5.41244	5.05875	4.4121	4.69599	4.21101	4.69599	5.34837	5.31506	4.64386	4.79597	4.21101	7.14629	5.28133	4.97636	4.13668	3.69599	4.79597	5.21062	3.47379	5.31506
5.28133	5.28133	5.41244	4.84298	4.84298	4.97636	5.21062	4.74685	4.9331	4.79597	4.74685	4.9331	3.58976	5.05875	4.84298	4.9331	5.28133	4.4121	5.01837	4.69599	4.64386	4.21101
5.41244	5.41244	3.8885	4.84298	4.84298	5.28133	5.21062	4.79597	5.09845	4.97636	4.88899	5.21062	3.34767	5.13668	4.13668	5.01837	4.79597	5.17433	5.13668	3.97636	4.28096	3.79597
4.97636	4.97636	5.13668	5.24641	5.13668	5.17433	5.44361	5.95489	4.69599	4.9331	4.88899	4.88899	5.77162	4.84298	3.97636	4.9331	5.47379	4.13668	4.58916	5.17433	3.97636	4.69599
5.05875	5.05875	4.47379	4.9331	4.88899	4.79597	4.88899	5.13668	4.88899	4.88899	4.69599	5.13668	3.47379	5.50367	5.09845	5.28133	5.01837	4.74685	4.97636	5.28133	4.4121	4.74685
4.74685	4.74685	4.97636	5.01837	4.88899	5.24641	4.84298	5.44361	4.4121	5.17433	5.38059	4.79597	4.05918	4.97636	4.4121	5.38059	5.53263	4.21101	4.88899	4.47379	4.69599	3.58976
5.05875	5.05875	4.69599	5.41244	5.01837	5.56133	4.9331	4.21101	4.69599	5.41244	5.21062	5.53263	3.79597	4.69599	5.13668	5.01837	5.13668	3.97636	4.9331	6.05875	4.21101	5.05875
4.84298	4.84298	5.13668	4.9331	4.88899	5.47379	4.84298	5.13668	5.31506	4.9331	4.47379	3.69599	3.34767	5.09845	4.88899	4.88899	4.84298	4.84298	5.05875	3.97636	5.01837	4.9331
4.9331	4.9331	4.05918	4.9331	5.41244	4.58916	4.58916	5.56133	5.28133	4.13668	5.05875	4.47379	3.47379	4.69599	4.84298	4.4121	5.38059	4.9331	4.74685	5.28133	4.88899	4.88899
6.85462	6.85462	5.17433	4.84298	4.9331	5.17433	4.69599	5.38059	4.9331	4.53294	4.47379	5.24641	3.79597	4.97636	5.09845	5.05875	4.21101	4.84298	5.24641	5.56133	3.47379	5.05875
5.34837	5.34837	5.21062	4.84298	4.88899	4.58916	3.69599	4.13668	4.97636	5.09845	4.53294	4.47379	4.21101	4.97636	4.74685	5.34837	4.05918	4.58916	5.21062	5.01837	5.61677	4.88899
4.58916	4.58916	5.56133	4.88899	5.05875	4.69599	4.58916	4.4121	4.47379	4.4121	3.58976	4.88899	5.74685	4.88899	4.47379	4.4121	4.69599	4.13668	5.01837	4.28096	4.21101	4.97636
4.97636	4.97636	5.05875	5.13668	4.47379	4.9331	4.69599	4.64386	4.79597	4.47379	3.47379	4.88899	3.97636	4.53294	4.74685	5.05875	4.84298	5.34837	4.47379	5.21062	4.13668	4.84298
4.13668	4.13668	5.44361	4.88899	5.31506	5.05875	4.58916	4.74685	4.13668	4.13668	4.05918	4.88899	4.34837	4.4121	4.79597	5.01837	4.64386	4.34837	5.53263	4.34837	4.53294	4.84298
4.28096	4.28096	4.28096	4.9331	4.97636	5.21062	5.05875	5.53263	3.97636	4.74685	4.21101	4.9331	3.21101	5.31506	5.09845	5.21062	5.28133	4.64386	5.01837	4.84298	4.05918	4.79597
3.79597	3.79597	4.97636	5.24641	5.17433	4.34837	5.38059	4.69599	3.8885	5.09845	4.21101	4.79597	4.28096	4.69599	4.97636	4.97636	5.01837	5.24641	4.97636	4.34837	4.97636	4.9331
4.21101	4.21101	5.58946	5.13668	4.64386	5.05875	4.53294	4.79597	4.9331	4.84298	4.84298	4.53294	3.58976	5.44361	4.69599	4.47379	4.34837	4.79597	4.97636	3.8885	4.79597	4.88899
5.09845	5.09845	5.21062	4.88899	4.74685	5.01837	5.17433	5.34837	5.13668	5.47379	4.47379	4.9331	4.21101	5.38059	5.01837	3.34767	5.34837	4.79597	4.97636	4.84298	3.79597	5.09845
5.05875	5.05875	5.21062	5.17433	5.13668	4.9331	4.9331	5.28133	4.21101	5.31506	5.17433	3.69599	3.69599	4.64386	4.58916	4.28096	5.24641	6.63038	5.21062	5.13668	4.13668	5.09845
3.97636	3.97636	4.79597	4.9331	5.50367	4.79597	5.38059	3.69599	3.97636	4.79597	5.21062	4.9331	3.69599	5.44361	5.34837	5.13668	5.05875	4.47379	4.53294	4.79597	4.05918	4.9331
5.31506	5.31506	4.97636	5.09845	5.13668	4.69599	4.79597	5.24641	5.09845	3.8885	5.13668	4.84298	3.58976	4.9331	4.69599	4.4121	5.53263	4.69599	5.05875	4.69599	4.69599	4.79597
4.64386	4.64386	5.24641	4.88899	4.88899	4.9331	4.88899	4.47379	4.9331	4.74685	3.97636	4.84298	3.97636	5.09845	5.01837	4.9331	4.34837	4.97636	5.24641	4.84298	5.09845	4.88899
4.74685	4.74685	4.64386	4.9331	4.97636	4.53294	4.84298	4.21101	4.34837	4.88899	4.88899	4.64386	4.69599	4.69599	4.9331	4.88899	5.05875	4.97636	4.9331	3.8885	4.84298	5.17433
4.97636	4.97636	5.05875	4.69599	4.97636	5.41244	4.97636	3.79597	5.34837	5.09845	4.79597	4.58916	3.47379	4.69599	4.74685	4.4121	4.74685	4.34837	5.13668	5.67016	3.79597	4.9331
4.84298	4.84298	4.13668	5.13668	5.34837	5.05875	5.44361	4.84298	4.79597	4.28096	3.34767	4.4121	3.47379	5.05875	4.58916	4.69599	4.64386	4.13668	4.9331	5.88899	4.53294	4.28096
4.4121	4.4121	4.88899	4.79597	4.58916	4.58916	5.09845	5.28133	6.1177	3.8885	4.47379	4.58916	4.69599	5.01837	4.74685	4.74685	4.74685	4.79597	4.53294	4.69599	5.34837	5.05875
4.47379	4.47379	5.05875	4.79597	5.13668	5.24641	5.44361	4.84298	6.69627	5.05875	5.53263	4.88899	3.47379	4.4121	6.26397	4.9331	5.09845	4.84298	4.28096	4.21101	4.79597	4.97636
5.13668	5.13668	4.74685	4.79597	5.24641	5.31506	4.79597	5.17433	5.41244	3.97636	4.64386	5.05875	4.74685	4.84298	5.01837	4.79597	4.97636	4.74685	4.79597	4.21101	4.34837	5.24641
5.34837	5.34837	4.97636	4.88899	4.97636	4.9331	5.01837	4.84298	5.47379	4.74685	4.53294	4.69599	3.47379	4.28096	5.05875	4.64386	5.44361	3.79597	4.34837	5.28133	4.4121	5.05875
4.28096	4.28096	5.56133	4.97636	4.88899	5.24641	5.34837	5.28133	3.8885	4.58916	4.69599	3.58976	5.77162	5.13668	4.69599	5.13668	4.9331	4.58916	4.84298	5.58946	3.21101	4.79597
4.53294	4.53294	5.21062	5.17433	5.09845	4.9331	4.69599	5.28133	4.84298	4.74685	4.13668	4.58916	4.53294	4.58916	4.84298	3.97636	4.69599	4.88899	4.4121	5.09845	4.64386	4.9331
5.24641	5.24641	5.41244	4.88899	4.84298	3.47379	4.9331	5.13668	4.05918	5.21062	4.79597	3.58976	2.88947	4.88899	5.09845	4.84298	5.53263	4.9331	5.28133	4.53294	3.58976	5.28133
5.41244	5.41244	5.24641	4.4121	5.24641	4.97636	5.21062	5.31506	5.38059	5.01837	4.88899	4.64386	3.58976	5.31506	4.84298	5.01837	4.34837	5.44361	3.79597	5.01837	3.97636	4.9331
5.01837	5.01837	3.58976	4.58916	5.09845	5.01837	5.31506	4.97636	5.01837	4.64386	4.53294	4.4121	4.34837	5.09845	4.13668	4.58916	4.9331	4.74685	4.79597	4.84298	4.28096	4.84298
4.05918	4.05918	5.13668	5.05875	5.34837	4.97636	4.64386	4.34837	5.53263	4.9331	4.28096	4.28096	4.9331	5.24641	4.64386	5.24641	4.69599	5.09845	5.50367	5.05875	4.84298	4.97636
4.21101	4.21101	5.31506	4.79597	4.13668	4.84298	5.05875	5.21062	4.97636	4.58916	3.47379	4.79597	4.9331	4.9331	4.21101	5.05875	3.58976	4.9331	4.4121	4.9331	3.79597	4.64386
4.88899	4.88899	5.34837	5.44361	5.13668	4.97636	5.21062	4.47379	5.05875	4.97636	4.74685	4.74685	5.28133	5.56133	5.41244	5.17433	4.64386	4.9331	4.97636	4.88899	3.58976	4.34837
4.74685	4.74685	4.05918	4.58916	5.13668	4.4121	4.88899	3.79597	5.05875	3.69599	4.53294	4.64386	4.34837	5.05875	4.34837	4.84298	4.97636	5.28133	4.58916	3.97636	3.58976	4.74685
5.17433	5.17433	4.21101	4.34837	4.58916	5.56133	5.01837	4.88899	5.01837	4.21101	5.28133	4.58916	3.97636	4.79597	5.09845	4.58916	5.01837	5.09845	4.34837	5.17433	4.34837	5.67016
4.9331	4.9331	4.74685	4.69599	5.47379	5.31506	4.05918	4.88899	4.74685	5.28133	4.97636	4.64386	3.34767	5.17433	4.58916	4.34837	4.64386	4.84298	4.21101	4.69599	3.47379	4.97636
5.58946	5.58946	5.21062	5.05875	3.79597	5.09845	5.13668	6.53278	5.58946	5.09845	4.05918	5.24641	3.79597	4.34837	4.28096	4.9331	5.09845	4.05918	4.97636	3.58976	6.58931	5.01837
4.88899	4.88899	5.01837	4.69599	5.05875	5.56133	5.34837	7.06878	5.47379	4.88899	4.9331	4.64386	4.13668	4.97636	4.47379	3.58976	4.64386	4.88899	4.4121	4.47379	4.47379	4.88899
4.9331	4.9331	5.53263	4.74685	5.13668	4.74685	4.13668	4.28096	4.69599	4.97636	4.4121	5.05875	3.69599	5.21062	4.9331	4.47379	4.97636	4.47379	5.24641	4.69599	5.34837	3.8885
4.97636	4.97636	4.97636	5.13668	4.88899	4.4121	5.13668	4.64386	5.13668	4.05918	3.8885	4.47379	3.8885	5.05875	5.34837	5.47379	4.13668	5.13668	5.21062	5.01837	5.21062	5.21062
3.97636	3.97636	5.17433	4.97636	7.44344	4.64386	3.8885	4.05918	4.9331	4.88899	4.05918	4.69599	3.47379	5.01837	4.64386	5.13668	5.21062	4.64386	5.50367	3.79597	4.47379	4.79597
4.97636	4.97636	5.21062	5.01837	4.28096	5.34837	4.74685	4.47379	4.34837	4.13668	4.13668	4.58916	4.05918	4.64386	4.9331	3.47379	5.05875	4.88899	4.69599	5.28133	6.77149	4.84298
5.31506	5.31506	5.09845	4.05918	4.97636	4.58916	4.69599	5.41244	3.79597	5.13668	4.79597	4.58916	3.58976	4.88899	5.56133	4.58916	3.97636	6.3966	4.74685	5.17433	4.84298	5.24641
5.50367	5.50367	4.97636	5.05875	4.69599	4.28096	5.24641	4.88899	4.79597	4.34837	4.34837	4.69599	4.21101	5.13668	4.9331	4.79597	3.58976	3.8885	4.79597	5.34837	4.28096	4.47379
4.88899	4.88899	5.17433	5.21062	4.84298	5.13668	4.69599	4.69599	4.79597	4.9331	4.47379	5.24641	3.34767	4.64386	4.64386	5.01837	4.34837	4.69599	4.47379	4.21101	4.84298	3.97636
5.01837	5.01837	5.17433	4.84298	5.53263	4.9331	4.28096	4.58916	3.97636	5.01837	4.97636	4.21101	3.69599	4.21101	4.97636	4.28096	4.84298	5.17433	5.17433	5.67016	4.69599	4.74685
4.34837	4.34837	5.38059	5.41244	5.21062	5.31506	4.69599	5.72165	4.84298	5.17433	4.58916	4.69599	3.8885	4.47379	4.4121	4.64386	3.8885	5.38059	5.01837	4.58916	5.05875	4.9331
5.13668	5.13668	5.24641	4.79597	4.34837	5.13668	6.24641	4.97636	5.38059	4.13668	4.58916	5.05875	3.34767	3.58976	4.79597	4.9331	5.01837	4.74685	4.84298	6.85462	4.69599	5.05875
4.97636	4.97636	4.13668	4.13668	4.05918	4.58916	5.64386	4.9331	4.9331	5.50367	4.28096	4.79597	3.58976	5.28133	4.53294	4.05918	4.53294	5.44361	4.28096	4.47379	4.53294	5.01837
5.09845	5.09845	5.05875	5.41244	4.74685	4.9331	5.17433	4.84298	4.88899	4.13668	4.9331	4.9331	3.47379	4.21101	4.69599	5.38059	4.88899	5.05875	4.47379	4.05918	4.34837	5.34837
5.13668	5.13668	5.47379	4.9331	4.9331	5.05875	4.47379	4.47379	5.17433	4.58916	5.05875	4.9331	4.74685	5.64386	5.34837	4.4121	4.58916	5.34837	4.88899	5.21062	4.69599	7.20173
5.24641	5.24641	4.88899	5.34837	4.88899	5.34837	4.79597	4.79597	5.41244	4.88899	5.21062	5.05875	3.34767	4.53294	3.58976	4.79597	4.97636	4.4121	5.21062	5.13668	4.88899	4.53294
6.33181	6.33181	4.79597	5.01837	5.31506	4.74685	4.79597	4.21101	4.58916	5.01837	4.4121	4.47379	5.05875	4.84298	5.67016	4.69599	5.44361	5.05875	4.53294	5.09845	3.34767	3.79597
5.56133	5.56133	4.05918	5.21062	5.31506	4.69599	5.01837	4.74685	5.05875	4.88899	6.24641	5.17433	3.05832	4.69599	4.69599	4.21101	5.31506	4.64386	4.28096	5.09845	3.79597	5.24641
5.50367	5.50367	4.88899	4.4121	5.38059	5.21062	3.8885	4.84298	4.34837	4.97636	4.74685	4.64386	4.4121	5.01837	3.58976	4.84298	4.74685	5.13668	4.9331	4.58916	4.97636	3.79597
5.38059	5.38059	4.79597	3.97636	5.67016	5.17433	3.97636	5.64386	4.9331	4.9331	3.97636	5.05875	4.13668	5.24641	5.38059	4.05918	4.53294	4.9331	4.47379	5.91121	4.9331	5.38059
5.38059	5.38059	4.47379	4.9331	5.05875	5.09845	4.88899	5.21062	5.05875	5.01837	4.21101	5.09845	3.8885	4.4121	5.05875	4.84298	5.09845	4.9331	4.74685	4.88899	4.84298	5.31506
5.50367	5.50367	5.21062	5.05875	5.41244	4.69599	4.79597	4.88899	4.9331	5.47379	3.97636	4.79597	4.64386	5.41244	4.74685	5.56133	4.69599	5.34837	4.53294	3.58976	4.47379	4.64386
4.79597	4.79597	5.50367	4.13668	4.88899	5.28133	5.09845	4.84298	4.9331	4.88899	4.4121	5.09845	3.05832	4.9331	4.47379	5.58946	5.09845	4.53294	5.05875	5.50367	5.21062	5.01837
4.13668	4.13668	5.13668	4.74685	5.05875	3.79597	4.88899	5.13668	4.53294	3.79597	5.01837	4.64386	3.8885	4.47379	4.97636	4.69599	5.09845	5.44361	4.69599	5.05875	3.69599	4.84298
4.64386	4.64386	5.64386	5.21062	4.58916	5.31506	4.88899	3.97636	5.09845	5.53263	3.97636	4.47379	4.05918	4.97636	4.97636	4.88899	3.8885	4.4121	4.79597	5.09845	5.56133	4.74685
5.13668	5.13668	4.9331	4.34837	5.28133	4.21101	4.97636	4.21101	4.9331	4.88899	4.79597	4.69599	4.28096	4.74685	4.64386	4.88899	4.58916	4.69599	4.21101	4.47379	4.05918	5.24641
5.24641	5.24641	5.21062	4.47379	5.13668	4.74685	4.88899	4.64386	5.09845	5.24641	4.69599	4.69599	3.47379	5.09845	4.74685	4.79597	5.38059	5.34837	4.88899	5.17433	4.69599	4.05918
4.4121	4.4121	4.64386	4.84298	5.01837	5.09845	4.9331	4.97636	4.34837	4.9331	5.13668	5.05875	3.34767	4.84298	4.97636	5.47379	5.47379	3.79597	4.9331	5.56133	5.28133	4.58916
5.05875	5.05875	5.31506	4.58916	4.58916	5.13668	5.31506	5.01837	4.64386	4.13668	5.09845	5.28133	5.17433	3.97636	4.9331	4.28096	4.9331	5.13668	4.05918	4.34837	4.53294	4.97636
5.31506	5.31506	4.74685	4.88899	5.47379	4.97636	4.9331	5.17433	5.13668	5.13668	3.58976	4.79597	3.58976	4.69599	5.09845	4.4121	4.4121	5.05875	4.84298	5.28133	4.05918	5.09845
4.97636	4.97636	5.67016	5.21062	5.01837	5.21062	5.21062	4.88899	4.74685	4.64386	4.88899	5.38059	3.97636	5.09845	4.79597	5.05875	5.44361	4.84298	4.69599	5.05875	4.58916	3.69599
4.84298	4.84298	5.34837	5.13668	5.13668	4.9331	5.38059	4.53294	4.64386	5.34837	4.97636	4.79597	3.34767	5.31506	4.21101	4.97636	4.84298	4.9331	4.47379	5.21062	4.21101	4.74685
4.97636	4.97636	5.13668	4.74685	5.05875	5.24641	4.64386	5.05875	4.69599	3.58976	4.05918	4.84298	4.88899	5.34837	5.01837	4.84298	4.84298	5.34837	4.79597	4.74685	4.05918	5.01837
5.28133	5.28133	5.09845	5.24641	4.47379	5.13668	5.13668	4.88899	4.28096	4.05918	4.69599	4.05918	4.13668	4.28096	5.17433	3.58976	4.97636	5.21062	4.13668	5.58946	4.28096	5.28133
4.79597	4.79597	4.97636	5.01837	5.13668	4.74685	4.64386	4.34837	4.84298	4.74685	3.58976	4.4121	3.58976	4.79597	4.58916	4.58916	3.79597	5.91121	4.84298	5.44361	5.09845	5.09845
5.21062	5.21062	5.97636	5.17433	5.09845	5.41244	5.13668	4.21101	5.13668	3.97636	5.38059	4.58916	4.97636	4.58916	4.69599	4.58916	4.69599	4.47379	4.21101	4.21101	3.47379	4.84298
4.58916	4.58916	4.88899	5.05875	5.13668	4.69599	4.64386	4.97636	4.64386	4.88899	4.88899	4.53294	3.97636	4.64386	4.58916	4.47379	4.88899	4.9331	4.34837	3.97636	4.79597	4.47379
5.17433	5.17433	4.58916	4.4121	5.09845	4.9331	5.09845	3.69599	4.47379	3.69599	3.34767	4.84298	4.4121	4.74685	3.8885	4.4121	5.05875	5.34837	5.41244	5.21062	4.84298	5.56133
5.13668	5.13668	5.13668	4.97636	4.79597	5.50367	4.79597	4.64386	4.58916	4.21101	4.58916	4.64386	3.05832	4.58916	4.64386	4.9331	5.09845	4.05918	4.97636	5.01837	4.4121	4.9331
5.01837	5.01837	5.09845	4.58916	5.01837	4.88899	4.79597	4.9331	4.69599	3.69599	4.34837	5.09845	3.05832	4.9331	5.34837	5.05875	4.74685	7.01814	5.41244	5.13668	4.05918	5.01837
5.53263	5.53263	5.09845	4.9331	5.21062	4.69599	4.84298	5.17433	5.01837	3.8885	4.88899	4.74685	4.53294	4.79597	5.17433	3.79597	4.79597	3.47379	5.13668	5.28133	4.34837	4.58916
5.01837	5.01837	5.34837	3.79597	5.01837	4.58916	5.21062	4.28096	4.64386	4.64386	5.01837	4.4121	4.53294	4.4121	4.79597	5.24641	4.58916	4.9331	4.88899	4.13668	3.79597	3.79597
5.01837	5.01837	4.88899	4.21101	5.09845	4.69599	4.84298	4.21101	5.44361	5.05875	4.53294	4.64386	5.31506	5.05875	4.79597	5.13668	4.84298	4.53294	5.17433	3.79597	4.69599	4.58916
4.58916	4.58916	5.34837	4.58916	5.09845	5.24641	5.21062	5.13668	4.74685	5.21062	3.97636	4.84298	3.05832	4.88899	4.9331	4.79597	5.01837	4.79597	4.79597	4.79597	5.21062	5.38059
4.97636	4.97636	4.79597	5.05875	4.84298	4.88899	5.44361	5.28133	4.88899	4.88899	4.79597	5.17433	3.21101	4.97636	4.79597	4.64386	5.01837	4.64386	4.9331	4.69599	4.64386	5.77162
5.31506	5.31506	5.21062	5.01837	5.05875	4.74685	5.21062	5.13668	4.97636	3.58976	3.8885	4.74685	4.21101	4.34837	5.31506	5.09845	5.28133	5.21062	5.58946	4.13668	5.01837	4.64386
4.53294	4.53294	4.28096	4.97636	5.09845	4.4121	4.53294	4.53294	4.53294	4.47379	4.88899	4.4121	4.05918	6.80774	4.97636	4.74685	4.28096	4.21101	4.74685	4.05918	4.64386	4.69599
5.13668	5.13668	4.9331	3.8885	5.21062	4.97636	5.13668	4.9331	4.74685	3.79597	4.13668	4.79597	3.69599	4.97636	5.05875	4.4121	5.13668	4.74685	4.21101	5.28133	3.8885	4.21101
4.84298	4.84298	5.31506	4.74685	4.97636	5.21062	5.09845	4.58916	4.34837	4.69599	5.09845	5.09845	4.28096	4.79597	5.38059	4.34837	4.47379	4.21101	4.58916	4.58916	4.21101	5.24641
5.17433	5.17433	4.53294	5.17433	5.38059	5.13668	6.42811	5.21062	4.28096	4.74685	4.58916	3.8885	3.05832	5.41244	4.9331	4.97636	4.13668	4.28096	5.47379	4.13668	4.74685	4.88899
5.01837	5.01837	5.05875	5.13668	4.64386	4.84298	5.13668	5.47379	4.53294	4.88899	4.79597	4.79597	3.58976	4.74685	5.67016	5.05875	5.53263	5.01837	4.47379	4.13668	4.84298	4.9331
4.69599	4.69599	5.13668	4.4121	5.28133	5.24641	4.9331	6.51822	4.84298	5.01837	5.09845	5.01837	3.69599	4.79597	4.4121	4.28096	4.88899	5.05875	4.97636	5.01837	4.34837	5.28133
5.50367	5.50367	5.01837	5.09845	5.21062	4.69599	4.79597	4.88899	4.21101	4.34837	4.58916	4.79597	4.28096	4.9331	4.47379	4.58916	5.24641	5.44361	5.01837	4.13668	3.97636	5.24641
5.17433	5.17433	5.09845	5.21062	5.13668	5.09845	5.24641	4.97636	4.4121	4.47379	4.69599	5.01837	3.8885	4.34837	5.38059	5.05875	5.31506	4.79597	4.13668	4.64386	3.8885	4.69599
4.74685	4.74685	5.56133	4.58916	4.74685	4.79597	4.47379	4.9331	4.13668	5.17433	4.34837	4.58916	4.28096	4.79597	4.4121	5.09845	4.13668	4.69599	4.74685	4.74685	4.88899	4.74685
7.08852	7.08852	5.31506	5.13668	5.17433	4.84298	5.09845	6.87762	4.05918	4.47379	4.34837	4.34837	4.05918	4.4121	4.69599	5.17433	3.79597	4.69599	4.05918	5.05875	3.97636	5.09845
5.09845	5.09845	4.9331	5.24641	4.34837	5.05875	5.01837	4.79597	3.79597	4.9331	4.21101	4.64386	5.13668	5.01837	4.53294	4.4121	4.97636	5.31506	4.58916	4.84298	3.47379	5.17433
5.31506	5.31506	5.21062	4.97636	5.50367	4.97636	4.58916	4.53294	4.13668	4.58916	5.17433	4.28096	3.58976	4.74685	5.01837	4.97636	5.17433	4.34837	4.79597	5.05875	3.79597	4.53294
4.53294	4.53294	5.13668	5.41244	4.79597	4.88899	3.79597	5.74685	5.38059	5.50367	3.8885	4.53294	3.58976	5.31506	4.47379	4.88899	4.47379	4.58916	7.34829	5.05875	4.4121	4.84298
5.13668	5.13668	5.05875	3.8885	4.9331	5.67016	5.34837	4.74685	4.34837	4.47379	4.53294	4.79597	3.58976	4.47379	4.79597	5.79572	5.13668	5.21062	5.34837	5.24641	4.64386	5.09845
5.44361	5.44361	4.13668	4.69599	4.79597	5.09845	4.97636	5.01837	4.28096	5.21062	3.8885	5.01837	3.21101	4.84298	4.69599	5.09845	5.31506	4.84298	4.53294	5.24641	4.21101	4.53294
4.47379	4.47379	4.84298	4.79597	4.97636	5.24641	4.58916	5.17433	4.97636	4.84298	4.28096	4.4121	5.17433	5.05875	4.84298	4.13668	5.34837	4.9331	4.53294	6.05875	3.47379	5.13668
5.09845	5.09845	5.97636	4.79597	5.24641	5.28133	4.9331	4.28096	4.79597	4.9331	4.58916	5.01837	3.05832	4.79597	4.05918	4.47379	5.05875	4.13668	5.09845	4.34837	4.21101	5.17433
5.44361	5.44361	5.17433	4.64386	4.34837	4.53294	5.61677	5.50367	3.79597	3.58976	4.4121	4.88899	4.34837	4.47379	6.22882	4.47379	3.97636	4.74685	4.13668	5.09845	3.58976	4.84298
5.31506	5.31506	5.09845	5.13668	5.58946	4.9331	3.79597	4.69599	3.69599	4.64386	4.21101	4.21101	4.53294	5.41244	4.47379	5.56133	5.21062	4.58916	4.84298	5.67016	5.01837	4.9331
4.74685	4.74685	3.97636	4.74685	5.21062	4.88899	4.69599	3.8885	4.58916	4.79597	3.69599	5.01837	4.84298	5.81967	5.24641	3.8885	4.64386	5.21062	4.97636	5.01837	4.9331	5.01837
5.74685	5.74685	5.09845	4.28096	4.79597	5.38059	5.09845	5.53263	4.88899	5.41244	4.53294	4.74685	3.8885	5.17433	4.28096	4.28096	4.64386	4.58916	4.47379	5.41244	4.4121	4.84298
4.64386	4.64386	4.13668	5.17433	5.13668	4.74685	4.84298	4.79597	4.74685	4.4121	4.58916	3.8885	3.97636	4.97636	5.09845	5.28133	4.79597	4.9331	4.69599	5.13668	3.97636	5.31506
5.05875	5.05875	4.9331	5.17433	5.21062	4.88899	4.69599	4.97636	4.84298	3.69599	4.13668	4.58916	3.47379	4.64386	4.97636	3.8885	5.05875	5.17433	4.28096	3.79597	4.05918	4.69599
5.64386	5.64386	5.17433	4.64386	4.79597	5.56133	5.01837	3.8885	5.24641	4.9331	5.05875	4.47379	3.05832	5.05875	3.8885	4.28096	4.74685	4.53294	3.97636	5.34837	4.88899	5.13668
4.9331	4.9331	4.9331	4.74685	4.64386	4.9331	5.41244	4.64386	4.13668	4.53294	4.79597	4.69599	3.21101	4.58916	4.4121	4.97636	5.21062	5.01837	4.9331	4.64386	4.9331	5.17433
4.58916	4.58916	5.01837	4.53294	4.69599	5.17433	5.21062	4.13668	4.74685	4.13668	3.69599	4.28096	3.47379	4.58916	4.9331	5.58946	4.53294	6.07874	4.53294	4.28096	4.88899	5.01837
4.74685	4.74685	5.09845	4.4121	5.50367	4.53294	4.4121	4.74685	5.09845	3.58976	4.53294	4.47379	3.47379	4.64386	5.34837	4.58916	3.58976	4.9331	4.13668	5.56133	3.8885	5.21062
6.53278	6.53278	4.88899	5.21062	4.79597	5.24641	5.13668	4.64386	4.47379	5.21062	5.64386	4.53294	3.58976	4.74685	3.8885	4.69599	4.97636	4.9331	5.17433	4.84298	4.64386	4.58916
5.47379	5.47379	4.84298	5.21062	4.69599	5.28133	5.21062	5.74685	4.69599	5.13668	4.64386	4.13668	3.58976	4.84298	5.38059	4.9331	4.21101	3.69599	4.79597	6.09824	4.74685	4.88899
5.01837	5.01837	5.05875	5.01837	4.84298	4.88899	4.69599	3.97636	4.4121	4.28096	4.69599	4.74685	5.41244	4.88899	4.58916	5.21062	4.79597	4.34837	4.28096	3.69599	4.79597	4.97636
4.58916	4.58916	4.34837	4.4121	4.74685	4.84298	4.84298	4.64386	4.69599	3.69599	4.74685	5.17433	3.69599	4.64386	4.79597	4.34837	4.64386	4.88899	4.28096	4.97636	3.79597	4.84298
5.01837	5.01837	4.74685	4.84298	4.69599	5.01837	4.69599	4.58916	4.69599	5.24641	4.58916	5.58946	3.21101	5.38059	4.88899	3.47379	4.4121	4.05918	5.41244	4.79597	4.34837	4.88899
5.34837	5.34837	5.21062	4.58916	5.24641	5.28133	4.4121	5.09845	5.13668	3.69599	3.58976	4.88899	3.05832	5.21062	6.78372	3.34767	4.88899	4.05918	4.13668	4.21101	4.47379	4.97636
4.58916	4.58916	5.05875	5.34837	5.24641	5.01837	5.09845	5.24641	3.69599	4.74685	4.79597	4.9331		3.79597	4.64386	3.97636	4.69599	5.44361	4.88899	4.58916	3.21101	5.09845
4.53294	4.53294	4.64386	5.38059	3.79597	5.01837	5.28133	5.74685	4.53294	4.64386	3.8885	4.13668		4.47379	3.69599	4.9331	4.9331	5.28133	4.9331	4.84298	3.79597	3.8885
5.09845	5.09845	5.24641	4.88899	4.69599	5.28133	5.44361	5.13668	3.79597	5.31506	4.21101	5.21062		4.58916	4.97636	4.64386	3.79597	5.13668	3.79597	5.24641	4.47379	4.58916
5.05875	5.05875	4.88899	4.58916	4.97636	4.9331	4.21101	4.97636	4.88899	5.17433	5.21062	4.9331		5.31506	4.47379	4.13668	4.79597	4.79597	4.4121	4.34837	4.97636	5.05875
5.09845	5.09845	4.74685	5.01837	5.01837	4.97636	4.69599	4.47379	3.79597	4.28096	4.53294	4.84298		4.97636	5.58946	4.47379	4.13668	4.21101	5.34837	4.79597	3.47379	4.79597
5.21062	5.21062	5.01837	5.50367	4.69599	4.88899	6.53278	5.50367	4.21101	4.88899	4.64386	4.47379		4.97636	4.88899	4.47379	5.31506	5.69627	5.17433	4.58916	3.97636	5.28133
5.21062	5.21062	5.05875	5.34837	5.01837	4.97636	4.21101	4.84298	5.38059	4.79597	4.47379	4.34837		4.74685	4.74685	5.01837	5.01837	4.69599	4.9331	4.58916	4.4121	4.9331
4.97636	4.97636	5.01837	5.13668	7.44344	4.05918	3.69599	5.05875	4.05918	4.84298	4.69599	4.4121		5.47379	4.58916	4.34837	5.38059	4.9331	4.69599	4.97636	4.88899	4.84298
4.74685	4.74685	5.24641	5.50367	4.88899	5.13668	4.21101	4.64386	4.74685	5.01837	4.47379	4.13668		4.47379	4.64386	4.28096	5.05875	5.13668	3.8885	4.97636	4.34837	4.9331
5.09845	5.09845	4.84298	5.24641	5.05875	5.28133	5.44361	4.28096	4.47379	4.79597	4.84298	4.05918		5.09845	4.9331	4.79597	4.88899	4.64386	4.64386	5.47379	3.58976	4.74685
4.58916	4.58916	5.17433	5.28133	4.9331	4.84298	4.69599	5.17433	4.53294	4.53294	5.28133	4.47379		4.79597	4.58916	4.58916	4.4121	4.79597	4.97636	5.79572	4.88899	5.50367
5.01837	5.01837	4.79597	5.01837	4.88899	4.4121	4.34837	4.13668	4.88899	5.31506	4.05918	4.79597		5.13668	4.97636	4.58916	4.97636	4.53294	4.88899	5.53263	5.56133	4.9331
5.17433	5.17433	4.97636	4.74685	3.69599	5.17433	5.50367	4.79597	4.34837	4.69599	4.13668	4.97636		4.9331	4.58916	4.9331	4.84298	4.53294	4.97636	4.79597	3.58976	4.53294
5.31506	5.31506	5.28133	3.58976	4.79597	5.31506	5.24641	4.79597	4.79597	5.05875	4.58916	4.79597		4.64386	5.38059	4.21101	5.05875	4.74685	4.21101	4.28096	4.53294	5.09845
5.13668	5.13668	4.4121	5.31506	5.38059	4.58916	4.88899	4.97636	4.21101	3.8885	4.69599	5.13668		6.38076	4.13668	5.41244	5.21062	4.34837	4.4121	4.34837	4.97636	5.28133
4.28096	4.28096	4.05918	4.79597	4.69599	4.34837	4.9331	4.28096	4.9331	4.64386	4.47379	4.69599		5.05875	4.28096	4.21101	3.58976	5.13668	4.64386	4.64386	4.4121	5.28133
4.97636	4.97636	4.97636	4.58916	4.84298	4.9331	5.13668	4.74685	4.47379	5.53263	4.9331	4.4121		4.97636	5.05875	4.97636	4.53294	4.9331	5.38059	4.21101	4.21101	4.47379
5.24641	5.24641	4.64386	4.88899	5.09845	4.97636	5.05875	4.69599	5.97636	5.05875	4.79597	4.74685		4.88899	4.05918	5.09845	4.4121	4.84298	4.84298	4.28096	3.79597	5.13668
4.9331	4.9331	4.05918	4.58916	5.01837	4.69599	5.50367	5.17433	4.97636	4.84298	3.79597	5.24641		5.01837	5.64386	5.41244	5.24641	4.4121	5.34837	4.13668	4.88899	5.05875
4.64386	4.64386	4.97636	4.84298	5.13668	4.79597	4.9331	4.69599	3.97636	5.64386	3.58976	4.64386		4.84298	3.97636	4.97636	4.79597	4.05918	4.21101	4.97636	4.34837	4.47379
5.05875	5.05875	4.9331	4.88899	5.09845	4.53294	5.41244	5.17433	4.4121	4.79597	5.44361	4.69599		5.17433	4.58916	5.47379	3.8885	4.97636	4.88899	4.28096	4.58916	5.56133
4.84298	4.84298	4.53294	4.58916	5.44361	4.9331	4.34837	4.53294	4.79597	4.88899	5.31506	4.64386		4.9331	3.47379	4.28096	6.1177	4.84298	4.47379	3.97636	4.58916	4.97636
6.75929	6.75929	4.9331	4.53294	4.64386	4.53294	4.69599	3.8885	4.97636	5.17433	4.74685	4.64386		4.88899	4.53294	4.53294	4.64386	4.64386	4.79597	4.88899	4.88899	5.41244
4.47379	4.47379	5.13668	4.34837	4.97636	5.09845	4.97636	5.01837	4.28096	4.69599	3.69599	4.84298		4.69599	4.97636	5.05875	4.74685	4.28096	4.69599	5.09845	4.47379	4.58916
3.8885	3.8885	3.79597	4.88899	4.64386	5.21062	4.97636	4.84298	4.53294	5.31506	4.53294	4.64386		5.05875	5.09845	4.58916	3.8885	5.21062	4.34837	4.97636	3.69599	5.38059
4.74685	4.74685	5.21062	4.84298	5.21062	5.34837	4.58916	4.13668	4.97636	4.69599	3.8885	4.13668		5.05875	4.97636	4.53294	4.58916	5.09845	4.21101	4.79597	4.13668	4.47379
4.74685	4.74685	4.9331	4.97636	5.31506	4.4121	4.9331	4.64386	5.01837	5.21062	5.13668	4.69599		5.31506	5.13668	4.74685	4.53294	3.97636	5.09845	5.05875	4.4121	5.13668
5.17433	5.17433	4.97636	4.88899	5.24641	4.88899	4.34837	5.09845	5.01837	3.97636	4.88899	4.84298		4.84298	4.9331	4.64386	4.21101	4.88899	5.24641	5.21062	4.9331	4.88899
4.9331	4.9331	5.24641	4.74685	4.74685	4.13668	4.9331	5.17433	5.58946	4.53294	4.05918	5.41244		4.4121	5.38059	5.47379	4.28096	4.88899	4.74685	4.69599	4.58916	5.17433
4.47379	4.47379	4.58916	3.8885	5.47379	4.9331	3.79597	3.8885	4.58916	4.84298	4.88899	5.28133		4.97636	4.69599	4.79597	4.97636	4.64386	4.88899	3.47379	3.69599	4.69599
5.21062	5.21062	4.74685	5.41244	4.21101	4.84298	4.4121	4.47379	4.21101	5.01837	4.64386	5.24641		5.44361	4.97636	4.53294	5.21062	4.69599	4.53294	5.28133	3.34767	5.38059
4.58916	4.58916	5.81967	5.21062	5.21062	3.97636	4.9331	4.79597	4.58916	3.97636	4.84298	4.97636		5.34837	4.88899	5.24641	5.09845	4.69599	4.58916	4.53294	3.79597	4.88899
5.17433	5.17433	4.34837	4.28096	4.97636	4.4121	5.05875	5.64386	4.53294	4.69599	4.79597	4.4121		5.13668	5.17433	4.53294	5.05875	4.9331	4.21101	5.28133	4.4121	3.79597
4.88899	4.88899	4.05918	4.97636	4.9331	4.34837	4.58916	5.13668	5.24641	4.79597	5.17433	4.74685		4.69599	5.31506	5.24641	5.24641	5.01837	4.74685	4.9331	5.17433	5.21062
6.91121	6.91121	5.31506	4.84298	5.72165	4.97636	5.21062	4.97636	4.13668	4.64386	4.4121	4.84298		4.53294	4.97636	5.05875	5.13668	5.21062	4.53294	4.64386	5.24641	4.4121
4.97636	4.97636	5.28133	4.58916	4.58916	5.17433	5.05875	5.41244	5.13668	3.97636	4.13668	4.34837		4.4121	3.47379	4.79597	5.13668	4.9331	3.97636	5.05875	4.84298	4.64386
4.4121	4.4121	4.84298	4.88899	4.64386	4.53294	4.47379	3.47379	5.05875	4.97636	4.69599	4.79597		5.38059	4.58916	5.17433	3.97636	4.9331	4.47379	4.79597	4.28096	5.13668
4.84298	4.84298	5.09845	4.05918	5.09845	4.79597	4.79597	4.13668	5.17433	5.17433	4.47379	4.97636		4.28096	5.56133	5.09845	3.69599	4.79597	5.05875	3.8885	4.9331	4.88899
4.9331	4.9331	5.31506	5.09845	5.21062	4.9331	4.79597	4.9331	6.33181	4.84298	5.31506	5.21062		5.01837	4.69599	4.34837	5.01837	4.34837	4.47379	4.47379	3.58976	5.53263
6.57531	6.57531	4.05918	5.28133	5.01837	5.24641	4.53294	5.09845	5.13668	4.13668	4.47379	4.53294		4.21101	5.17433	4.97636	4.69599	5.13668	5.05875	4.47379	4.05918	4.79597
4.74685	4.74685	4.69599	4.21101	5.47379	5.13668	5.38059	5.13668	4.53294	4.05918	4.05918	5.13668		4.84298	5.09845	4.74685	3.69599	5.17433	4.34837	4.34837	4.88899	4.79597
4.9331	4.9331	4.88899	4.58916	4.9331	4.64386	5.34837	5.21062	5.24641	3.97636	4.21101	5.61677		4.47379	4.69599	4.79597	3.47379	4.79597	3.79597	4.05918	3.69599	4.69599
4.58916	4.58916	4.05918	4.97636	4.69599	4.79597	4.84298	5.17433	4.79597	4.64386	5.05875	5.24641		4.64386	4.47379	4.88899	4.79597	4.4121	4.28096	4.47379	4.05918	5.24641
4.79597	4.79597	5.21062	5.05875	4.74685	4.9331	4.21101	4.64386	5.01837	5.47379	4.79597	3.97636		5.05875	5.38059	4.64386	4.79597	5.13668	4.47379	5.09845	4.74685	4.84298
4.74685	4.74685	3.8885	5.38059	5.05875	4.84298	4.28096	5.28133	4.58916	5.34837	5.93334	4.84298		5.44361	4.64386	5.17433	4.88899	3.97636	4.64386	4.69599	3.34767	4.84298
4.84298	4.84298	5.81967	4.4121	4.97636	4.88899	4.53294	5.50367	5.13668	4.88899	4.21101	4.53294		4.84298	4.88899	4.9331	4.97636	4.47379	3.8885	3.58976	3.97636	4.9331
4.88899	4.88899	5.41244	4.79597	4.47379	5.09845	4.9331	5.44361	5.09845	4.53294	4.34837	4.58916		4.79597	4.58916	4.21101	4.28096	4.21101	3.79597	4.88899	4.74685	4.97636
5.24641	5.24641	4.9331	4.84298	4.53294	5.34837	4.4121	5.13668	5.09845	4.47379	4.79597	4.74685		4.13668	4.21101	5.58946	4.13668	4.34837	3.97636	4.53294	3.34767	4.69599
5.21062	5.21062	5.17433	4.88899	4.64386	5.24641	5.13668	4.64386	5.41244	4.64386	4.97636	4.28096		3.69599	5.24641	4.4121	4.4121	4.13668	4.21101	4.74685	5.31506	4.88899
5.17433	5.17433	3.97636	4.64386	5.44361	4.64386	5.44361	3.97636	4.79597	4.88899	2.88947	4.69599		4.88899	4.74685	5.38059	4.69599	4.58916	4.9331	4.69599	3.69599	5.56133
4.21101	4.21101	5.97636	5.01837	4.34837	4.9331	4.34837	4.84298	4.47379	5.13668	3.34767	4.74685		4.79597	5.38059	4.69599	5.44361	4.97636	4.4121	4.28096	4.88899	4.4121
4.97636	4.97636	4.74685	5.21062	5.01837	4.74685	4.9331	4.13668	4.84298	5.31506	4.74685	4.9331		5.21062	5.47379	4.84298	4.74685	4.47379	3.97636	5.56133	3.47379	4.34837
5.13668	5.13668	4.58916	4.88899	4.28096	4.28096	5.01837	5.47379	4.79597	4.64386	3.8885	4.13668		5.05875	4.64386	4.9331	4.88899	4.28096	4.64386	5.17433	4.69599	5.01837
5.44361	5.44361	4.05918	4.13668	4.84298	5.01837	5.17433	4.64386	4.53294	4.13668	3.8885	5.05875		5.41244	5.13668	4.28096	4.74685	5.58946	4.28096	4.64386	4.47379	4.84298
4.64386	4.64386	4.13668	4.28096	5.24641	5.24641	4.74685	4.34837	4.84298	4.79597	4.84298	5.34837		4.64386	4.74685	4.13668	4.84298	4.88899	4.64386	4.21101	5.01837	4.9331
5.31506	5.31506	4.47379	4.58916	4.53294	3.47379	5.13668	4.13668	4.13668	4.34837	3.34767	4.84298		4.88899	4.47379	4.79597	4.64386	4.88899	4.58916	4.53294	2.88947	4.64386
3.97636	3.97636	5.09845	4.79597	4.64386	4.9331	4.79597	5.01837	4.64386	4.05918	3.69599	5.13668		4.64386	5.05875	4.88899	3.58976	5.17433	4.97636	4.79597	3.58976	4.58916
4.05918	4.05918	4.74685	4.47379	4.9331	4.79597	3.8885	4.9331	5.67016	4.88899	5.21062	4.4121		5.09845	6.38076	5.79572	4.84298	3.47379	4.21101	4.79597	3.34767	4.64386
4.88899	4.88899	5.86617	4.28096	5.01837	5.05875	4.88899	3.69599	4.97636	4.79597	4.58916	4.4121		4.84298	3.69599	4.79597	3.97636	4.84298	4.34837	5.47379	4.79597	5.05875
5.01837	5.01837	4.58916	4.97636	4.97636	4.79597	4.74685	4.97636	4.34837	4.88899	3.97636	4.13668		4.64386	4.34837	4.47379	4.64386	4.34837	4.28096	3.97636	3.21101	4.64386
5.31506	5.31506	5.01837	5.05875	5.21062	4.79597	5.17433	5.69627	4.79597	4.4121	4.74685	3.79597		5.17433	4.34837	4.34837	3.58976	5.34837	4.58916	4.64386	4.69599	5.31506
4.4121	4.4121	5.05875	4.4121	5.21062	4.74685	5.44361	5.69627	4.79597	3.69599	4.4121	3.97636		4.58916	4.97636	4.28096	4.88899	4.28096	4.69599	5.28133	4.88899	5.05875
4.4121	4.4121	5.47379	4.84298	4.28096	5.24641	4.84298	5.17433	5.01837	3.34767	4.84298	4.05918		4.97636	4.88899	4.64386	5.38059	4.97636	5.05875	4.34837	4.34837	5.01837
4.47379	4.47379	4.79597	5.09845	4.58916	5.17433	5.05875	5.24641	4.9331	4.47379	3.97636	4.28096		4.97636	4.4121	4.34837	4.53294	4.21101	4.64386	4.74685	3.69599	5.17433
4.74685	4.74685	5.34837	4.74685	5.38059	5.05875	5.24641	4.9331	5.17433	3.8885	4.34837	5.34837		5.01837	4.05918	5.05875	4.64386	4.74685	4.05918	4.84298	3.79597	5.17433
5.13668	5.13668	5.47379	5.09845	4.9331	4.47379	4.34837	4.05918	5.09845	3.8885	5.67016	4.58916		4.69599	5.13668	4.69599	4.34837	5.01837	4.34837	4.53294	4.69599	4.64386
5.09845	5.09845	4.47379	5.01837	4.84298	4.88899	5.05875	4.28096	5.24641	5.28133	4.13668	5.01837		5.28133	5.01837	5.31506	4.9331	4.97636	5.01837	4.47379	3.8885	4.74685
4.79597	4.79597	4.9331	4.4121	5.28133	5.34837	3.69599	3.97636	3.8885	5.31506	3.97636	4.69599		4.74685	4.34837	4.97636	4.69599	4.05918	4.64386	4.97636	4.28096	4.64386
5.01837	5.01837	5.09845	5.13668	4.53294	4.47379	5.05875	4.88899	3.58976	3.79597	5.13668	4.58916		4.97636	3.34767	5.01837	6.05875	4.97636	5.01837	5.13668	3.97636	5.01837
5.21062	5.21062	4.84298	4.34837	4.79597	5.09845	4.79597	5.56133	4.05918	4.79597	4.84298	4.69599		4.28096	5.28133	4.05918	4.79597	4.69599	3.8885	5.09845	4.05918	5.05875
5.01837	5.01837	5.13668	5.38059	3.58976	4.74685	3.47379	5.56133	4.47379	3.8885	3.47379	5.05875		4.97636	5.01837	4.88899	4.69599	4.28096	4.58916	4.58916	3.21101	5.44361
4.97636	4.97636	5.17433	4.79597	4.53294	4.74685	4.97636	4.58916	5.17433	3.79597	3.8885	4.79597		4.69599	5.34837	4.64386	3.58976	4.88899	4.47379	3.8885	3.8885	4.69599
4.64386	4.64386	4.58916	4.53294	5.24641	4.84298	5.21062	5.28133	4.69599	5.34837	4.34837	5.13668		4.58916	4.9331	4.21101	5.38059	4.28096	3.79597	3.97636	3.8885	4.53294
4.34837	4.34837	5.13668	4.84298	4.97636	4.64386	4.74685	3.79597	4.13668	4.69599	4.34837	5.01837		5.17433	4.79597	3.69599	5.17433	4.13668	4.88899	4.64386	3.05832	4.47379
5.61677	5.61677	4.97636	4.88899	4.64386	5.01837	4.69599	4.97636	3.69599	5.58946	4.13668	4.58916		3.8885	4.21101	5.50367	4.64386	3.79597	4.13668	4.47379	4.79597	5.09845
7.39669	7.39669	4.28096	5.01837	4.79597	4.79597	5.09845	4.58916	4.69599	3.58976	4.58916	3.97636		5.50367	4.13668	5.56133	4.47379	4.84298	4.74685	4.79597	3.97636	4.58916
5.28133	5.28133	4.84298	5.28133	5.50367	4.74685	4.74685	4.88899	4.21101	5.24641	4.28096	4.9331		4.21101	4.79597	4.79597	4.97636	4.13668	4.58916	5.05875	4.47379	5.21062
5.13668	5.13668	5.24641	3.69599	4.88899	4.88899	4.79597	4.47379	4.28096	3.8885	4.64386	4.34837		4.4121	4.69599	4.79597	4.74685	5.44361	4.47379	4.74685	5.01837	5.05875
4.9331	4.9331	5.44361	4.9331	4.53294	4.53294	5.01837	5.13668	4.13668	4.79597	4.28096	4.88899		4.74685	3.8885	4.97636	4.9331	5.24641	4.64386	5.56133	3.47379	4.88899
5.56133	5.56133	5.01837	5.05875	4.97636	4.9331	4.79597	4.9331	4.69599	4.97636	4.28096	5.50367		4.79597	4.21101	4.9331	4.4121	3.97636	4.9331	5.09845	5.09845	5.38059
3.69599	3.69599	5.31506	5.13668	4.74685	5.31506	5.24641	5.31506	5.56133	5.05875	4.34837	3.21101		4.97636	4.28096	4.97636	4.79597	4.97636	4.34837	4.13668	3.58976	4.64386
5.47379	5.47379	5.64386	5.38059	4.9331	5.01837	4.9331	5.05875	5.53263	5.47379	4.53294	4.9331		4.9331	6.94416	4.53294	4.4121	4.69599	4.64386	4.88899	3.21101	5.41244
5.24641	5.24641	4.58916	4.9331	4.88899	4.97636	5.01837	4.64386	4.69599	5.13668	4.47379	4.53294		5.13668	4.58916	4.9331	4.21101	4.84298	4.74685	4.69599	4.47379	5.21062
4.4121	4.4121	4.69599	5.01837	4.21101	4.88899	5.09845	5.01837	4.79597	5.09845	4.13668	5.41244		4.79597	4.34837	4.84298	4.84298	5.17433	4.97636	3.97636	2.88947	4.58916
5.05875	5.05875	5.31506	4.79597	5.01837	5.34837	4.53294	4.05918	5.64386	3.8885	3.34767	5.05875		5.17433	5.13668	5.13668	4.69599	4.4121	4.74685	4.4121	3.58976	3.69599
4.84298	4.84298	4.79597	5.41244	4.74685	5.17433	5.01837	4.13668	5.13668	4.53294	4.13668	4.58916		4.97636	4.64386	5.05875	4.69599	4.74685	4.4121	4.58916	3.34767	4.74685
5.17433	5.17433	4.84298	3.47379	4.47379	5.09845	5.53263	4.84298	4.88899	5.01837	4.05918	4.28096		5.05875	5.01837	4.4121	5.05875	3.79597	4.47379	4.34837	3.58976	5.01837
4.84298	4.84298	4.4121	5.58946	5.31506	4.13668	4.9331	4.88899	5.31506	4.21101	4.4121	5.17433		4.05918	4.97636	4.05918	5.24641	4.53294	4.74685	3.8885	3.69599	4.05918
4.47379	4.47379	5.13668	5.41244	4.79597	5.13668	5.13668	4.21101	5.21062	4.79597	4.88899	4.9331		5.21062	4.34837	4.53294	4.28096	3.97636	4.9331	4.13668	3.47379	4.58916
5.01837	5.01837	4.97636	5.17433	5.31506	4.64386	4.88899	3.79597	5.21062	5.21062	4.34837	4.88899		4.84298	4.13668	5.05875	4.53294	4.64386	4.58916	4.34837	5.21062	4.9331
5.13668	5.13668	4.58916	4.34837	4.84298	5.44361	4.84298	5.05875	4.9331	4.34837	4.58916	5.31506		4.88899	4.74685	4.97636	4.74685	4.9331	5.01837	4.9331		4.4121
5.17433	5.17433	5.05875	4.28096	3.97636	4.9331	5.44361	4.79597	4.28096	5.21062	3.69599	4.47379		4.9331	5.21062	4.58916	4.88899	4.47379	5.05875	4.88899		4.64386
4.64386	4.64386	4.21101	4.58916	4.74685	5.38059	4.69599	4.79597	5.05875	5.28133	4.05918	5.13668		5.17433	4.88899	3.79597	4.84298	5.09845	4.79597	4.79597		4.69599
4.69599	4.69599	4.53294	4.13668	4.88899	4.69599	4.47379	4.05918	4.47379	5.01837	4.64386	5.13668		4.97636	5.58946	4.53294	4.74685	5.13668	3.79597	4.74685		5.01837
5.09845	5.09845	5.09845	4.28096	5.21062	3.34767	4.79597	4.84298	4.88899	5.34837	4.34837	5.17433		4.69599	6.53278	4.64386	4.88899	3.79597	5.13668	4.53294		5.13668
4.28096	4.28096	4.9331	5.09845	4.9331	5.09845	4.88899	4.05918	4.58916	5.13668	4.69599	4.53294		4.53294	4.64386	4.74685	4.69599	4.28096	5.28133	5.13668		5.38059
5.01837	5.01837	3.58976	3.79597	4.58916	4.64386	4.88899	5.77162	5.13668	4.69599	4.21101	4.4121		5.01837	4.34837	4.21101	5.05875	5.05875	4.69599	3.58976		4.64386
4.4121	4.4121	4.9331	4.84298	4.84298	4.74685	5.21062	4.28096	4.74685	4.34837	4.64386	4.64386		4.84298	5.31506	5.44361	5.17433	4.53294	5.01837	3.97636		5.24641
4.9331	4.9331	5.05875	5.05875	4.88899	5.28133	5.01837	5.17433	5.01837	4.97636	4.28096	4.34837		4.84298	5.93334	4.34837	4.69599	4.53294	5.13668	4.05918		5.01837
5.17433	5.17433	3.8885	4.53294	5.13668	5.09845	5.56133	5.53263	5.31506	5.50367	4.4121	5.21062		4.58916	4.34837	4.53294	4.97636	4.13668	4.64386	4.64386		5.47379
5.24641	5.24641	3.8885	5.09845	4.88899	4.53294	3.47379	4.05918	4.69599	5.56133	5.01837	4.4121		5.21062	4.47379	5.01837	5.91121	5.34837	4.69599	4.4121		4.74685
4.13668	4.13668	4.88899	5.13668	5.31506	5.09845	5.53263	5.21062	5.05875	5.05875	5.21062	4.64386		4.34837	4.47379	3.8885	4.84298	4.64386	4.88899	4.4121		5.47379
6.28114	6.28114	3.8885	4.05918	4.64386	4.84298	5.44361	4.9331	4.79597	4.88899	5.01837	4.74685		4.84298	4.28096	4.64386	4.97636	3.58976	4.4121	4.21101		5.28133
4.64386	4.64386	5.09845	4.74685	5.28133	5.05875	5.13668	4.64386	3.79597	5.17433	4.53294	4.53294		5.09845	4.88899	4.88899	4.9331	4.79597	4.58916	3.58976		4.79597
4.28096	4.28096	5.17433	4.34837	5.24641	4.69599	5.09845	4.53294	4.05918	4.05918	3.34767	4.69599		5.24641	5.17433	5.09845	5.01837	3.8885	4.69599	5.28133		5.13668
4.74685	4.74685	4.47379	5.21062	5.01837	4.64386	5.13668	4.21101	3.97636	5.01837	4.47379	5.01837		3.79597	5.28133	4.05918	4.34837	4.34837	4.64386	4.74685		5.21062
5.13668	5.13668	5.79572	4.47379	5.34837	4.79597	3.8885	5.24641	5.05875	4.58916	3.21101	3.69599		5.09845	4.69599	5.09845	5.09845	3.97636	3.47379	3.34767		4.21101
5.01837	5.01837	4.88899	4.9331	3.97636	4.28096	4.4121	5.38059	5.21062	4.9331	4.53294	4.64386		5.05875	4.64386	4.13668	4.34837	5.01837	3.97636	5.17433		4.4121
4.97636	4.97636	5.34837	4.69599	5.13668	5.31506	3.97636	4.21101	4.9331	4.34837	3.79597	3.58976		4.74685	5.13668	4.74685	4.21101	4.97636	5.28133	4.13668		4.9331
5.05875	5.05875	5.21062	4.53294	5.01837	5.21062	3.8885	5.21062	4.47379	4.79597	4.64386	4.97636		5.17433	4.97636	4.58916	4.97636	4.34837	5.09845	4.69599		4.34837
5.01837	5.01837	5.44361	4.69599	4.69599	3.79597	4.79597	4.79597	4.88899	4.13668	4.64386	4.34837		4.97636	5.13668	4.34837	4.79597	4.9331	4.69599	4.74685		4.84298
4.74685	4.74685	5.21062	5.28133	5.13668	4.79597	5.09845	4.34837	4.74685	4.79597	3.97636	4.79597		4.47379	6.19259	3.58976	4.69599	3.58976	4.53294	4.79597		4.53294
4.69599	4.69599	3.8885	4.58916	5.28133	3.58976	4.47379	4.69599	5.01837	4.58916	4.4121	4.69599		5.13668	4.34837	5.21062	4.47379	4.88899	4.64386	5.61677		4.64386
5.01837	5.01837	4.21101	5.01837	4.84298	4.74685	4.74685	4.4121	5.17433	4.64386	4.53294	4.88899		4.74685	6.1177	4.64386	4.47379	4.9331	4.9331	4.53294		4.79597
4.9331	4.9331	3.79597	4.4121	5.13668	4.69599	4.88899	4.74685	4.4121	5.93334	4.84298	5.01837		3.8885	4.05918	4.88899	4.84298	4.05918	4.88899	5.64386		5.17433
4.79597	4.79597	5.09845	4.53294	5.74685	4.21101	4.34837	4.88899	5.05875	4.34837	5.21062	4.9331		4.69599	4.74685	4.64386	4.79597	3.8885	3.97636	4.69599		5.21062
4.05918	4.05918	4.84298	4.34837	4.88899	4.9331	5.28133	5.24641	4.84298	4.53294	4.13668	4.64386		3.58976	4.9331	4.74685	4.79597	4.64386	5.28133	3.79597		5.09845
4.21101	4.21101	5.21062	5.24641	4.84298	4.74685	4.53294	5.34837	4.21101	4.53294	3.79597	4.9331		5.24641	4.28096	4.53294	3.97636	4.64386	4.64386	4.64386		4.34837
5.01837	5.01837	4.58916	4.88899	4.47379	5.28133	5.09845	4.53294	4.58916	5.17433	4.9331	5.28133		4.58916	4.9331	4.34837	5.09845	4.9331	4.64386	3.58976		4.4121
5.05875	5.05875	4.34837	4.28096	5.09845	4.58916	4.84298	5.53263	5.24641	4.21101	4.4121	5.05875		5.05875	4.58916	4.88899	4.79597	4.47379	4.64386	4.28096		5.17433
4.05918	4.05918	4.97636	4.69599	5.09845	3.97636	5.01837	4.79597	4.05918	5.34837	4.69599	3.69599		5.24641	5.38059	4.53294	4.64386	4.4121	5.09845	5.05875		5.31506
4.88899	4.88899	5.09845	5.17433	4.88899	4.9331	5.21062	3.97636	6.36457	4.79597	3.58976	4.53294		5.01837	5.58946	4.88899	5.24641	3.21101	4.05918	4.84298		5.09845
4.4121	4.4121	5.09845	4.79597	5.05875	4.97636	4.64386	4.58916	5.13668	5.13668	4.34837	5.01837		4.34837	4.47379	4.79597	4.4121	4.28096	4.69599	4.74685		5.01837
4.79597	4.79597	4.21101	5.41244	5.50367	5.44361	5.21062	4.9331	4.53294	5.17433	4.64386	4.28096		4.58916	4.9331	4.9331	5.01837	5.41244	4.64386	4.74685		3.8885
5.50367	5.50367	4.79597	5.05875	5.01837	3.69599	5.01837	5.24641	3.79597	4.28096	4.88899	5.38059		4.53294	4.28096	4.21101	4.88899	5.17433	4.64386	4.47379		4.21101
4.34837	4.34837	5.17433	5.01837	5.47379	4.84298	4.53294	4.21101	4.69599	3.58976	4.47379	4.79597		4.34837	5.28133	4.47379	4.28096	5.28133	4.34837	3.69599		4.69599
5.13668	5.13668	5.28133	3.97636	4.84298	4.88899	4.05918	4.4121	4.79597	3.79597	4.53294	4.74685		3.8885	4.97636	4.05918	4.69599	4.21101	3.05832	4.05918		4.58916
5.09845	5.09845	5.44361	4.88899	4.69599	4.58916	4.69599	4.69599	4.64386	3.8885	5.09845	4.88899		4.05918	4.34837	4.79597	5.50367	3.21101	4.4121	4.79597		3.8885
4.74685	4.74685	4.9331	4.88899	4.84298	5.01837	5.34837	4.05918	4.97636	4.9331	3.79597	4.9331		4.13668	5.05875	4.88899	3.58976	4.88899	5.01837	5.21062		4.64386
5.47379	5.47379	5.24641	5.01837	4.84298	4.88899	5.34837	4.47379	4.34837	4.88899	3.97636	5.17433		4.97636	4.88899	5.01837	4.4121	5.01837	4.84298	4.97636		4.79597
5.01837	5.01837	4.79597	4.79597	3.97636	4.69599	4.64386	4.88899	5.53263	4.53294	4.28096	4.84298		4.13668	3.79597	4.84298	4.4121	4.47379	4.4121	3.47379		4.4121
5.34837	5.34837	5.05875	5.21062	5.21062	4.97636	4.97636	4.05918	4.13668	5.05875	4.05918	4.69599		4.9331	5.05875	5.05875	3.97636	4.97636	4.58916	3.79597		5.17433
4.9331	4.9331	4.21101	4.21101	5.53263	4.13668	5.44361	4.28096	4.74685	4.13668	4.58916	4.34837		4.4121	4.69599	3.8885	3.58976	5.17433	5.13668	5.28133		4.53294
4.69599	4.69599	4.05918	5.24641	4.13668	5.09845	5.38059	4.88899	4.9331	4.28096	3.79597	4.97636		4.69599	6.44344	3.69599	4.97636	4.05918	4.64386	3.79597		4.74685
4.4121	4.4121	4.69599	5.17433	4.69599	4.64386	4.74685	5.24641	4.21101	4.88899	4.05918	5.09845		4.64386	5.05875	3.47379	4.53294	5.79572	4.9331	3.69599		4.21101
4.64386	4.64386	5.47379	4.69599	5.09845	4.69599	3.97636	4.53294	3.47379	5.41244	4.69599	4.58916		3.69599	4.88899	5.01837	4.64386	5.01837	5.34837	4.21101		4.79597
5.28133	5.28133	4.97636	3.8885	4.64386	4.34837	4.58916	5.28133	4.21101	4.69599	4.4121	4.9331		5.01837	5.01837	4.88899	4.13668	4.28096	4.79597	5.28133		4.74685
4.64386	4.64386	4.88899	4.9331	5.67016	5.17433	4.4121	3.47379	4.53294	4.53294	4.05918	4.84298		5.24641	5.21062	4.64386	5.01837	3.97636	3.97636	4.69599		4.64386
5.05875	5.05875	4.69599	4.4121	4.74685	5.09845	4.21101	4.74685	4.05918	4.97636	3.97636	3.34767		5.24641	5.13668	3.97636	5.21062	4.34837	4.13668	4.53294		4.9331
5.38059	5.38059	6.13689	4.9331	5.17433	4.88899	4.79597	4.64386	4.58916	4.21101	4.4121	4.58916		4.4121	4.9331	4.05918	4.74685	4.34837	3.21101	4.79597		5.13668
5.41244	5.41244	5.86617	5.34837	5.13668	4.9331	5.24641	4.69599	5.53263	4.21101	3.47379	4.79597		5.05875	5.01837	4.69599	4.69599	4.53294	4.13668	5.67016		4.79597
5.13668	5.13668	5.17433	4.88899	4.88899	4.79597	4.88899	3.34767	4.84298	4.64386	4.74685	4.69599		4.84298	4.58916	3.97636	3.97636	4.64386	3.58976	5.09845		5.67016
4.84298	4.84298	5.13668	4.74685	4.58916	5.17433	5.09845	4.47379	4.47379	5.58946	3.8885	4.58916		4.79597	4.74685	4.13668	4.34837	5.21062	4.79597	4.4121		4.28096
5.09845	5.09845	3.8885	4.58916	4.58916	5.13668	4.79597	5.41244	4.79597	4.28096	3.97636	3.97636		4.4121	5.05875	3.97636	6.1177	4.21101	3.79597	5.05875		5.34837
4.4121	4.4121	4.53294	3.79597	4.84298	4.69599	3.58976	4.97636	4.34837	4.9331	5.56133	4.64386		4.21101	4.53294	6.13689	4.34837	4.84298	4.79597	4.34837		4.9331
5.24641	5.24641	4.28096	4.9331	5.01837	5.17433	4.74685	4.21101	5.13668	5.13668	3.47379	5.05875		4.21101	4.97636	4.47379	4.88899	5.09845	4.64386	3.97636		5.28133
5.44361	5.44361	3.79597	4.9331	4.79597	4.53294	5.09845	5.13668	5.17433	4.84298	4.69599	5.05875		5.99729	4.69599	5.13668	4.97636	5.05875	4.34837	4.47379		4.28096
5.24641	5.24641	4.58916	4.13668	3.47379	4.64386	4.74685	4.64386	4.58916	4.69599	3.79597	4.97636		4.53294	4.74685	4.34837	5.56133	4.64386	4.53294	3.79597		4.4121
5.38059	5.38059	3.97636	4.74685	4.64386	4.84298	4.97636	5.13668	4.64386	4.58916	4.97636	4.58916		4.47379	4.64386	4.58916	5.01837	4.9331	3.58976	4.79597		3.79597
6.61677	6.61677	4.64386	4.84298	4.74685	4.84298	5.09845	5.13668	5.13668	5.01837	4.97636	4.28096		4.84298	5.21062	5.05875	4.4121	4.05918	5.17433	4.53294		4.47379
4.97636	4.97636	4.05918	5.17433	5.09845	5.24641	5.09845	5.21062	4.84298	6.29829	5.01837	4.64386		4.21101	4.28096	5.13668	5.05875	4.47379	4.13668	4.34837		4.53294
5.05875	5.05875	5.09845	5.01837	5.38059	5.05875	4.84298	4.53294	5.31506	5.28133	3.34767	4.4121		5.44361	4.88899	4.34837	3.47379	4.79597	5.24641	3.79597		4.74685
4.9331	4.9331	4.53294	4.47379	4.64386	5.38059	5.01837	4.69599	5.05875	5.24641	2.88947	4.53294		4.47379	4.9331	5.21062	4.28096	4.4121	3.79597	4.47379		4.4121
4.69599	4.69599	4.21101	4.84298	4.28096	4.84298	4.69599	4.64386	5.34837	4.53294	4.79597	5.24641		4.97636	4.58916	4.74685	4.21101	4.4121	4.28096	3.8885		5.13668
5.01837	5.01837	5.31506	4.79597	4.79597	5.28133	5.01837	4.74685	4.79597	4.34837	4.74685	5.09845		4.79597	3.79597	4.9331	4.9331	5.01837	4.9331	4.58916		4.64386
5.44361	5.44361	4.88899	5.13668	5.17433	4.74685	6.3966	5.88899	5.31506	5.21062	3.05832	4.64386		4.05918	4.69599	4.58916	5.24641	4.47379	4.47379	3.47379		4.4121
5.05875	5.05875	4.97636	4.88899	4.84298	5.05875	4.74685	4.97636	4.58916	4.9331	4.47379	4.05918		3.79597	4.47379	4.97636	4.4121	5.34837	4.4121	3.97636		5.17433
5.17433	5.17433	4.28096	4.88899	4.69599	4.28096	4.97636	4.69599	5.21062	5.28133	3.34767	5.05875		4.21101	4.79597	4.69599	4.47379	4.88899	5.13668	3.58976		4.84298
4.84298	4.84298	4.97636	5.58946	4.34837	4.47379	4.88899	4.34837	4.69599	5.09845	4.53294	4.84298		3.79597	4.13668	3.8885	4.74685	4.97636	4.79597	3.69599		5.41244
4.97636	4.97636	4.21101	5.09845	5.13668	4.64386	5.09845	5.41244	4.74685	4.58916	4.53294	3.47379		4.58916	4.9331	4.97636	3.79597	4.4121	4.47379	4.97636		4.69599
4.84298	4.84298	5.05875	4.13668	4.74685	5.24641	4.64386	4.79597	4.9331	5.09845	4.13668	5.21062		7.108	4.97636	5.44361	4.58916	4.64386	4.28096	3.69599		5.13668
5.01837	5.01837	5.05875	5.09845	5.05875	5.01837	5.24641	4.9331	5.13668	4.69599	5.13668	4.69599		4.69599	4.97636	3.8885	4.97636	5.50367	4.69599	3.79597		4.84298
4.4121	4.4121	5.05875	5.01837	4.88899	5.01837	5.09845	4.58916	5.09845	5.09845	3.58976	4.84298		4.58916	5.24641	4.34837	4.4121	4.05918	3.69599	4.84298		4.47379
4.97636	4.97636	4.69599	4.58916	5.38059	4.9331	4.58916	4.58916	4.79597	3.58976	5.05875	4.74685		4.9331	5.01837	4.84298	3.97636	4.97636	4.79597	5.05875		5.09845
5.09845	5.09845	5.17433	5.24641	4.05918	5.05875	3.79597	3.8885	4.64386	5.01837	4.53294	4.88899		4.84298	4.84298	4.4121	4.69599	4.69599	4.34837	4.97636		5.31506
6.3966	6.3966	5.24641	4.64386	5.05875	4.79597	4.64386	3.97636	5.53263	5.17433	4.21101	5.24641		3.97636	4.69599	5.17433	4.05918	4.84298	5.09845	5.13668		4.21101
4.97636	4.97636	4.53294	5.24641	5.13668	4.28096	4.13668	4.88899	5.53263	4.97636	4.34837	4.58916		4.13668	7.22872	4.9331	4.47379	5.21062	3.79597	3.47379		4.74685
4.74685	4.74685	3.97636	4.79597	4.97636	4.58916	4.05918	4.53294	5.34837	4.88899	3.58976	5.34837		5.01837	4.79597	4.64386	5.09845	5.28133	4.97636	4.84298		4.47379
5.05875	5.05875	4.28096	4.34837	4.53294	4.05918	4.64386	5.24641	5.34837	5.01837	3.58976	4.58916		4.21101	4.64386	3.79597	4.84298	5.09845	3.79597	3.69599		4.74685
5.01837	5.01837	4.21101	3.79597	4.64386	4.58916	4.47379	4.97636	4.4121	3.8885	3.79597	4.88899		4.13668	4.9331	4.64386	4.79597	5.13668	3.69599	4.53294		4.79597
4.34837	4.34837	5.09845	3.69599	5.01837	5.28133	3.69599	4.88899	4.53294	4.97636	5.31506	4.88899		4.64386	4.79597	3.34767	3.79597	4.9331	3.8885	4.05918		4.9331
5.17433	5.17433	5.56133	5.24641	4.58916	4.58916	4.58916	4.79597	4.74685	3.8885	4.05918	4.21101		4.74685	4.88899	4.47379	5.34837	4.4121	4.74685	4.34837		4.74685
3.58976	3.58976	5.05875	7.56133	3.34767	4.58916	3.79597	5.17433	5.09845	3.69599	4.79597	5.13668		4.79597	5.01837	3.69599	3.97636	4.97636	4.53294	4.47379		4.88899
4.4121	4.4121	5.17433	5.01837	4.84298	4.4121	4.21101	5.74685	5.01837	3.69599	4.05918	4.9331		4.69599	4.4121	4.74685	3.69599	3.47379	5.50367	4.69599		4.97636
4.53294	4.53294	5.05875	5.17433	4.9331	4.97636	4.47379	3.97636	4.84298	4.79597	3.34767	4.79597		4.05918	5.93334	3.97636	5.53263	3.97636	4.13668	4.47379		4.97636
4.97636	4.97636	5.24641	4.88899	4.84298	4.64386	4.97636	4.4121	4.88899	5.56133	3.34767	4.4121		4.13668	4.79597	4.4121	4.4121	4.64386	4.88899	4.53294		4.9331
5.38059	5.38059	5.47379	5.21062	5.05875	4.69599	4.53294	4.9331	5.24641	3.97636	3.47379	5.05875		4.21101	6.26397	5.13668	3.97636	4.47379	4.58916	4.84298		4.69599
4.97636	4.97636	5.44361	5.21062	5.34837	5.05875	3.69599	4.53294	4.64386	4.79597	3.34767	5.09845		5.01837	6.07874	3.58976	5.05875	4.4121	4.53294	3.79597		4.79597
4.79597	4.79597	5.17433	4.84298	4.47379	5.24641	5.05875	4.34837	4.21101	4.84298	3.97636	4.28096		4.97636	4.79597	3.97636	5.09845	5.01837	5.09845	4.97636		6.1177
5.05875	5.05875	4.05918	4.4121	5.01837	4.79597	4.21101	3.79597	3.47379	4.64386	3.69599	4.97636		4.88899	5.05875	5.05875	4.34837	4.4121	4.21101	3.8885		5.31506
5.01837	5.01837	4.69599	5.01837	4.58916	4.84298	5.17433	5.13668	4.64386	5.01837	3.79597	3.58976		4.34837	4.4121	5.38059	5.44361	4.64386	5.21062	5.09845		3.8885
5.53263	5.53263	5.41244	4.21101	4.69599	4.84298	5.05875	4.9331	3.58976	4.4121	4.53294	4.79597		4.4121	5.01837	4.79597	4.58916	4.58916	4.13668	4.53294		4.9331
4.53294	4.53294	4.58916	4.53294	5.28133	5.24641	5.09845	4.64386	4.84298	4.84298	5.13668	4.97636		4.4121	4.05918	5.17433	5.01837	4.58916	4.53294	4.53294		4.58916
3.97636	3.97636	4.97636	5.13668	4.74685	5.67016	4.58916	5.01837	5.01837	4.64386	3.79597	3.34767		4.47379	4.05918	4.53294	4.34837	5.79572	4.53294	4.4121		4.69599
4.9331	4.9331	5.28133	4.53294	4.58916	5.28133	5.64386	3.47379	4.28096	4.84298	4.53294	4.58916		4.58916	4.64386	3.69599	5.05875	4.34837	4.05918	4.84298		4.79597
4.05918	4.05918	4.21101	4.58916	4.9331	5.31506	5.17433	4.74685	5.28133	5.21062	4.58916	4.58916		4.74685	4.97636	4.97636	4.79597	3.21101	4.97636	3.58976		4.58916
5.09845	5.09845	4.84298	3.69599	5.13668	4.05918	5.13668	4.64386	5.05875	4.28096	4.13668	4.88899		5.44361	4.53294	4.05918	4.28096	3.47379	5.34837	3.47379		4.74685
4.58916	4.58916	5.34837	5.01837	5.09845	4.21101	4.21101	4.9331	5.01837	4.74685	4.74685	4.84298		4.97636	4.13668	5.44361	4.13668	4.4121	4.69599	4.34837		5.47379
4.88899	4.88899	4.84298	4.9331	4.97636	4.79597	4.88899	4.79597	4.53294	3.34767	4.79597	3.79597		4.9331	4.88899	3.97636	3.8885	4.47379	4.05918	3.69599		4.13668
5.05875	5.05875	5.17433	3.58976	4.88899	4.84298	5.38059	4.4121	4.79597	3.8885	5.09845	4.34837		4.64386	3.8885	4.9331	5.21062	3.58976	4.28096	4.05918		4.47379
4.21101	4.21101	5.09845	5.09845	5.17433	5.17433	5.05875	5.21062	4.74685	3.97636	4.21101	4.74685		4.64386	4.58916	4.97636	4.88899	5.05875	5.13668	3.69599		4.88899
4.58916	4.58916	4.05918	4.21101	4.4121	4.64386	4.88899	3.8885	4.28096	5.13668	4.47379	4.84298		5.01837	4.64386	4.69599	5.56133	3.97636	4.53294	5.50367		5.13668
3.97636	3.97636	4.05918	5.01837	4.84298	4.13668	3.8885	5.38059	5.13668	4.84298	3.79597	4.69599		5.05875	4.79597	4.4121	4.9331	4.58916	4.21101	4.13668		4.69599
5.28133	5.28133	5.24641	4.13668	5.31506	5.24641	4.69599	4.4121	4.21101	4.79597	3.8885	3.97636		5.61677	4.9331	3.8885	4.69599	5.09845	5.01837	4.79597		5.13668
4.9331	4.9331	5.01837	4.34837	4.34837	3.97636	4.64386	4.69599	3.79597	4.64386	3.97636	4.58916		4.05918	4.4121	4.05918	3.58976	4.53294	4.74685	3.47379		4.64386
4.69599	4.69599	4.84298	4.28096	3.97636	5.01837	5.50367	5.01837	4.47379	4.69599	4.13668	5.21062		4.84298	4.97636	4.58916	5.09845	4.34837	4.69599	4.79597		5.28133
7.60999	7.60999	4.79597	4.47379	5.13668	4.79597	4.34837	5.31506	4.69599	3.97636	4.84298	4.4121		5.13668	4.05918	4.64386	3.58976	4.64386	4.84298	4.28096		4.21101
5.86617	5.86617	4.69599	5.17433	5.09845	4.9331	4.69599	5.21062	4.74685	5.21062	4.69599	3.58976		5.17433	5.64386	4.05918	4.53294	4.97636	4.4121	3.97636		3.79597
5.28133	5.28133	4.74685	4.53294	4.79597	4.13668	4.9331	4.84298	4.69599	4.84298	3.34767	5.61677		4.13668	4.79597	4.47379	4.9331	4.88899	5.13668	4.4121		5.67016
4.64386	4.64386	4.69599	4.28096	5.17433	5.24641	5.31506	3.69599	4.47379	5.13668	5.31506	4.58916		4.97636	5.17433	4.69599	5.09845	4.13668	4.79597	3.34767		4.79597
5.09845	5.09845	4.79597	4.9331	4.84298	4.4121	5.05875	3.8885	4.28096	4.79597	3.34767	4.34837		4.97636	4.74685	4.79597	4.79597	4.58916	4.47379	3.34767		3.58976
4.58916	4.58916	5.17433	4.28096	4.84298	4.28096	4.79597	4.53294	4.9331	3.79597	4.84298	4.69599		4.69599	4.64386	4.58916	5.21062	4.34837	4.64386	4.05918		5.21062
4.88899	4.88899	5.34837	4.21101	5.05875	4.84298	4.79597	5.09845	4.9331	4.28096	3.21101	4.84298		5.44361	5.09845	4.28096	4.13668	4.58916	4.88899	3.47379		4.69599
4.53294	4.53294	5.34837	4.69599	5.28133	4.34837	4.28096	4.69599	4.53294	4.9331	4.69599	5.05875		4.13668	5.41244	5.24641	4.4121	4.05918	3.47379	4.05918		5.24641
5.13668	5.13668	4.9331	4.58916	4.84298	4.97636	4.64386	3.58976	4.28096	3.97636	3.58976	4.74685		4.97636	5.53263	4.53294	5.21062	4.9331	4.05918	3.58976		4.88899
4.28096	4.28096	4.88899	4.4121	3.8885	5.09845	4.79597	4.34837	4.97636	4.53294	3.47379	5.09845		4.47379	5.17433	4.97636	5.61677	5.05875	4.28096	4.13668		4.9331
4.84298	4.84298	4.64386	5.24641	5.13668	4.69599	3.79597	4.13668	4.79597	4.53294	4.97636	3.69599		4.79597	4.74685	5.24641	3.8885	4.53294	4.88899	4.34837		4.13668
4.4121	4.4121	4.9331	3.97636	5.24641	5.05875	5.09845	4.97636	5.09845	4.53294	3.8885	4.79597		4.69599	4.79597	4.84298	4.58916	4.84298	4.64386	4.13668		4.47379
4.47379	4.47379	4.97636	4.79597	4.74685	4.4121	5.24641	5.13668	4.79597	4.97636	3.34767	4.84298		4.79597	4.28096	5.17433	3.8885	4.47379	4.58916	4.4121		5.67016
4.74685	4.74685	5.38059	4.79597	5.13668	5.81967	4.84298	4.47379	4.79597	4.58916	2.88947	4.97636		3.69599	4.84298	5.31506	4.69599	4.4121	4.21101	4.28096		5.21062
4.74685	4.74685	4.9331	4.34837	4.69599	4.53294	4.53294	4.79597	4.9331	4.47379	4.69599	3.79597		3.8885	3.58976	4.58916	4.21101	4.34837	3.34767	4.21101		4.58916
4.21101	4.21101	4.79597	5.05875	4.4121	5.17433	4.79597	4.88899	4.64386	5.01837	3.69599	4.79597		4.47379	4.47379	4.47379	4.9331	4.84298	4.69599	4.05918		4.64386
5.13668	5.13668	4.97636	4.28096	4.84298	3.79597	4.34837	5.31506	4.53294	3.97636	2.88947	4.47379		4.28096	4.21101	3.79597	5.05875	5.24641	5.13668	3.47379		4.28096
4.4121	4.4121	4.9331	5.05875	5.21062	4.84298	3.34767	4.58916	3.8885	4.97636	3.47379	3.97636		4.4121	3.47379	3.79597	4.9331	4.79597	3.79597	5.17433		5.13668
4.47379	4.47379	5.38059	3.47379	5.01837	5.05875	4.79597	4.34837	4.05918	4.28096	3.58976	4.84298		4.69599	4.58916	4.34837	5.05875	4.4121	5.41244	5.28133		4.13668
4.58916	4.58916	4.21101	5.09845	5.05875	5.09845	4.74685	5.72165	5.09845	5.01837	3.97636	4.13668		4.58916	4.69599	5.09845	4.74685	5.44361	5.24641	3.21101		5.21062
5.41244	5.41244	4.69599	4.97636	4.47379	4.9331	5.24641	4.13668	5.01837	4.74685	3.58976	4.64386		5.44361	5.24641	4.4121	5.24641	3.8885	4.69599	3.97636		4.9331
4.34837	4.34837	5.95489	4.05918	4.9331	4.69599	4.74685	4.4121	4.53294	3.69599	4.69599	4.13668		4.28096	4.4121	4.4121	5.44361	4.64386	4.88899	4.88899		4.58916
4.53294	4.53294	5.13668	3.8885	4.53294	5.24641	4.9331	4.13668	4.53294	5.05875	3.8885	4.74685		4.84298	4.58916	4.97636	3.69599	4.28096	4.64386	3.79597		3.47379
4.74685	4.74685	5.31506	5.24641	5.31506	4.69599	4.53294	4.4121	4.4121	3.69599	4.05918	4.4121		5.34837	4.64386	4.58916	5.34837	4.64386	4.05918	3.8885		4.88899
4.05918	4.05918	4.79597	4.69599	3.97636	5.21062	5.13668	4.13668	4.13668	4.79597	4.69599	4.21101		3.8885	4.21101	4.47379	4.05918	4.47379	3.69599	5.09845		4.97636
5.13668	5.13668	5.53263	4.88899	4.9331	3.79597	5.01837	3.97636	3.58976	4.13668	4.47379	4.97636		7.39669	4.53294	4.79597	5.53263	3.69599	5.47379	6.09824		4.13668
4.4121	4.4121	4.4121	3.79597	5.05875	4.88899	4.34837	4.9331	5.13668	4.79597	3.34767	4.64386		4.84298	4.69599	3.97636	3.58976	4.69599	4.79597	4.47379		4.28096
4.84298	4.84298	4.28096	5.13668	5.31506	4.05918	3.79597	4.79597	4.58916	4.69599	3.34767	4.74685		5.38059	3.97636	5.21062	5.44361	4.53294	4.74685	4.05918		5.28133
4.13668	4.13668	5.05875	5.41244	4.79597	6.87762	4.84298	4.88899	4.69599	4.34837	4.79597	4.79597		4.28096	5.84298	4.84298	4.21101	4.34837	3.97636	4.64386		4.69599
4.34837	4.34837	5.05875	4.47379	5.05875	4.58916	4.79597	4.88899	4.97636	4.97636	3.58976	4.21101		4.4121	4.13668	5.05875	3.97636	5.05875	4.64386	4.21101		4.28096
4.21101	4.21101	4.84298	4.64386	5.24641	4.53294	5.01837	3.79597	5.21062	4.64386	3.05832	4.47379		4.34837	5.09845	5.38059	5.09845	5.01837	4.05918	4.58916		5.17433
4.47379	4.47379	4.69599	4.84298	4.28096	5.44361	4.28096	4.13668	5.01837	4.69599	3.47379	4.69599		4.4121	4.21101	5.13668	3.97636	4.13668	3.21101	4.69599		4.34837
4.74685	4.74685	4.84298	4.58916	4.69599	5.05875	4.74685	4.88899	4.05918	4.4121	3.21101	4.58916		4.21101	4.53294	5.13668	4.34837	4.4121	4.69599	5.17433		5.17433
4.88899	4.88899	4.13668	4.4121	4.53294	4.53294	4.69599	3.58976	4.34837	5.84298	4.34837	3.21101		4.34837	4.47379	5.13668	5.01837	5.09845	2.88947	4.28096		4.64386
5.13668	5.13668	5.05875	4.69599	4.74685	5.34837	4.84298	4.88899	4.28096	4.53294	3.79597	4.28096		5.50367	4.9331	3.79597	4.64386	4.28096	4.9331	5.58946		4.53294
5.05875	5.05875	6.07874	4.58916	4.58916	4.58916	3.97636	3.47379	5.24641	4.88899		4.53294		5.24641	5.53263	3.79597	4.4121	5.05875	4.84298	5.01837		4.79597
5.13668	5.13668	3.79597	4.47379	5.58946	4.47379	4.28096	4.74685	5.05875	4.79597		4.74685		5.24641	5.24641	4.74685	5.09845	4.74685	4.13668	3.8885		3.97636
5.24641	5.24641	4.79597	4.84298	4.34837	4.58916	4.74685	4.47379	5.05875	4.28096		4.05918		4.97636	4.28096	4.64386	5.05875	3.79597	5.09845	4.53294		4.9331
3.8885	3.8885	5.05875	4.88899	5.28133	4.53294	3.79597	5.13668	3.58976	4.69599		4.84298		4.34837	4.53294	4.28096	5.34837	4.4121	4.69599	4.47379		4.13668
4.4121	4.4121	4.97636	6.42811	4.58916	6.28114	4.79597	4.88899	4.05918	4.9331		4.4121		5.13668	4.84298	3.69599	5.24641	4.13668	5.13668	3.97636		4.64386
5.01837	5.01837	5.28133	4.4121	4.4121	5.17433	5.31506	5.47379	4.28096	4.9331		4.34837		5.34837	4.05918	4.84298	4.69599	3.34767	5.13668	5.61677		5.21062
4.34837	4.34837	4.21101	3.34767	4.58916	4.79597	4.97636	4.53294	4.88899	5.17433		4.05918		4.69599	4.79597	4.53294	3.69599	4.84298	4.21101	4.4121		4.69599
5.09845	5.09845	5.56133	4.64386	3.34767	5.34837	4.84298	4.13668	5.01837	4.21101		4.64386		4.64386	4.13668	4.58916	4.84298	4.64386	3.69599	4.88899		4.13668
4.97636	4.97636	5.09845	4.79597	5.05875	4.88899	5.05875	4.13668	5.56133	3.69599		4.58916		4.58916	4.05918	5.17433	4.64386	5.58946	3.79597	4.13668		4.88899
4.34837	4.34837	5.09845	4.4121	5.01837	4.84298	4.84298	5.13668	4.88899	4.21101		5.05875		4.74685	4.69599	4.21101	4.74685	4.69599	4.47379	4.69599		5.13668
4.97636	4.97636	5.64386	4.88899	5.17433	4.88899	4.69599	3.58976	4.9331	4.64386		5.24641		4.53294	4.88899	4.21101	5.13668	4.64386	6.34837	4.47379		5.05875
5.13668	5.13668	5.24641	5.24641	4.53294	4.64386	5.01837	4.53294	4.21101	3.8885		5.47379		4.97636	5.21062	4.21101	4.58916	5.01837	3.58976	4.34837		4.84298
3.58976	3.58976	5.01837	4.79597	4.05918	5.28133	4.47379	4.64386	5.24641	3.97636		5.67016		4.4121	5.28133	3.69599	4.05918	3.69599	3.79597	4.88899		4.58916
4.34837	4.34837	3.97636	3.69599	5.21062	4.97636	5.41244	4.84298	4.9331	5.50367		4.69599		3.8885	5.24641	4.53294	4.34837	5.01837	4.13668	4.97636		4.4121
5.17433	5.17433	4.88899	5.09845	5.13668	5.31506	5.28133	5.09845	4.4121	3.8885		4.05918		4.69599	5.09845	5.56133	4.4121	4.28096	4.4121	3.69599		4.74685
5.17433	5.17433	4.05918	4.58916	4.84298	4.74685	4.79597	4.69599	4.58916	4.58916		4.79597		4.53294	4.34837	4.79597	4.47379	4.9331	5.17433	4.74685		4.64386
4.28096	4.28096	4.69599	5.09845	4.34837	4.58916	5.21062	4.79597	4.34837	4.64386		5.41244		5.09845	5.79572	4.88899	3.58976	4.74685	4.47379	4.88899		4.9331
4.53294	4.53294	5.41244	5.47379	4.58916	4.74685	5.64386	4.53294	4.74685	5.79572		3.8885		4.88899	4.79597	4.05918	5.41244	4.69599	4.21101	5.28133		4.9331
5.31506	5.31506	5.21062	4.74685	4.79597	5.28133	5.09845	4.47379	5.17433	4.88899		4.74685		4.64386	4.84298	5.24641	4.69599	4.79597	3.79597	3.58976		5.21062
4.21101	4.21101	3.97636	4.4121	5.34837	4.64386	4.79597	5.01837	5.47379	4.47379		4.05918		4.84298	3.97636	4.97636	4.34837	4.47379	5.31506	4.47379		4.34837
4.9331	4.9331	5.34837	5.13668	4.97636	5.58946	4.84298	4.69599	4.47379	4.69599		5.01837		4.13668	4.58916	3.34767	5.05875	4.88899	4.88899	4.53294		4.58916
3.47379	3.47379	5.34837	4.88899	4.69599	5.05875	4.28096	5.13668	4.79597	5.31506		4.84298		4.64386	3.69599	4.13668	4.05918	4.47379	3.34767	3.97636		4.88899
4.88899	4.88899	5.13668	4.74685	4.34837	4.79597	4.74685	4.74685	5.01837	4.74685		4.13668		4.53294	5.56133	4.47379	5.01837	3.69599	5.24641	4.84298		5.01837
5.69627	5.69627	5.05875	4.4121	5.41244	5.01837	4.9331	5.31506	4.79597	4.74685		3.79597		4.4121	4.64386	5.47379	5.09845	4.4121	3.8885	3.79597		4.97636
4.84298	4.84298	4.53294	4.97636	4.84298	4.64386	4.88899	4.79597	4.4121	4.53294		4.21101		5.44361	4.9331	4.28096	4.97636	4.28096	4.4121	4.21101		3.69599
4.69599	4.69599	5.05875	4.05918	4.97636	4.84298	4.21101	4.28096	4.74685	4.13668		3.79597		4.4121	4.84298	5.38059	4.4121	4.79597	3.97636	4.13668		4.79597
5.01837	5.01837	4.53294	5.05875	5.21062	4.4121	4.34837	5.01837	4.05918	3.69599		4.05918		4.05918	4.64386	5.01837	4.53294	4.88899	4.88899	3.47379		5.13668
4.88899	4.88899	4.21101	4.47379	4.74685	4.84298	3.69599	4.28096	5.09845	5.28133		4.4121		6.38076	4.58916	4.69599	4.84298	4.05918	4.79597	4.58916		4.58916
4.69599	4.69599	4.21101	3.8885	4.05918	4.84298	4.88899	4.74685	4.53294	5.31506		4.28096		3.97636	4.58916	4.47379	4.34837	4.74685	4.28096	3.79597		4.79597
4.69599	4.69599	4.05918	4.88899	4.58916	4.79597	4.64386	4.34837	4.88899	5.74685		5.09845		5.01837	4.9331	4.88899	4.4121	4.47379	4.88899	3.8885		4.9331
4.74685	4.74685	5.01837	4.58916	4.53294	5.01837	4.53294	5.47379	5.17433	5.28133		4.47379		5.05875	5.05875	3.97636	3.79597	5.44361	3.97636	4.69599		4.58916
5.56133	5.56133	4.88899	4.13668	4.05918	4.34837	4.74685	4.79597	3.58976	4.21101		4.4121		4.21101	4.88899	3.58976	5.09845	4.21101	4.64386	4.47379		4.34837
5.50367	5.50367	3.58976	4.84298	4.84298	4.88899	4.79597	3.69599	5.01837	4.69599		3.8885		4.79597	4.79597	5.24641	4.97636	4.79597	5.34837	4.88899		4.53294
4.74685	4.74685	4.74685	4.34837	4.74685	4.88899	4.9331	4.34837	4.9331	5.17433		4.64386		4.64386	4.53294	5.24641	4.97636	4.28096	4.79597	3.58976		3.8885
5.47379	5.47379	4.79597	4.79597	4.58916	4.74685	4.74685	4.58916	4.05918	5.17433		5.38059		4.34837	4.74685	5.09845	5.44361	5.09845	4.28096	3.79597		4.69599
3.8885	3.8885	5.05875	4.84298	4.84298	5.17433	4.13668	4.64386	4.13668	5.56133		5.53263		4.97636	4.84298	3.97636	4.28096	4.34837	3.47379	4.58916		3.97636
4.79597	4.79597	5.09845	4.9331	5.24641	5.09845	4.47379	5.21062	4.47379	4.13668		4.47379		4.58916	5.79572	4.4121	3.8885	4.4121	3.58976	5.86617		5.47379
5.17433	5.17433	4.64386	4.47379	5.13668	5.09845	4.58916	4.4121	4.64386	4.79597		4.69599		4.84298	4.88899	5.01837	4.58916	3.34767	4.34837	4.88899		4.21101
4.9331	4.9331	4.47379	5.17433	4.74685	4.79597	5.09845	5.05875	3.97636	4.53294		5.17433		4.84298	5.28133	4.53294	4.4121	4.84298	5.09845	4.28096		4.97636
4.21101	4.21101	5.13668	3.8885	4.4121	4.58916	4.69599	4.79597	5.09845	4.4121		3.58976		5.09845	4.69599	3.58976	4.53294	4.13668	4.13668	4.4121		4.05918
4.79597	4.79597	5.28133	4.53294	4.28096	5.05875	4.4121	4.88899	5.05875	5.17433		4.4121		4.53294	5.41244	4.4121	4.97636	3.69599	4.88899	4.13668		4.97636
4.21101	4.21101	4.64386	5.09845	4.64386	4.69599	4.79597	3.79597	4.84298	4.58916		5.17433		3.97636	4.58916	3.97636	5.38059	4.64386	5.24641	4.05918		5.47379
7.03859	7.03859	5.21062	4.84298	4.79597	5.24641	4.79597	3.21101	4.05918	4.74685		4.47379		5.01837	5.56133	3.8885	4.47379	4.9331	3.8885	4.84298		5.17433
5.17433	5.17433	4.97636	4.74685	5.41244	4.05918	4.79597	4.97636	4.21101	3.69599		4.64386		4.79597	4.13668	4.79597	5.28133	4.47379	5.05875	3.79597		4.97636
5.21062	5.21062	4.69599	4.47379	5.21062	5.41244	4.9331	5.34837	5.09845	4.97636		5.64386		4.74685	4.34837	5.24641	3.8885	4.74685	4.05918	4.79597		4.28096
4.69599	4.69599	4.97636	4.97636	4.69599	4.64386	4.4121	5.28133	4.69599	4.13668		4.47379		4.28096	4.64386	3.21101	3.69599	4.21101	4.74685	4.79597		5.17433
3.97636	3.97636	5.01837	4.13668	4.79597	4.21101	5.01837	4.74685	4.4121	3.97636		4.34837		4.84298	5.28133	5.05875	4.13668	4.84298	4.88899	4.21101		4.64386
5.21062	5.21062	4.69599	3.21101	4.53294	5.01837	3.58976	5.17433	4.9331	4.47379		4.47379		4.34837	4.13668	4.47379	4.21101	4.69599	4.9331	5.67016		5.28133
5.01837	5.01837	4.84298	4.88899	5.09845	4.47379	4.4121	4.69599	3.97636	4.58916		4.64386		4.69599	4.84298	4.21101	4.47379	4.79597	4.9331	4.05918		5.24641
5.05875	5.05875	4.58916	4.88899	4.58916	5.09845	5.28133	5.31506	4.47379	3.79597		3.47379		3.8885	4.4121	4.13668	4.53294	3.58976	5.50367	4.58916		4.58916
4.53294	4.53294	5.38059	4.28096	5.34837	4.64386	4.58916	5.31506	5.31506	4.9331		5.17433		5.24641	4.64386	4.88899	4.05918	3.97636	4.97636	3.58976		4.9331
5.01837	5.01837	4.69599	3.05832	4.64386	4.34837	4.58916	4.64386	4.13668	5.13668		4.05918		4.05918	4.05918	3.8885	4.34837	3.47379	5.09845	4.64386		4.64386
4.4121	4.4121	4.74685	5.31506	4.4121	5.13668	4.79597	4.97636	5.31506	4.21101		4.47379		4.05918	4.34837	4.47379	4.84298	5.01837	4.28096	5.50367		4.64386
5.24641	5.24641	4.84298	3.8885	4.9331	4.58916	4.64386	3.69599	4.79597	5.28133		4.58916		4.97636	4.4121	4.84298	5.17433	4.05918	3.8885	3.8885		4.21101
5.09845	5.09845	4.34837	4.9331	5.28133	5.24641	4.47379	4.05918	4.4121	3.79597		4.4121		4.84298	4.64386	4.64386	4.69599	3.34767	4.69599	5.58946		4.58916
5.01837	5.01837	3.58976	4.47379	4.74685	4.53294	4.28096	3.58976	5.09845	5.77162		4.21101		5.01837	5.31506	4.21101	4.05918	4.64386	3.58976	4.05918		5.41244
5.41244	5.41244	5.17433	5.34837	4.74685	4.88899	3.79597	5.56133	4.4121	4.53294		4.53294		3.69599	3.8885	3.21101	4.28096	4.64386	4.34837	4.05918		3.8885
4.69599	4.69599	4.69599	4.79597	4.9331	5.34837	4.88899	4.88899	3.97636	5.47379		4.79597		3.69599	4.13668	4.4121	3.97636	4.05918	4.47379	5.53263		5.24641
5.44361	5.44361	4.97636	4.53294	5.01837	5.05875	4.53294	4.13668	4.21101	5.21062		5.13668		4.34837	4.74685	4.4121	3.34767	4.53294	3.8885	4.28096		4.34837
4.97636	4.97636	4.84298	5.13668	4.53294	4.79597	4.88899	4.9331	4.05918	5.24641		4.69599		3.79597	5.01837	5.05875	5.50367	5.24641	4.84298	4.53294		3.97636
4.79597	4.79597	4.34837	4.53294	4.21101	4.34837	4.4121	4.28096	4.53294	5.34837		5.05875		5.01837	4.53294	3.69599	4.74685	5.21062	4.28096	3.47379		5.21062
4.69599	4.69599	4.9331	4.69599	5.17433	5.05875	3.79597	5.72165	5.17433	4.53294		4.9331		4.88899	6.44344	4.84298	5.28133	4.05918	4.97636	3.58976		4.4121
4.69599	4.69599	5.09845	4.58916	5.56133	4.74685	3.47379	4.47379	4.53294	4.58916		4.34837		3.79597	3.97636	4.74685	4.74685	5.28133	4.28096	4.13668		5.34837
4.88899	4.88899	4.79597	4.69599	5.34837	5.21062	4.64386	3.58976	5.05875	3.79597		5.28133		3.69599	4.79597	4.4121	4.69599	3.79597	3.79597	5.05875		5.01837
5.21062	5.21062	4.9331	4.69599	4.9331	4.9331	4.47379	4.84298	3.79597	5.17433		4.21101		4.84298	5.09845	4.69599	3.97636	3.05832	3.79597	3.58976		4.4121
4.64386	4.64386	4.58916	4.13668	4.9331	4.9331	4.84298	4.53294	4.34837	5.53263		5.09845		3.97636	4.34837	4.79597	4.4121	3.47379	4.97636	4.88899		4.34837
5.09845	5.09845	4.69599	4.64386	4.9331	5.56133	4.58916	4.88899	4.13668	5.31506		4.34837		5.09845	4.69599	4.88899	4.58916	2.88947	3.97636	4.34837		5.13668
4.58916	4.58916	4.64386	4.58916	4.58916	5.56133	4.9331	4.64386	4.58916	4.05918		4.21101		4.79597	4.64386	5.09845	5.21062	4.53294	4.69599	4.64386		4.79597
3.8885	3.8885	3.79597	4.88899	4.9331	4.05918	4.47379	3.58976	3.8885	4.74685		4.88899		4.05918	5.01837	4.79597	4.47379	3.8885	3.8885	4.4121		4.21101
4.79597	4.79597	5.24641	4.58916	3.58976	4.88899	5.05875	5.09845	5.21062	3.69599		4.21101		3.21101	4.13668	5.21062	4.4121	4.28096	4.97636	5.47379		4.13668
4.53294	4.53294	4.88899	4.34837	4.84298	4.28096	4.69599	5.24641	4.34837	4.4121		5.17433		4.9331	4.21101	4.13668	3.58976	3.97636	4.13668	5.31506		5.21062
5.09845	5.09845	4.53294	4.58916	4.69599	4.58916	4.21101	3.8885	5.53263	4.47379		4.13668		4.05918	4.84298	5.09845	4.74685	3.79597	3.79597	4.88899		4.84298
5.13668	5.13668	4.53294	5.31506	4.69599	4.4121	3.97636	4.21101	5.21062	4.47379		5.44361		5.21062	5.53263	4.05918	4.28096	5.34837	4.74685	4.74685		5.34837
4.21101	4.21101	4.58916	4.84298	4.13668	5.31506	4.53294	3.69599	5.01837	3.47379		3.69599		4.88899	4.64386	5.09845	4.53294	4.9331	4.97636	4.34837		3.79597
4.28096	4.28096	5.34837	4.74685	4.97636	4.69599	5.17433	4.9331	4.64386	4.74685		3.97636		4.13668	5.84298	3.8885	4.58916	4.79597	4.69599	4.34837		4.58916
5.13668	5.13668	5.38059	4.74685	4.05918	3.69599	5.24641	4.97636	5.24641	4.05918		4.13668		4.28096	4.9331	4.47379	4.88899	4.69599	5.41244	4.64386		4.79597
4.74685	4.74685	5.64386	4.74685	4.74685	5.17433	5.05875	4.53294	4.97636	4.64386		4.69599		4.47379	4.97636	4.21101	4.05918	4.05918	4.28096	3.58976		3.69599
5.05875	5.05875	4.69599	5.13668	4.69599	4.79597	4.79597	3.8885	4.4121	4.69599		4.53294		4.84298	4.79597	4.47379	4.05918	4.64386	4.21101	3.8885		4.74685
6.85462	6.85462	4.69599	4.64386	4.53294	5.01837	4.21101	4.34837	4.69599	4.47379		4.84298		4.28096	4.21101	4.53294	4.28096	4.88899	4.58916	3.69599		4.74685
4.34837	4.34837	4.97636	4.05918	4.74685	5.17433	4.64386	3.69599	5.01837	4.34837		5.05875		4.28096	5.09845	5.09845	4.53294	4.28096	3.79597	3.34767		4.9331
4.4121	4.4121	4.84298	3.97636	4.34837	4.9331	3.79597	4.53294	3.97636	4.28096		5.05875		6.29829	3.69599	4.13668	5.61677	3.69599	4.88899	3.97636		4.4121
4.69599	4.69599	3.47379	4.13668	4.84298	4.9331	4.58916	4.58916	4.69599	4.53294		4.4121		4.97636	7.16501	4.64386	5.28133	3.79597	4.21101	3.58976		4.58916
5.34837	5.34837	5.05875	5.09845	4.13668	5.05875	4.58916	4.64386	4.97636	4.4121		4.69599		4.69599	5.01837	4.79597	5.31506	3.21101	3.97636	4.9331		4.69599
5.01837	5.01837	4.58916	4.53294	4.74685	4.4121	4.4121	3.58976	5.01837	4.34837		4.4121		3.21101	4.28096	4.69599	4.47379	3.05832	4.69599	4.79597		5.67016
5.31506	5.31506	5.24641	4.69599	4.4121	5.28133	5.50367	4.64386	4.97636	4.34837		3.34767		5.09845	4.47379	4.58916	3.34767	6.07874	3.8885	4.4121		4.97636
4.74685	4.74685	4.88899	5.05875	5.24641	4.84298	5.01837	5.01837	4.4121	3.69599		4.84298		5.05875	5.05875	4.05918	5.61677	4.58916	4.53294	4.79597		4.9331
6.21082	6.21082	3.79597	4.84298	4.47379	4.21101	5.13668	3.8885	4.79597	4.64386		4.28096		5.01837	4.13668	4.28096	4.4121	4.34837	4.69599	5.69627		4.74685
5.17433	5.17433	5.09845	5.05875	5.05875	4.13668	3.58976	3.79597	4.53294	4.58916		3.97636		4.84298	3.47379	4.34837	4.58916	3.47379	4.47379	4.79597		4.28096
4.53294	4.53294	4.9331	4.79597	4.13668	4.64386	4.88899	5.01837	3.8885	4.74685		4.34837		4.13668	3.69599	4.58916	4.53294	5.01837	5.17433	4.05918		3.97636
4.84298	4.84298	5.47379	3.97636	4.53294	4.13668	4.53294	4.79597	4.28096	4.74685		4.88899		5.01837	4.34837	4.21101	3.69599	4.53294	4.69599	3.97636		4.4121
6.05875	6.05875	4.84298	4.69599	4.97636	5.17433	4.13668	5.17433	4.05918	4.84298		4.34837		5.47379	4.74685	4.13668	4.34837	5.01837	4.4121	4.69599		4.88899
5.09845	5.09845	4.64386	4.97636	5.21062	4.97636	3.8885	3.79597	4.74685	4.74685		4.64386		4.53294	4.28096	4.84298	3.8885	3.79597	4.58916	4.84298		4.58916
4.28096	4.28096	5.05875	4.79597	4.79597	3.34767	4.4121	3.58976	4.53294	4.69599		4.79597		4.53294	4.74685	4.58916	4.69599	3.97636	5.13668	3.97636		4.64386
4.21101	4.21101	3.97636	4.84298	4.97636	5.50367	5.05875	4.34837	5.09845	5.38059		4.88899		4.64386	4.97636	4.28096	5.01837	4.4121	3.34767	4.69599		5.17433
4.28096	4.28096	5.53263	5.28133	5.24641	5.38059	4.64386	4.47379	4.69599	4.64386		4.4121		4.21101	3.69599	4.69599	5.41244	4.64386	4.05918	4.4121		4.84298
4.47379	4.47379	5.44361	5.17433	5.28133	4.88899	4.64386	4.97636	4.13668	4.84298		3.69599		5.01837	5.09845	3.97636	4.84298	5.05875	4.64386	4.05918		4.97636
4.74685	4.74685	4.53294	4.9331	5.24641	5.13668	4.53294	3.79597	5.24641	4.58916		4.97636		4.47379	4.97636	4.64386	4.69599	4.34837	4.21101	3.97636		4.69599
5.05875	5.05875	3.69599	5.01837	4.47379	4.13668	4.69599	4.58916	4.74685	3.58976		5.21062		4.47379	5.01837	4.84298	4.79597	3.34767	3.34767	4.05918		3.8885
5.09845	5.09845	5.24641	4.74685	4.58916	4.79597	4.47379	4.05918	5.09845	5.01837		3.58976		4.97636	4.69599	5.28133	3.69599	4.13668	4.28096	4.47379		4.13668
5.31506	5.31506	4.9331	5.28133	4.53294	4.84298	5.01837	4.21101	5.17433	5.17433		4.4121		4.69599	4.74685	4.79597	5.05875	4.9331	5.17433	3.79597		4.69599
4.64386	4.64386	3.97636	5.21062	4.47379	3.97636	4.05918	5.05875	4.47379	4.47379		4.69599		4.53294	4.84298	4.64386	4.69599	4.64386	4.74685	4.13668		4.84298
4.9331	4.9331	5.17433	3.58976	5.24641	4.13668	5.58946	4.34837	4.13668	4.47379		4.28096		4.4121	4.34837	3.8885	4.97636	5.21062	5.01837	4.34837		6.6703
4.4121	4.4121	5.53263	5.38059	4.64386	4.58916	4.97636	4.74685	5.31506	5.05875		4.47379		4.53294	3.79597	4.28096	4.9331	3.21101	4.97636	4.05918		4.88899
4.28096	4.28096	5.21062	3.69599	4.74685	5.34837	4.28096	4.74685	5.24641	5.05875		4.79597		4.74685	5.34837	5.13668	5.34837	3.79597	4.47379	4.21101		4.34837
5.05875	5.05875	4.84298	5.09845	4.84298	4.79597	4.34837	3.69599	4.05918	4.47379		4.74685		4.28096	5.31506	4.88899	4.47379	4.28096	3.69599	3.34767		3.8885
4.9331	4.9331	4.88899	4.9331	4.88899	4.97636	3.97636	5.38059	4.53294	4.74685		5.28133		4.28096	4.53294	4.9331	3.97636	4.05918	5.34837	3.69599		4.64386
5.13668	5.13668	4.69599	5.05875	4.69599	5.28133	4.53294	4.64386	4.64386	3.97636		3.79597		4.58916	4.53294	3.69599	5.09845	4.28096	5.24641	5.17433		5.01837
5.34837	5.34837	4.34837	4.34837	4.53294	4.84298	4.4121	4.13668	5.13668	4.53294		4.28096		5.05875	4.79597	4.13668	3.79597	4.79597	3.34767	3.21101		5.01837
4.9331	4.9331	4.88899	4.34837	4.88899	4.84298	5.01837	4.88899	3.58976	4.79597		4.58916		4.4121	3.8885	4.84298	3.47379	4.47379	4.9331	3.79597		5.21062
5.05875	5.05875	3.97636	4.84298	5.09845	4.4121	4.28096	4.9331	5.24641	5.31506		4.05918		5.38059	4.84298	4.13668	4.13668	4.28096	4.21101	3.97636		4.69599
4.58916	4.58916	4.84298	5.31506	4.88899	5.31506	4.74685	5.01837	3.69599	4.4121		4.4121		4.74685	4.4121	4.34837	3.79597	3.79597	4.9331	5.64386		5.01837
4.9331	4.9331	5.01837	4.53294	4.13668	4.88899	3.69599	4.84298	5.01837	3.8885		4.74685		4.79597	4.4121	4.28096	4.79597	4.34837	4.4121	4.21101		4.84298
3.58976	3.58976	4.79597	5.24641	4.74685	5.69627	3.97636	5.41244	5.17433	4.88899		3.79597		4.05918	4.34837	4.4121	4.58916	4.9331	4.69599	3.47379		4.47379
5.05875	5.05875	4.05918	4.53294	4.21101	4.28096	5.31506	3.97636	5.13668	4.9331		4.4121		4.28096	3.79597	4.47379	4.28096	4.9331	4.88899	4.58916		3.97636
4.9331	4.9331	4.79597	4.64386	5.28133	4.84298	5.05875	4.4121	4.34837	4.58916		3.34767		4.64386	4.21101	3.79597	4.88899	3.8885	3.97636	4.58916		5.44361
4.47379	4.47379	5.05875	3.79597	5.21062	4.21101	3.58976	5.01837	4.05918	3.79597		5.05875		4.79597	4.97636	4.84298	3.47379	4.4121	4.28096	4.69599		5.09845
4.58916	4.58916	4.64386	4.79597	4.97636	4.53294	4.34837	4.05918	5.34837	4.58916		4.88899		4.53294	4.21101	4.58916	3.69599	4.64386	3.47379	3.79597		4.53294
5.05875	5.05875	4.97636	3.47379	4.97636	4.88899	4.28096	4.47379	4.74685	4.05918		3.47379		5.31506	4.05918	4.79597	4.05918	4.34837	4.4121	4.13668		4.58916
5.01837	5.01837	4.88899	4.84298	4.88899	4.28096	4.34837	5.34837	5.24641	5.13668		4.84298		4.97636	4.58916	4.28096	4.64386	4.88899	5.47379	3.21101		4.74685
4.13668	4.13668	4.34837	4.97636	4.88899	4.64386	4.53294	5.21062	3.34767	4.58916		3.69599		3.69599	4.13668	5.09845	4.4121	4.34837	4.53294	4.05918		4.58916
5.17433	5.17433	5.13668	4.64386	5.34837	5.01837	4.47379	4.13668	4.21101	4.47379		4.88899		4.74685	4.13668	5.13668	4.9331	4.34837	3.79597	3.79597		4.53294
5.44361	5.44361	4.84298	4.9331	5.21062	5.09845	4.13668	4.53294	4.47379	4.69599		4.64386		3.79597	4.13668	3.97636	4.53294	4.88899	4.05918	4.53294		5.67016
5.05875	5.05875	4.69599	4.4121	5.13668	4.88899	4.9331	4.28096	4.4121	4.13668		4.79597		4.28096	4.9331	4.9331	4.69599	4.34837	4.13668	4.58916		4.74685
4.74685	4.74685	4.74685	4.4121	4.79597	4.84298	4.74685	4.13668	5.09845	5.44361		4.34837		3.79597	4.13668	4.4121	4.05918	3.47379	3.97636	4.74685		5.05875
4.74685	4.74685	4.53294	3.8885	5.13668	4.64386	5.01837	4.9331	5.01837	5.13668		4.05918		4.53294	4.64386	5.13668	4.88899	5.28133	4.13668	4.34837		4.69599
5.31506	5.31506	4.53294	4.97636	5.44361	4.74685	4.21101	5.44361	4.05918	4.13668		4.4121		3.8885	4.28096	4.58916	3.8885	4.28096	3.69599	4.21101		5.13668
3.79597	3.79597	4.47379	3.47379	4.05918	4.53294	4.84298	4.69599	3.21101	4.79597		4.47379		5.09845	4.69599	4.47379	4.64386	4.28096	3.79597	3.8885		4.79597
5.21062	5.21062	4.79597	5.21062	5.28133	4.4121	5.21062	4.34837	5.13668	4.9331		3.47379		4.74685	4.58916	5.01837	5.09845	2.88947	3.34767	4.05918		4.28096
3.97636	3.97636	5.53263	4.97636	4.88899	4.05918	4.88899	4.53294	4.74685	4.13668		3.97636		4.13668	4.4121	4.21101	3.58976	4.74685	4.53294	5.13668		5.67016
4.97636	4.97636	3.97636	3.97636	4.21101	4.64386	5.09845	3.8885	4.21101	4.05918		3.69599		3.79597	5.21062	3.69599	3.97636	4.34837	4.21101	3.21101		5.09845
5.47379	5.47379	4.47379	4.9331	3.69599	4.84298	4.28096	5.21062	3.8885	4.58916		4.64386		4.69599	4.4121	4.69599	3.97636	4.21101	3.21101	4.05918		5.34837
3.58976	3.58976	4.74685	4.4121	4.53294	4.21101	5.05875	4.97636	5.24641	3.58976		5.24641		4.13668	4.84298	5.58946	4.05918	5.01837	3.8885	4.34837		5.44361
4.28096	4.28096	4.05918	4.13668	5.17433	4.53294	4.53294	4.4121	4.64386	3.8885		3.8885		4.28096	3.21101	4.88899	4.4121	5.01837	4.79597	4.28096		5.28133
5.24641	5.24641	5.28133	4.47379	4.69599	3.79597	5.24641	4.13668	4.13668	4.13668		4.64386		3.8885	4.69599	5.24641	4.64386	4.9331	4.53294	3.69599		3.8885
5.17433	5.17433	5.05875	5.13668	4.88899	4.84298	4.28096	5.05875	4.69599	4.69599		3.58976		4.64386	4.13668	4.64386	5.31506	4.53294	4.13668	4.4121		4.97636
5.21062	5.21062	4.84298	3.34767	4.47379	3.8885	4.64386	4.84298	4.13668	4.53294		5.24641		4.9331	4.79597	5.31506	4.79597	3.58976	4.58916	3.47379		4.79597
4.74685	4.74685	4.69599	4.53294	4.88899	4.4121	4.53294	5.21062	4.34837	3.8885		4.84298		3.97636	3.97636	3.47379	4.21101	4.64386	4.53294	4.05918		4.21101
5.13668	5.13668	5.21062	4.34837	3.8885	4.64386	5.01837	3.97636	4.64386	3.79597		4.9331		3.97636	5.01837	4.4121	4.79597	5.01837	4.9331	4.53294		5.31506
5.44361	5.44361	4.74685	5.17433	4.84298	5.21062	4.28096	4.34837	4.13668	3.34767		4.58916		5.17433	4.28096	5.13668	4.4121	4.88899	3.58976	3.58976		4.28096
4.4121	4.4121	5.47379	4.9331	4.28096	5.13668	4.34837	4.74685	4.21101	4.79597		4.28096		5.17433	4.4121	3.69599	3.47379	4.4121	4.21101	4.53294		4.53294
4.9331	4.9331	4.97636	4.58916	4.4121	4.74685	4.21101	4.84298	4.05918	4.05918		4.69599		5.50367	4.97636	4.4121	4.64386	3.69599	5.01837	4.21101		4.28096
5.38059	5.38059	4.9331	5.09845	5.17433	4.47379	4.9331	5.21062	4.4121	4.64386		4.4121		5.13668	4.74685	4.53294	3.58976	3.47379	4.34837	5.01837		4.9331
5.05875	5.05875	5.24641	4.05918	5.24641	3.97636	4.84298	5.09845	4.84298	5.34837		4.88899		4.74685	4.58916	5.34837	4.05918	4.34837	4.47379	3.79597		4.28096
4.84298	4.84298	4.79597	4.28096	4.05918	5.01837	4.84298	3.79597	3.8885	3.58976		5.09845		4.58916	3.97636	3.69599	4.74685	5.28133	4.84298	3.34767		4.21101
4.53294	4.53294	5.41244	4.69599	4.58916	4.47379	4.58916	4.84298	5.31506	4.13668		4.28096		4.4121	4.88899	4.4121	3.8885	4.58916	4.21101	3.21101		5.09845
5.56133	5.56133	5.28133	3.47379	5.50367	4.69599	5.17433	3.69599	4.84298	3.69599		4.9331		4.9331	4.58916	4.05918	3.21101	4.9331	5.17433	3.97636		4.21101
5.21062	5.21062	4.34837	5.09845	4.69599	5.13668	4.79597	4.84298	4.79597	4.9331		4.13668		3.79597	4.53294	4.64386	4.34837	5.34837	4.34837	4.74685		4.64386
5.01837	5.01837	5.13668	4.74685	5.24641	4.28096	4.79597	6.69627	3.34767	4.53294		4.74685		5.05875	4.74685	5.01837	4.84298	4.4121	5.13668	3.21101		4.69599
5.01837	5.01837	5.05875	4.28096	4.69599	4.28096	4.34837	5.74685	4.05918	4.05918		4.69599		4.64386	4.97636	4.34837	3.97636	4.28096	4.28096	4.47379		4.28096
5.21062	5.21062	5.53263	5.01837	3.79597	4.21101	5.05875	5.09845	4.21101	4.28096		4.88899		4.79597	4.74685	4.05918	4.05918	3.58976	5.24641	3.69599		4.53294
4.53294	4.53294	3.34767	4.47379	5.34837	4.9331	5.41244	4.28096	4.47379	3.8885		4.53294		5.05875	4.34837	3.97636	4.34837	4.28096	4.88899	3.8885		3.47379
5.47379	5.47379	4.88899	5.13668	5.17433	4.4121	4.05918	4.13668	3.58976	3.97636		3.8885		5.09845	4.34837	4.88899	5.24641	4.13668	4.28096	3.58976		4.53294
4.53294	4.53294	4.9331	5.09845	4.47379	4.88899	5.34837	4.97636	3.34767	4.47379		3.69599		4.21101	4.88899	4.13668	4.64386	3.58976	4.53294	4.88899		5.47379
5.31506	5.31506	5.01837	4.74685	5.38059	4.58916	4.58916	3.58976	3.34767	4.05918		4.64386		5.01837	5.28133	4.4121	3.69599	4.28096	4.58916	4.69599		5.01837
4.34837	4.34837	3.97636	4.28096	4.34837	4.69599	4.28096	4.88899	5.21062	3.79597		4.64386		4.9331	4.28096	4.28096	4.97636	4.4121	4.58916	5.09845		4.47379
5.09845	5.09845	4.69599	5.13668	4.58916	4.88899	3.47379	4.4121	4.21101	4.58916		4.28096		5.01837	3.34767	4.74685	4.28096	4.53294	3.58976	4.47379		5.01837
4.4121	4.4121	5.24641	4.34837	5.13668	4.58916	4.69599	4.28096	4.64386	4.28096		4.74685		4.53294	3.79597	4.88899	4.05918	3.47379	4.79597	5.28133		4.84298
4.74685	4.74685	4.4121	4.88899	5.09845	4.64386	3.21101	4.74685	5.09845	4.47379		4.28096		4.58916	4.58916	4.69599	4.53294	3.47379	4.79597	5.28133		4.9331
4.69599	4.69599	4.9331	3.58976	4.05918	4.79597	4.84298	5.61677	3.97636	4.69599		4.69599		5.38059	5.24641	3.79597	4.21101	3.05832	3.47379	4.53294		5.09845
4.79597	4.79597	4.13668	4.88899	4.53294	4.47379	3.79597	4.84298	6.01814	5.67016		5.31506		5.24641	4.21101	3.47379	4.21101	4.64386	4.84298	5.58946		4.64386
5.31506	5.31506	4.13668	5.17433	4.47379	4.88899	4.34837	3.79597	4.13668	4.47379		5.28133		3.97636	4.53294	4.79597	3.58976	3.8885	4.53294	4.34837		4.74685
5.81967	5.81967	4.69599	4.64386	4.79597	4.58916	5.24641	3.69599	5.05875	4.13668		5.24641		5.09845	4.58916	3.79597	4.97636	5.09845	4.79597	4.05918		3.58976
4.69599	4.69599	5.41244	4.53294	4.69599	5.34837	4.64386	3.58976	4.21101	4.84298		4.97636		4.97636	3.97636	5.61677	3.79597	4.47379	3.34767	3.69599		4.13668
4.64386	4.64386	4.97636	5.01837	4.58916	4.21101	4.9331	5.50367	4.13668	3.69599		3.79597		5.28133	4.53294	5.09845	5.01837	4.13668	4.34837	3.47379		4.97636
4.47379	4.47379	4.79597	4.13668	5.21062	4.84298	5.28133	4.74685	5.21062	4.84298		4.47379		5.01837	4.64386	4.79597	4.9331	4.9331	4.64386	4.13668		4.69599
5.21062	5.21062	4.64386	3.58976	5.53263	3.58976	5.44361	5.41244	4.88899	4.13668		4.34837		4.97636	4.97636	4.79597	4.34837	4.34837	4.05918	3.58976		4.53294
4.21101	4.21101	4.13668	4.05918	4.34837	5.09845	5.13668	5.05875	4.84298	4.64386		4.05918		4.58916	4.47379	4.21101	5.21062	4.28096	4.53294	5.21062		4.84298
5.38059	5.38059	5.01837	4.28096	4.74685	5.17433	4.53294	4.64386	4.34837	3.8885		4.47379		4.28096	3.58976	3.05832	5.44361	4.64386	4.05918	3.97636		4.79597
4.28096	4.28096	4.53294	4.84298	4.58916	4.4121	5.17433	4.05918	4.4121	5.17433		4.05918		4.28096	4.97636	4.64386	4.9331	4.53294	5.13668	3.79597		5.28133
4.84298	4.84298	4.69599	3.79597	4.79597	5.09845	3.79597	4.79597	4.05918	4.79597		3.8885		4.28096	3.69599	4.34837	4.34837	4.64386	3.47379	3.05832		4.88899
5.13668	5.13668	5.28133	4.4121	5.09845	4.88899	4.53294	4.69599	4.79597	4.58916		4.21101		3.58976	4.74685	3.97636	4.4121	3.05832	5.24641	4.53294		4.88899
4.13668	4.13668	4.53294	5.24641	4.69599	4.84298	5.09845	3.97636	4.79597	4.64386		5.41244		4.79597	3.79597	3.69599	4.05918	3.8885	4.88899	5.67016		5.13668
4.58916	4.58916	3.69599	4.21101	4.84298	4.47379	4.21101	4.58916	4.13668	4.88899		4.28096		4.28096	3.69599	5.09845	4.4121	4.05918	3.47379	4.58916		4.4121
6.19259	6.19259	4.74685	4.84298	4.74685	4.13668	4.53294	4.84298	4.05918	4.47379		4.4121		4.79597	4.28096	4.05918	4.69599	4.64386	4.47379	4.84298		5.34837
4.97636	4.97636	4.69599	4.05918	5.34837	5.09845	4.84298	4.58916	5.13668	5.28133		4.21101		4.58916	3.58976	4.21101	4.47379	4.84298	3.58976	3.69599		4.9331
5.64386	5.64386	4.79597	3.8885	4.88899	5.24641	5.34837	4.21101	4.21101	4.4121		3.79597		4.9331	4.4121	4.4121	5.24641	3.05832	4.13668	4.13668		4.64386
4.79597	4.79597	5.09845	4.88899	3.58976	4.58916	3.34767	4.34837	4.88899	4.34837		3.58976		6.13689	3.69599	5.13668	4.28096	4.88899	4.28096	4.21101		5.09845
4.97636	4.97636	5.21062	4.4121	4.79597	5.17433	4.13668	5.24641	4.21101	5.13668		4.79597		5.05875	5.09845	5.79572	4.13668	4.74685	5.24641	3.97636		4.79597
5.01837	5.01837	5.17433	4.21101	4.64386	4.58916	4.13668	4.97636	5.28133	4.53294		4.69599		5.09845	4.64386	4.79597	4.84298	5.34837	4.74685	5.28133		5.05875
4.47379	4.47379	4.9331	5.05875	4.64386	4.97636	3.8885	4.69599	4.47379	4.74685		3.34767		4.4121	4.9331	4.97636	4.28096	4.79597	3.8885	3.8885		4.84298
5.13668	5.13668	5.05875	4.69599	4.13668	4.53294	4.28096	4.05918	5.17433	4.28096		5.41244		4.84298	5.38059	4.69599	3.47379	5.01837	3.8885	3.47379		5.05875
4.79597	4.79597	4.74685	4.05918	5.01837	4.9331	5.44361	5.13668	3.79597	4.79597		3.79597		3.79597	4.13668	3.8885	3.34767	3.34767	4.05918	4.47379		5.28133
5.50367	5.50367	5.05875	4.28096	4.34837	4.88899	4.84298	4.97636	3.58976	4.69599		4.69599		3.97636	5.09845	4.47379	4.74685	4.34837	4.21101	4.88899		4.79597
5.13668	5.13668	4.34837	4.58916	4.28096	4.79597	3.8885	4.88899	4.53294	3.8885		4.47379		4.58916	4.13668	4.13668	3.58976	4.9331	5.41244	3.47379		4.79597
4.58916	4.58916	4.64386	3.69599	5.24641	4.4121	4.74685	4.13668	4.79597	3.97636		4.69599		3.8885	4.79597	3.8885	3.97636	4.4121	4.53294	4.28096		5.28133
5.24641	5.24641	4.4121	4.58916	4.69599	4.28096	5.58946	4.97636	4.79597	4.47379		4.47379		3.05832	4.64386	4.47379	4.28096	5.01837	3.05832	3.79597		4.74685
5.13668	5.13668	4.05918	4.47379	4.84298	4.84298	4.79597	3.8885	3.47379	3.69599		3.79597		4.4121	3.97636	5.21062	4.64386	3.97636	5.21062	4.53294		4.64386
5.24641	5.24641	4.9331	3.58976	4.64386	4.97636	3.8885	4.21101	3.69599	3.69599		4.69599		4.69599	4.28096	3.58976	4.28096	3.21101	4.21101	4.74685		5.05875
3.97636	3.97636	4.47379	5.41244	3.8885	4.79597	4.84298	4.13668	3.69599	3.8885		4.88899		5.21062	4.97636	4.28096	3.34767	3.21101	3.8885	5.01837		4.58916
4.69599	4.69599	4.74685	4.88899	4.69599	5.01837	4.4121	5.01837	4.4121	3.69599		4.4121		3.97636	5.28133	4.28096	4.58916	5.38059	4.64386	4.84298		4.79597
3.79597	3.79597	5.17433	5.09845	4.69599	4.13668	4.97636	4.69599	4.13668	4.13668		4.21101		4.84298	5.31506	4.53294	4.13668	3.58976	3.69599	3.79597		5.13668
4.34837	4.34837	5.05875	5.61677	4.74685	4.34837	3.58976	5.05875	4.47379	3.97636		4.88899		4.47379	4.05918	3.47379	4.05918	5.17433	3.05832	3.34767		5.01837
5.17433	5.17433	4.84298	4.84298	4.69599	4.88899	4.28096	4.4121	4.34837	4.13668		5.28133		4.88899	4.28096	4.53294	4.28096	4.47379	4.05918	4.05918		5.17433
3.8885	3.8885	5.69627	4.28096	4.34837	4.28096	4.05918	4.4121	4.28096	5.41244		4.74685		4.4121	3.34767	3.97636	4.53294	4.21101	3.34767	4.64386		4.9331
5.24641	5.24641	3.97636	4.13668	4.05918	4.88899	4.58916	3.69599	3.58976	3.47379		4.64386		4.13668	6.45878	3.34767	4.69599	7.00787	4.9331	4.13668		4.05918
5.17433	5.17433	4.4121	3.58976	3.8885	4.88899	5.44361	4.34837	5.01837	4.58916		3.58976		5.09845	4.69599	4.47379	5.74685	4.9331	3.8885	4.34837		4.88899
5.31506	5.31506	5.21062	4.58916	5.09845	4.74685	4.13668	5.24641	5.09845	4.4121		4.79597		4.34837	4.21101	4.74685	4.4121	4.9331	4.34837	4.05918		5.13668
4.97636	4.97636	4.53294	4.84298	4.74685	4.05918	5.09845	4.4121	4.53294	4.58916		4.69599		4.13668	4.74685	5.24641	4.69599	4.13668	4.84298	4.34837		4.64386
4.97636	4.97636	5.53263	5.21062	3.69599	5.05875	4.64386	4.05918	4.88899	3.47379		5.17433		4.69599	5.01837	4.4121	3.97636	4.58916	4.47379	4.4121		4.97636
5.13668	5.13668	4.69599	5.05875	3.97636	4.97636	3.97636	5.31506	4.74685	4.53294		5.31506		4.21101	3.8885	4.21101	4.28096	4.97636	4.4121	4.69599		4.9331
5.17433	5.17433	5.09845	5.13668	3.79597	4.47379	4.9331	4.74685	4.47379	4.84298		3.05832		4.69599	4.74685	5.13668	4.47379	4.47379	4.47379	4.58916		4.4121
4.13668	4.13668	4.88899	4.88899	5.28133	4.53294	4.64386	5.05875	4.9331	3.97636		4.69599		4.21101	4.13668	3.8885	4.74685	3.34767	4.13668	5.09845		4.9331
4.79597	4.79597	4.13668	5.38059	5.13668	4.58916	4.4121	5.17433	5.53263	4.64386		5.05875		4.97636	4.13668	4.97636	4.47379	5.34837	4.21101	3.97636		5.28133
4.13668	4.13668	4.53294	4.84298	5.05875	4.97636	4.28096	5.09845	3.8885	4.05918		4.9331		4.21101	3.97636	4.53294	3.97636	4.58916	4.28096	4.4121		4.58916
4.05918	4.05918	4.64386	4.28096	4.64386	4.88899	4.74685	4.13668	5.13668	4.53294		5.01837		5.24641	5.05875	4.69599	4.34837	4.13668	4.69599	3.97636		5.28133
5.17433	5.17433	4.88899	4.9331	4.79597	4.64386	4.79597	4.53294	4.58916	4.05918		3.34767		4.64386	4.97636	3.8885	5.01837	4.64386	4.84298	4.79597		4.34837
4.28096	4.28096	4.74685	4.34837	5.31506	4.79597	4.79597	4.79597	4.64386	4.28096		4.53294		4.53294	5.50367	4.84298	4.28096	5.24641	4.4121	4.34837		4.88899
5.05875	5.05875	4.13668	4.47379	4.4121	4.53294	3.34767	4.28096	4.34837	5.09845		5.13668		4.97636	5.05875	3.79597	5.09845	4.74685	3.05832	3.97636		4.21101
5.09845	5.09845	4.58916	3.97636	4.58916	3.58976	3.58976	5.24641	4.05918	4.4121		5.01837		4.34837	4.53294	3.58976	4.69599	4.13668	3.21101	5.13668		3.8885
4.28096	4.28096	5.13668	4.58916	5.13668	4.53294	4.34837	4.64386	4.79597	5.21062		4.9331		4.28096	6.07874	3.58976	3.97636	5.05875	4.64386	5.09845		4.79597
4.13668	4.13668	4.97636	5.24641	4.9331	4.97636	3.8885	4.84298	5.05875	4.53294		4.58916		4.21101	4.28096	3.58976	4.28096	3.97636	4.58916	3.58976		4.97636
4.88899	4.88899	4.84298	4.34837	4.53294	4.53294	4.4121	3.8885	4.64386	4.53294		4.53294		5.34837	4.69599	5.05875	3.69599	4.69599	3.58976	3.97636		5.09845
4.53294	4.53294	5.21062	5.01837	5.28133	4.53294	4.28096	4.79597	5.58946	4.47379		3.8885		4.34837	4.21101	3.69599	3.8885	3.79597	4.13668	5.38059		3.8885
4.64386	4.64386	4.28096	4.28096	5.05875	4.53294	5.24641	4.34837	4.74685	4.9331		4.88899		5.09845	5.13668	4.28096	3.79597	5.24641	3.69599	3.69599		5.28133
5.17433	5.17433	5.05875	4.69599	4.64386	4.79597	4.69599	5.13668	5.01837	4.4121		5.01837		3.97636	4.05918	4.28096	4.97636	4.4121	3.47379	4.53294		5.05875
4.53294	4.53294	5.28133	4.64386	4.34837	4.69599	5.09845	4.79597	4.28096	4.53294		3.69599		3.58976	3.58976	3.34767	4.13668	4.13668	3.47379	4.69599		4.97636
5.24641	5.24641	4.97636	4.84298	4.53294	4.13668	4.9331	4.9331	3.47379	4.4121		5.24641		4.53294	4.97636	4.53294	4.4121	5.09845	3.05832	3.58976		4.28096
4.53294	4.53294	3.79597	5.01837	4.53294	3.34767	4.05918	5.01837	4.34837	4.74685		4.69599		5.01837	4.58916	4.05918	4.4121	5.50367	4.64386	3.79597		4.97636
5.47379	5.47379	4.79597	3.79597	4.97636	4.47379	4.74685	3.97636	4.13668	4.05918		4.69599		4.28096	4.9331	4.53294	4.79597	4.28096	3.69599	3.97636		4.84298
5.09845	5.09845	5.38059	4.97636	4.9331	5.17433	4.64386	4.21101	5.47379	3.58976		3.97636		3.8885	3.69599	5.05875	2.88947	3.8885	3.21101	3.69599		4.84298
4.88899	4.88899	5.01837	5.50367	4.47379	4.4121	3.97636	4.64386	4.21101	4.97636		4.34837		6.17433	4.13668	4.97636	5.01837	4.64386	3.47379	4.47379		4.34837
5.69627	5.69627	4.13668	5.41244	4.21101	4.64386	4.88899	4.58916	5.01837	4.69599		5.09845		4.4121	4.58916	4.4121	4.13668	4.64386	3.05832	3.21101		4.47379
4.53294	4.53294	4.74685	5.01837	4.79597	4.88899	5.53263	5.21062	4.53294	4.69599		4.64386		4.13668	4.47379	3.69599	4.74685	4.74685	4.21101	4.13668		5.05875
4.58916	4.58916	4.69599	5.17433	4.28096	4.84298	3.34767	4.4121	4.21101	3.79597		3.69599		4.79597	4.79597	4.84298	4.21101	4.88899	3.58976	4.05918		5.05875
5.44361	5.44361	5.17433	4.47379	4.97636	3.8885	3.8885	4.97636	4.13668	4.53294		4.13668		4.58916	4.34837	5.01837	5.09845	4.05918	3.58976	4.21101		4.13668
4.79597	4.79597	5.13668	3.8885	5.13668	4.9331	4.84298	3.97636	4.21101	4.13668		4.28096		3.34767	3.58976	4.79597	3.58976	3.34767	3.58976	3.58976		4.88899
5.09845	5.09845	4.9331	3.8885	4.79597	4.74685	5.50367	3.58976	4.88899	4.88899		4.69599		4.79597	4.13668	4.97636	4.74685	6.07874	3.58976	5.05875		4.9331
4.79597	4.79597	5.21062	4.13668	4.79597	4.64386	4.47379	4.69599	4.05918	4.13668		4.53294		4.4121	5.24641	4.79597	4.21101	4.4121	3.34767	4.28096		5.17433
7.26388	7.26388	5.01837	4.74685	4.79597	4.69599	5.44361	3.58976	4.13668	4.21101		5.05875		4.79597	4.69599	4.4121	5.21062	4.28096	3.97636	3.34767		4.47379
3.97636	3.97636	3.97636	4.21101	4.79597	4.88899	5.09845	5.05875	4.13668	4.28096		4.9331		5.09845	4.47379	4.34837	4.05918	4.47379	3.58976	4.47379		4.53294
5.09845	5.09845	3.69599	4.28096	4.53294	5.17433	4.97636	4.53294	4.79597	4.47379		4.47379		4.79597	4.97636	4.79597	5.17433	4.4121	3.34767	4.05918		3.79597
4.9331	4.9331	4.9331	4.4121	4.88899	4.79597	4.64386	4.53294	4.74685	5.28133		5.38059		4.05918	4.05918	5.61677	4.53294	4.47379	3.79597	4.47379		4.84298
5.95489	5.95489	3.97636	4.74685	4.53294	4.79597	5.01837	4.74685	5.09845	3.69599		4.97636		5.21062	5.13668	4.79597	5.01837	4.05918	4.9331	3.58976		4.47379
3.79597	3.79597	4.97636	4.34837	5.38059	5.05875	4.88899	4.58916	4.74685	4.05918		5.53263		3.97636	3.69599	4.84298	4.84298	4.05918		5.56133		4.84298
4.58916	4.58916	4.53294	4.53294	4.97636	5.09845	4.9331	3.47379	3.8885	3.69599		3.97636		3.58976	3.97636	4.88899	4.4121	4.05918		5.24641		4.4121
4.84298	4.84298	4.47379	4.74685	5.05875	3.69599	4.74685	3.97636	3.21101	3.47379		4.34837		5.53263	4.13668	3.58976	2.88947	4.9331		3.69599		5.28133
3.8885	3.8885	4.05918	4.53294	4.34837	4.84298	4.9331	3.69599	4.13668	4.13668		3.8885		4.4121	4.97636	4.9331	4.34837	4.34837		4.53294		4.97636
3.69599	3.69599	5.44361	3.97636	5.21062	4.13668	3.69599	3.79597	4.58916	5.01837		4.79597		4.47379	5.31506	5.13668	4.53294	5.34837		4.58916		4.64386
5.38059	5.38059	5.01837	4.13668	5.31506	5.31506	4.28096	3.79597	4.21101	4.13668		4.4121		4.53294	3.47379	4.05918	3.69599	4.9331		4.9331		5.01837
5.01837	5.01837	5.09845	4.21101	4.69599	5.24641	4.74685	4.74685	5.01837	3.8885		4.64386		3.47379	3.69599	3.97636	4.84298	4.05918		3.58976		4.9331
5.13668	5.13668	4.53294	4.47379	4.69599	5.13668	4.74685	4.88899	4.4121	4.79597		3.79597		3.8885	3.97636	4.4121	5.13668	3.8885		4.74685		4.64386
4.97636	4.97636	4.74685	3.69599	4.4121	5.17433	4.58916	5.05875	3.69599	4.05918		5.41244		4.79597	4.69599	4.97636	4.13668	3.34767		4.84298		5.05875
5.17433	5.17433	4.79597	4.84298	4.9331	4.28096	5.09845	3.97636	4.34837	4.74685		3.79597		5.01837	3.97636	4.28096	4.53294	5.05875		4.21101		4.88899
4.69599	4.69599	4.88899	4.4121	4.4121	4.69599	3.8885	4.21101	5.05875	3.97636		3.58976		4.84298	4.34837	4.69599	4.21101	3.69599		3.79597		3.47379
4.47379	4.47379	5.28133	3.69599	4.21101	4.47379	4.47379	5.31506	3.34767	4.53294		4.69599		4.4121	3.69599	3.79597	4.34837	5.13668		3.58976		4.79597
5.21062	5.21062	5.21062	4.64386	4.9331	4.05918	3.79597	4.21101	4.4121	4.74685		4.21101		4.97636	5.05875	4.21101	3.69599	4.34837		4.21101		5.31506
5.38059	5.38059	5.99729	4.79597	5.05875	4.97636	4.53294	4.34837	3.58976	4.13668		3.69599		4.97636	4.28096	5.17433	3.34767	4.74685		4.21101		3.47379
4.64386	4.64386	4.88899	4.79597	5.17433	4.74685	4.53294	4.74685	4.58916	5.44361		4.05918		5.31506	4.84298	4.34837	4.34837	4.4121		3.97636		4.9331
4.69599	4.69599	5.01837	5.38059	4.13668	4.47379	4.79597	4.58916	4.84298	4.53294		3.8885		5.01837	4.84298	4.84298	5.24641	4.74685		4.79597		4.28096
3.69599	3.69599	4.05918	5.17433	4.64386	4.21101	5.05875	4.28096	4.58916	3.79597		5.09845		4.53294	3.47379	4.64386	4.34837	4.79597		3.97636		4.69599
4.97636	4.97636	4.58916	5.91121	4.58916	4.28096	5.28133	3.79597	4.79597	5.28133		4.34837		4.74685	4.58916	3.97636	4.47379	4.79597		5.31506		4.4121
4.97636	4.97636	4.05918	4.47379	4.69599	4.28096	3.97636	4.28096	4.28096	4.58916		5.01837		4.88899	4.21101	3.97636	4.34837	4.79597		4.97636		3.69599
4.4121	4.4121	5.34837	3.47379	5.13668	5.21062	4.4121	5.38059	4.97636	4.28096		3.47379		4.13668	4.21101	3.97636	4.34837	4.64386		3.05832		4.4121
5.93334	5.93334	4.69599	5.47379	5.13668	3.97636	4.97636	3.8885	3.79597	3.34767		5.64386		5.09845	4.4121	3.34767	5.05875	5.01837		4.69599		4.64386
4.88899	4.88899	4.69599	4.84298	5.09845	4.28096	4.28096	4.97636	4.21101	4.13668		3.69599		5.41244	3.58976	5.21062	3.47379	3.34767		3.34767		4.69599
4.79597	4.79597	4.58916	4.64386	4.58916	3.8885	4.69599	4.13668	4.79597	4.88899		4.21101		3.79597	6.31506	4.84298	4.34837	4.74685		4.79597		5.34837
4.53294	4.53294	3.8885	4.47379	4.47379	5.31506	3.97636	4.79597	4.21101	4.47379		4.74685		3.8885	4.13668	4.05918	4.88899	4.53294		4.4121		4.58916
4.58916	4.58916	5.01837	5.38059	4.58916	4.88899	3.79597	4.9331	5.01837	3.47379		4.4121		4.28096	3.34767	4.05918	4.47379	3.69599		4.58916		4.64386
4.34837	4.34837	4.69599	4.84298	4.9331	5.01837	3.79597	4.58916	4.4121	5.69627		4.84298		4.69599	5.13668	4.05918	4.97636	5.21062		4.79597		5.05875
5.09845	5.09845	4.13668	4.47379	4.13668	4.47379	4.74685	5.47379	4.21101	4.69599		4.97636		3.79597	4.64386	4.4121	3.69599	3.34767		4.05918		4.53294
4.84298	4.84298	4.9331	4.88899	4.05918	4.9331	5.09845	3.47379	4.53294	4.21101		4.84298		4.64386	5.01837	5.47379	4.79597	4.64386		4.34837		4.53294
4.84298	4.84298	5.13668	4.84298	5.28133	5.28133	4.64386	3.79597	5.05875	5.17433		5.17433		4.13668	4.97636	4.84298	4.74685	3.97636		5.01837		4.64386
4.69599	4.69599	3.97636	4.84298	4.53294	4.05918	4.34837	4.53294	3.8885	3.47379		4.9331		4.13668	5.09845	4.79597	3.97636	4.9331		5.01837		4.69599
5.01837	5.01837	4.69599	5.24641	5.05875	4.74685	4.05918	4.34837	4.28096	3.69599		4.9331		4.58916	4.05918	3.47379	4.64386	4.74685		4.47379		4.05918
5.09845	5.09845	4.21101	4.64386	5.28133	4.47379	4.21101	4.53294	5.56133	5.58946		3.69599		5.01837	3.47379	4.88899	3.58976	4.34837		3.8885		4.58916
4.4121	4.4121	3.58976	5.09845	3.8885	5.17433	4.9331	4.4121	3.79597	4.05918		4.34837		3.34767	4.9331	4.58916	3.21101	4.28096		3.8885		4.69599
4.53294	4.53294	4.47379	4.21101	5.01837	4.58916	4.4121	3.97636	3.79597	4.69599		4.47379		4.21101	3.34767	4.4121	3.79597	4.84298		5.05875		3.69599
5.05875	5.05875	5.17433	6.33181	4.88899	5.44361	4.4121	4.64386	5.09845	4.9331		3.69599		3.8885	4.34837	3.79597	4.47379	3.58976		3.47379		4.28096
5.17433	5.17433	5.05875	4.05918	4.34837	5.21062	3.79597	4.79597	4.47379	4.97636		4.21101		4.69599	4.21101	4.4121	4.88899	3.34767		4.97636		5.53263
4.88899	4.88899	3.79597	3.69599	4.34837	4.88899	3.58976	5.21062	3.97636	4.05918		3.97636		4.21101	4.21101	4.13668	4.79597	5.13668		3.05832		5.13668
4.97636	4.97636	5.31506	5.13668	4.74685	4.13668	5.38059	4.53294	4.53294	5.05875		4.9331		5.13668	4.64386	3.79597	4.69599	5.50367		4.05918		4.64386
4.88899	4.88899	4.97636	3.47379	4.74685	4.28096	4.53294	4.4121	4.34837	4.97636		4.79597		5.01837	5.56133	4.21101	3.69599	4.9331		3.58976		5.05875
4.58916	4.58916	4.4121	3.69599	4.28096	5.21062	4.74685	4.9331	4.74685	3.97636		5.58946		4.88899	4.74685	3.34767	3.58976	4.05918		3.58976		4.53294
5.09845	5.09845	5.13668	4.47379	4.28096	3.97636	4.21101	4.47379	4.69599	5.34837		3.47379		5.34837	3.8885	3.69599	4.4121	3.05832		3.79597		4.58916
3.69599	3.69599	3.8885	4.21101	4.64386	4.84298	3.97636	3.8885	4.74685	4.05918		4.05918		4.05918	5.44361	4.53294	3.97636	4.47379		4.53294		5.17433
4.84298	4.84298	5.09845	4.53294	5.09845	5.17433	5.34837	5.01837	4.28096	4.64386		3.69599		4.47379	3.69599	5.01837	3.05832	4.9331		4.05918		3.34767
3.79597	3.79597	5.17433	4.47379	3.8885	4.64386	4.84298	4.47379	4.4121	4.4121		3.79597		4.79597	5.24641	3.69599	4.47379	5.13668		5.56133		4.4121
4.64386	4.64386	4.97636	5.41244	5.05875	4.53294	4.34837	3.97636	5.01837	4.28096		3.47379		4.53294	4.47379	3.58976	5.74685	4.69599		3.47379		4.47379
5.21062	5.21062	4.84298	5.17433	4.47379	5.05875	5.44361	4.34837	4.28096	4.58916		5.41244		3.97636	4.97636	4.13668	4.79597	4.34837		4.69599		4.47379
4.64386	4.64386	4.84298	4.21101	4.64386	4.47379	6.88886	4.69599	3.79597	3.97636		4.13668		4.34837	4.34837	3.69599	4.74685	3.05832		4.53294		5.44361
4.97636	4.97636	3.79597	4.21101	5.24641	4.79597	4.34837	4.9331	4.28096	3.8885		4.69599		4.84298	4.13668	5.13668	4.05918	4.4121		4.21101		4.4121
4.84298	4.84298	5.01837	5.05875	5.05875	4.53294	4.34837	4.21101	4.84298	5.17433		5.28133		4.53294	4.88899	5.50367	4.28096	4.47379		5.28133		5.28133
3.8885	3.8885	4.88899	3.97636	5.24641	4.13668	5.01837	5.31506	4.74685	4.79597		4.21101		3.79597	5.38059	4.88899	3.97636	4.53294		4.4121		5.58946
5.31506	5.31506	4.47379	3.21101	4.84298	5.01837	3.79597	4.79597	4.4121	3.8885		3.69599		5.34837	4.4121	5.13668	4.84298	4.79597		4.05918		3.79597
5.05875	5.05875	5.28133	5.28133	4.58916	5.28133	3.21101	5.44361	4.4121	4.53294		5.09845		4.74685	4.21101	4.21101	4.64386	5.01837		3.8885		5.13668
5.05875	5.05875	4.79597	4.28096	4.69599	4.4121	4.69599	4.88899	5.05875	3.79597		4.97636		3.05832	4.4121	3.21101	4.84298	4.34837		4.13668		4.53294
4.4121	4.4121	4.13668	4.9331	4.84298	4.05918	4.69599	5.28133	4.69599	4.64386		5.05875		4.79597	4.79597	4.74685	4.34837	4.9331		4.05918		3.97636
5.47379	5.47379	4.9331	5.09845	5.13668	4.88899	3.34767	4.79597	4.47379	4.47379		5.09845		5.21062	4.84298	4.88899	4.84298	4.28096		3.69599		3.58976
3.8885	3.8885	4.79597	4.58916	4.88899	4.4121	4.58916	4.47379	4.34837	5.05875		4.4121		4.97636	5.09845	5.24641	4.34837	3.69599		4.74685		5.09845
5.24641	5.24641	4.05918	5.05875	5.13668	4.05918	4.34837	5.86617	5.01837	3.47379		4.9331		4.88899	3.8885	3.97636	4.58916	3.79597		3.8885		4.64386
4.97636	4.97636	5.38059	3.79597	4.74685	4.88899	4.74685	3.79597	4.64386	5.05875		4.74685		4.28096	3.47379	4.64386	4.4121	5.13668		5.09845		3.58976
5.47379	5.47379	4.64386	5.01837	3.97636	4.58916	3.21101	4.9331	4.58916	4.84298		4.13668		4.05918	4.53294	4.47379	4.9331	3.34767		3.8885		4.21101
3.97636	3.97636	4.84298	4.58916	4.9331	5.31506	3.58976	4.97636	4.9331	4.21101		4.9331		4.58916	5.21062	4.28096	3.8885	3.97636		5.09845		4.79597
5.05875	5.05875	4.84298	3.47379	4.69599	4.05918	3.47379	5.01837	4.53294	4.21101		5.41244		5.53263	5.21062	5.01837	4.4121	3.79597		3.79597		4.05918
4.74685	4.74685	4.21101	4.05918	4.13668	5.28133	4.9331	4.97636	3.58976	4.64386		4.53294		4.84298	4.47379	4.47379	5.09845	3.05832		4.64386		3.8885
3.69599	3.69599	5.28133	4.84298	4.64386	5.05875	4.47379	4.47379	4.64386	5.21062		4.58916		4.74685	3.97636	3.79597	4.4121	3.21101		4.34837		4.69599
4.4121	4.4121	4.9331	4.97636	4.74685	4.88899	4.9331	4.84298	4.05918	4.28096		3.8885		4.21101	5.31506	5.09845	2.88947	4.05918		3.34767		4.79597
4.84298	4.84298	4.9331	4.28096	4.64386	4.13668	5.41244	4.69599	5.50367	4.05918		5.13668		3.97636	4.47379	4.21101	4.05918	4.74685		3.79597		4.47379
6.45878	6.45878	5.24641	4.84298	4.9331	4.88899	4.4121	4.21101	4.58916	5.13668		3.69599		4.88899	4.74685	3.58976	3.79597	4.13668		3.47379		4.74685
5.41244	5.41244	4.79597	4.97636	4.97636	4.28096	4.84298	4.28096	4.58916	5.09845		4.79597		5.05875	5.13668	4.13668	4.84298	4.64386		4.21101		4.4121
4.84298	4.84298	3.97636	3.58976	4.58916	4.74685	5.09845	5.38059	4.88899	4.79597		3.8885		5.24641	4.74685	4.58916	4.74685	3.34767		5.28133		3.97636
4.88899	4.88899	3.8885	3.69599	4.84298	4.69599	4.13668	3.8885	3.97636	4.69599		3.97636		4.47379	4.34837	4.53294	4.21101	4.64386		4.21101		5.69627
4.84298	4.84298	4.79597	4.84298	5.17433	4.4121	4.88899	4.4121	4.47379	5.28133		4.13668		4.4121	4.9331	4.47379	3.21101	4.28096		4.64386		4.88899
5.38059	5.38059	4.34837	4.9331	5.01837	5.31506	4.34837	4.58916	4.34837	4.84298		4.64386		4.97636	3.05832	3.58976	3.34767	3.58976		3.58976		4.97636
4.4121	4.4121	3.8885	5.24641	4.69599	3.8885	4.9331	4.88899	4.74685	4.84298		4.05918		7.01814	4.79597	4.53294	3.97636	4.97636		4.84298		4.13668
4.13668	4.13668	4.53294	4.97636	4.74685	4.88899	4.9331	4.69599	4.88899	5.17433		4.9331		3.69599	3.34767	3.58976	4.28096	3.34767		4.21101		4.84298
5.64386	5.64386	4.84298	3.79597	4.64386	4.53294	4.69599	4.4121	4.58916	4.74685		4.05918		5.09845	4.34837	4.13668	5.13668	5.21062		4.28096		4.13668
4.05918	4.05918	5.17433	3.69599	5.01837	4.53294	4.88899	3.34767	4.28096	4.28096		4.05918		5.09845	4.28096	4.28096	3.79597	5.09845		4.53294		3.69599
4.9331	4.9331	4.88899	4.69599	4.84298	4.13668	3.97636	4.53294	3.8885	4.74685		3.47379		5.13668	4.13668	4.58916	4.64386	4.21101		4.47379		4.74685
5.64386	5.64386	4.4121	4.88899	5.24641	4.84298	5.01837	4.69599	4.58916	5.13668		4.79597		3.34767	4.4121	4.74685	4.79597	4.47379		5.61677		5.17433
5.13668	5.13668	4.74685	4.74685	4.9331	4.34837	4.21101	4.84298	5.44361	3.8885		4.79597		4.13668	4.64386	4.74685	4.58916	4.97636		3.79597		4.84298
4.47379	4.47379	4.21101	5.24641	3.58976	5.21062	5.05875	4.88899	3.34767	4.64386		4.9331		3.97636	4.88899	4.13668	4.84298	2.88947		4.97636		4.47379
4.79597	4.79597	4.21101	5.21062	4.05918	4.53294	4.88899	5.01837	3.8885	4.53294		4.13668		4.69599	4.58916	4.05918	5.24641	3.21101		4.34837		5.86617
4.69599	4.69599	4.58916	3.58976	4.21101	4.88899	4.47379	5.50367	4.58916	5.28133		4.74685		4.69599	4.69599	4.21101	3.21101	3.05832		4.34837		4.4121
4.74685	4.74685	5.47379	3.47379	4.53294	4.21101	3.8885	3.69599	5.13668	5.47379		4.69599		3.8885	3.79597	4.64386	3.69599	4.58916		4.58916		4.58916
4.58916	4.58916	4.21101	5.31506	5.21062	4.13668	4.28096	4.47379	4.28096	4.21101		5.01837		5.21062	3.97636	3.47379	5.41244	5.05875		3.97636		5.34837
5.41244	5.41244	5.34837	4.4121	5.21062	5.34837	4.69599	3.69599	3.69599	3.58976		4.13668		4.28096	4.47379	4.58916	3.8885	3.21101		4.28096		5.28133
4.21101	4.21101	4.64386	4.64386	4.74685	4.64386	4.53294	4.34837	3.58976	3.8885		4.13668		4.9331	4.05918	5.01837	3.58976	4.4121		4.05918		5.05875
4.13668	4.13668	5.28133	4.47379	4.13668	4.84298	4.28096	3.69599	4.21101	4.28096		3.79597		4.21101	3.05832	4.34837	3.21101	3.34767		3.69599		5.41244
4.05918	4.05918	3.8885	3.8885	4.84298	4.79597	3.8885	4.64386	5.56133	3.8885		5.01837		4.21101	3.58976	4.4121	3.97636	3.05832		4.4121		4.88899
4.69599	4.69599	4.88899	4.05918	4.53294	5.05875	4.84298	5.13668	3.8885	4.88899		4.74685		4.58916	4.34837	4.4121	4.53294	3.79597		4.53294		4.79597
4.58916	4.58916	3.97636	4.28096	4.47379	5.24641	4.64386	3.79597	4.69599	4.28096		4.69599		4.9331	4.69599	4.69599	5.34837	3.69599		4.58916		4.58916
5.67016	5.67016	4.79597	5.21062	4.9331	4.84298	4.88899	4.53294	4.88899	5.61677		4.05918		4.97636	4.4121	3.69599	4.74685	3.05832		4.28096		4.64386
4.74685	4.74685	4.47379	5.05875	4.84298	4.84298	5.09845	5.41244	5.09845	4.9331		4.69599		5.17433	3.58976	3.47379	3.8885	4.4121		4.58916		4.84298
4.84298	4.84298	3.58976	3.47379	4.84298	3.58976	4.9331	3.8885	4.69599	4.69599		4.58916		5.17433	4.53294	4.47379	3.21101	2.88947		5.09845		4.74685
4.84298	4.84298	4.74685	5.47379	4.88899	4.9331	4.79597	4.64386	4.34837	4.74685		3.8885		4.47379	3.8885	3.58976	3.47379	4.74685		4.21101		4.97636
4.28096	4.28096	3.8885	4.53294	4.69599	4.58916	4.53294	4.64386	4.53294	4.58916		3.69599		4.34837	4.88899	4.69599	4.13668	3.34767		3.97636		5.09845
5.13668	5.13668	5.41244	3.69599	5.09845	4.58916	4.53294	4.69599	3.8885	4.58916		3.58976		4.97636	3.58976	4.58916	3.21101	3.05832		4.13668		5.05875
5.01837	5.01837	4.21101	4.34837	5.05875	4.64386	4.13668	4.47379	4.88899	4.13668		4.64386		5.28133	4.28096	5.13668	4.47379	5.01837		3.97636		4.84298
4.97636	4.97636	3.79597	5.24641	4.4121	4.4121	4.21101	5.41244	5.34837	4.53294		4.34837		5.05875	4.84298	4.4121	3.79597	4.13668		3.58976		4.88899
4.97636	4.97636	5.09845	4.4121	3.79597	4.58916	4.69599	5.01837	4.53294	4.74685		4.9331		4.21101	5.24641	4.97636	4.21101	4.74685		4.97636		4.84298
5.21062	5.21062	4.79597	4.97636	3.79597	3.8885	4.79597	5.09845	4.74685	4.47379		4.69599		4.21101	4.21101	4.34837	5.17433	3.47379		4.21101		4.13668
5.09845	5.09845	5.05875	3.79597	4.84298	5.21062	5.09845	5.44361	5.13668	4.53294		4.58916		4.34837	3.58976	4.4121	4.05918	5.91121		3.79597		5.34837
4.69599	4.69599	4.84298	4.05918	4.4121	4.47379	4.47379	4.4121	4.34837	5.01837		4.21101		4.47379	4.21101	4.9331	3.8885	4.28096		4.05918		4.84298
5.01837	5.01837	5.24641	5.21062	4.64386	4.69599	5.01837	3.47379	3.79597	4.34837		4.69599		5.50367	4.53294	4.53294	4.88899	4.47379		3.69599		4.69599
4.13668	4.13668	4.84298	4.34837	4.34837	4.84298	4.28096	6.51822	3.97636	4.34837		4.53294		4.4121	4.74685	3.47379	5.24641	3.34767		4.28096		4.84298
5.01837	5.01837	4.53294	4.64386	4.47379	4.34837	5.13668	4.64386	4.58916	5.28133		4.05918		4.28096	4.4121	4.74685	4.9331	3.79597		3.8885		4.97636
4.97636	4.97636	4.34837	4.21101	4.13668	4.58916	5.21062	5.31506	5.31506	4.84298		4.34837		3.8885	3.97636	5.21062	4.9331	4.13668		4.05918		4.97636
5.34837	5.34837	5.28133	5.38059	4.21101	4.84298	4.05918	4.47379	5.01837	3.58976		3.8885		4.34837	4.74685	4.58916	4.64386	3.97636		4.13668		4.58916
4.53294	4.53294	4.58916	4.4121	4.28096	5.09845	5.05875	3.79597	3.21101	4.47379		4.34837		4.34837	3.69599	4.79597	3.69599	4.9331		4.21101		3.79597
5.17433	5.17433	4.88899	3.8885	5.34837	3.79597	4.13668	3.97636	4.21101	4.28096		4.84298		4.13668	4.88899	4.28096	4.34837	4.79597		5.17433		5.28133
5.05875	5.05875	4.47379	4.4121	4.79597	4.47379	3.97636	5.50367	3.21101	3.97636		4.69599		3.79597	3.69599	3.79597	3.34767	3.8885		3.8885		4.64386
4.97636	4.97636	5.31506	4.05918	3.8885	5.28133	4.74685	4.79597	4.79597	4.53294		3.58976		4.58916	6.88886	4.97636	5.13668	5.38059		3.58976		3.8885
4.28096	4.28096	4.84298	4.9331	4.69599	3.58976	4.9331	4.84298	5.47379	5.13668		3.58976		4.58916	3.97636	4.4121	4.58916	3.69599		4.05918		4.58916
4.58916	4.58916	4.74685	4.58916	4.69599	4.47379	5.13668	4.47379	3.58976	4.64386		4.58916		4.64386	4.58916	3.97636	3.79597	3.34767		3.47379		3.8885
5.41244	5.41244	4.74685	5.21062	5.09845	4.28096	4.13668	4.69599	4.47379	4.21101		4.64386		4.97636	4.69599	3.69599	3.21101	3.05832		4.05918		4.64386
7.34012	7.34012	4.58916	4.79597	3.79597	4.88899	3.97636	4.69599	3.97636	4.28096		3.21101		5.31506	5.21062	4.47379	5.17433	3.05832		3.05832		4.13668
4.88899	4.88899	4.97636	4.4121	4.74685	4.74685	4.4121	3.47379	4.53294	3.69599		4.79597		3.34767	4.34837	3.8885	4.28096	4.4121		4.79597		3.47379
5.34837	5.34837	4.84298	5.34837	4.88899	4.34837	4.13668	4.69599	4.4121	4.58916		5.01837		4.4121	3.47379	5.24641	3.79597	3.21101		3.34767		4.13668
4.74685	4.74685	4.58916	5.01837	4.88899	5.05875	4.05918	4.53294	3.05832	4.84298		5.01837		3.97636	5.05875	4.13668	5.17433	4.4121		4.88899		4.84298
3.8885	3.8885	3.97636	3.97636	5.28133	5.01837	4.53294	5.34837	4.53294	5.01837		5.05875		4.88899	5.34837	3.58976	4.21101	5.97636		3.21101		4.9331
4.69599	4.69599	4.53294	4.4121	4.28096	4.74685	4.64386	4.05918	5.01837	4.28096		4.64386		4.28096	4.84298	3.8885	4.88899			3.69599		4.28096
4.79597	4.79597	4.9331	3.58976	5.09845	5.01837	4.84298	3.97636	3.79597	4.64386		3.8885		3.47379	5.28133	5.13668	3.8885			3.05832		4.28096
5.09845	5.09845	4.84298	4.88899	4.21101	4.97636	4.58916	3.97636	3.05832	4.74685		3.69599		5.01837	3.21101	4.79597	4.28096			4.69599		4.28096
4.69599	4.69599	5.17433	5.05875	4.74685	4.53294	4.84298	4.84298	4.79597	4.74685		4.9331		4.47379	4.05918	4.53294	3.58976			5.56133		5.28133
3.69599	3.69599	4.21101	4.74685	4.84298	4.84298	3.34767	3.58976	4.05918	3.34767		4.64386		4.47379	4.88899	5.09845	4.47379			3.8885		4.9331
4.05918	4.05918	4.64386	4.28096	5.41244	4.53294	4.58916	4.21101	3.21101	3.47379		3.8885		3.8885	4.34837	4.34837	4.97636			3.69599		5.24641
5.13668	5.13668	4.64386	4.69599	5.09845	4.28096	4.69599	5.24641	4.34837	3.05832		5.09845		4.74685	3.79597	4.34837	5.31506			3.34767		4.84298
5.41244	5.41244	5.13668	4.79597	5.21062	4.34837	4.58916	3.79597	4.05918	3.79597		4.74685		4.34837	4.79597	5.21062	3.34767			3.79597		5.09845
4.28096	4.28096	4.74685	3.69599	4.4121	5.09845	3.8885	5.09845	4.64386	5.24641		5.13668		4.21101	5.53263	3.34767	4.64386			3.47379		4.64386
7.28974	7.28974	4.74685	4.58916	3.8885	4.74685	3.21101	5.58946	4.21101	5.47379		2.88947		5.13668	4.34837	4.28096	4.05918			4.13668		4.4121
4.4121	4.4121	4.58916	5.24641	5.31506	4.79597	3.58976	4.64386	5.13668	3.58976		4.53294		4.64386	4.97636	4.97636	4.05918			3.97636		4.88899
5.09845	5.09845	4.05918	3.97636	5.99729	4.69599	3.47379	4.05918	4.05918	4.79597		4.79597		4.79597	3.58976	4.88899	3.58976			3.21101		5.17433
5.05875	5.05875	4.4121	4.28096	4.69599	4.47379	4.21101	4.4121	4.21101	4.28096		4.79597		5.05875	4.84298	4.69599	4.05918			3.69599		4.58916
4.74685	4.74685	3.79597	4.4121	5.09845	3.47379	4.58916	4.74685	3.79597	3.69599		5.28133		5.09845	4.28096	3.79597	4.58916			4.64386		5.13668
6.65707	6.65707	3.69599	4.28096	5.56133	4.74685	3.58976	4.21101	3.8885	4.58916		3.97636		4.28096	4.97636	4.47379	3.58976			3.34767		4.69599
4.64386	4.64386	4.84298	4.69599	4.58916	3.47379	3.47379	4.74685	4.88899	4.05918		4.69599		4.4121	4.28096	4.64386	4.34837			4.84298		5.24641
7.15563	7.15563	4.88899	5.17433	4.88899	4.79597	5.05875	4.21101	4.05918	5.44361		3.21101		4.21101	4.53294	4.97636	3.8885			3.97636		4.64386
4.21101	4.21101	4.4121	3.58976	4.05918	4.47379	4.69599	4.34837	4.47379	4.58916		4.69599		4.79597	3.58976	4.4121	4.84298			3.79597		3.97636
4.4121	4.4121	5.01837	5.05875	5.17433	4.97636	4.4121	5.05875	4.34837	4.53294		4.58916		5.09845	3.58976	3.79597	4.13668			4.13668		5.38059
4.97636	4.97636	5.01837	4.69599	4.9331	4.13668	4.53294	5.21062	4.05918	5.05875		3.8885		4.13668	5.34837	3.69599	4.4121			4.13668		4.84298
5.74685	5.74685	4.79597	4.13668	4.9331	5.01837	4.47379	5.01837	3.05832	3.79597		5.24641		4.05918	3.8885	4.97636	3.05832			4.9331		5.05875
5.28133	5.28133	4.64386	4.47379	5.13668	4.58916	4.69599	4.64386	3.34767	4.9331		3.69599		5.44361	3.47379	4.28096	3.34767			3.58976		3.69599
4.69599	4.69599	5.21062	4.58916	4.97636	4.64386	3.58976	4.05918	4.05918	3.79597		4.28096		4.69599	4.21101	4.58916	4.21101			3.79597		4.47379
4.58916	4.58916	4.97636	4.69599	5.17433	3.69599	3.34767	3.58976	3.58976	3.8885		4.28096		4.79597	4.4121	4.9331	4.13668			4.21101		4.64386
4.9331	4.9331	4.53294	3.8885	4.47379	4.47379	4.05918	4.64386	4.79597	4.64386		4.88899		7.00787	4.58916	4.47379	3.58976			3.47379		5.01837
6.94416	6.94416	4.64386	5.17433	3.79597	4.69599	4.21101	3.69599	3.47379	4.88899		4.47379		4.53294	5.21062	3.34767	3.58976			4.53294		4.88899
6.91121	6.91121	5.21062	4.05918	4.21101	4.47379	3.8885	4.69599	3.79597	4.69599		4.47379		4.34837	4.34837	4.9331	3.47379			3.8885		4.79597
4.97636	4.97636	5.34837	3.58976	4.79597	4.9331	4.28096	4.34837	4.21101	4.9331		4.64386		3.79597	4.34837	3.97636	3.05832			3.8885		5.13668
3.58976	3.58976	5.05875	5.05875	4.64386	5.34837	4.88899	4.88899	4.69599	3.79597		4.34837		4.88899	4.84298	4.74685	3.8885			3.34767		5.34837
4.58916	4.58916	4.88899	4.4121	4.88899	3.69599	3.8885	5.21062	4.53294	3.8885		4.4121		4.84298	4.69599	4.64386	3.8885			3.47379		5.05875
5.67016	5.67016	4.97636	4.9331	4.47379	4.21101	4.53294	4.84298	4.47379	3.47379		3.34767		3.8885	5.34837	5.38059	4.13668			4.84298		4.79597
4.53294	4.53294	4.4121	5.13668	5.05875	4.34837	4.4121	4.58916	5.31506	4.69599		4.34837		3.47379	4.74685	3.21101	3.05832			4.4121		4.4121
4.47379	4.47379	5.28133	3.69599	5.38059	4.84298	3.8885	4.13668	4.47379	3.69599		3.8885		4.28096	4.47379	4.97636	3.69599			3.69599		4.9331
4.88899	4.88899	4.69599	5.05875	4.9331	4.79597	4.58916	3.69599	5.09845	5.31506		3.69599		3.58976	3.05832	4.64386	3.58976			3.05832		4.53294
5.01837	5.01837	4.74685	4.84298	4.4121	5.31506	5.38059	4.79597	5.53263	4.64386		4.69599		3.97636	5.13668	4.05918	4.28096			4.79597		4.74685
4.74685	4.74685	4.4121	3.58976	4.79597	4.58916	3.8885	3.69599	4.34837	4.74685		4.88899		5.01837	5.09845	5.05875	3.47379			4.28096		3.79597
4.4121	4.4121	4.34837	4.97636	5.05875	5.01837	4.97636	4.69599	4.88899	5.56133		3.97636		3.47379	5.09845	4.4121	4.4121			3.47379		5.09845
4.4121	4.4121	4.4121	4.69599	4.97636	4.28096	5.41244	4.53294	4.47379	3.58976		4.47379		4.05918	4.88899	4.05918	4.64386			3.79597		5.01837
5.24641	5.24641	4.4121	3.58976	4.58916	3.47379	4.64386	3.69599	3.47379	5.28133		4.58916		3.47379	3.97636	4.34837	3.47379			5.50367		3.69599
5.13668	5.13668	4.97636	4.69599	4.4121	4.79597	3.79597	4.88899	4.74685	4.79597		4.47379		4.79597	4.21101	4.05918	4.34837			3.79597		4.34837
4.4121	4.4121	4.97636	5.09845	4.58916	3.97636	4.88899	4.53294	4.9331	4.9331		4.79597		3.58976	4.13668	4.34837	4.58916			4.47379		4.47379
5.38059	5.38059	4.58916	4.34837	4.4121	5.01837	4.69599	3.69599	5.53263	4.21101		3.69599		3.79597	4.34837	3.47379	3.05832			4.74685		5.01837
4.53294	4.53294	4.53294	3.97636	4.13668	4.58916	3.58976	4.47379	4.28096	4.9331		4.64386		4.4121	5.34837	3.97636	4.97636			3.47379		4.53294
4.9331	4.9331	4.74685	4.13668	4.74685	4.4121	4.28096	4.88899	4.21101	4.58916		4.21101		4.21101	4.34837	3.8885	6.19259			3.58976		4.4121
4.53294	4.53294	5.21062	4.64386	4.21101	4.4121	4.64386	4.64386	4.21101	4.53294		3.34767		4.21101	4.58916	5.01837	4.79597			4.58916		4.74685
5.28133	5.28133	5.34837	4.79597	5.28133	4.58916	4.28096	4.64386	3.21101	4.4121		4.58916		3.58976	4.34837	4.21101	4.74685			3.8885		5.17433
4.69599	4.69599	4.97636	3.58976	4.84298	4.79597	4.58916	4.05918	5.17433	3.8885		3.79597		4.84298	5.28133	4.05918				4.05918		4.9331
5.31506	5.31506	4.79597	3.47379	4.58916	4.05918	4.58916	4.28096	4.69599	4.58916		3.97636		5.05875	4.13668	5.09845				3.21101		3.8885
5.69627	5.69627	4.4121	4.4121	4.97636	4.34837	3.97636	4.9331	4.13668	4.9331		4.64386		4.69599	5.09845	5.01837				4.13668		5.41244
4.13668	4.13668	5.01837	3.8885	4.34837	5.09845	4.28096	5.09845	5.09845	5.01837		4.28096		4.97636	4.53294	4.28096				3.79597		4.79597
4.84298	4.84298	5.44361	4.4121	5.05875	4.4121	4.13668	4.74685	4.05918	3.34767		5.05875		5.17433	4.64386	4.97636				4.21101		4.97636
4.34837	4.34837	4.74685	3.8885	5.05875	4.21101	3.21101	4.47379	4.69599	4.28096		4.05918		4.47379	4.69599	4.84298				3.21101		5.28133
3.21101	3.21101	4.9331	4.53294	4.28096	4.74685	4.9331	4.79597	4.05918	5.72165		3.58976		4.58916	3.34767	4.21101				4.13668		4.69599
4.97636	4.97636	5.05875	5.24641	4.88899	4.13668	4.79597	4.84298	4.05918	5.01837		4.84298		4.84298	5.38059	4.64386				3.34767		4.84298
4.13668	4.13668	5.01837	4.58916	5.38059	4.79597	4.74685	4.64386	3.79597	4.79597		4.58916		4.05918	5.31506	3.97636				4.34837		4.9331
4.64386	4.64386	4.58916	4.79597	5.05875	4.47379	4.4121	4.05918	3.58976	4.53294		4.13668		4.58916	5.21062	4.05918				3.58976		4.53294
5.38059	5.38059	4.21101	5.28133	3.97636	5.24641	4.9331	4.28096	5.17433	4.53294		4.28096		3.58976	5.28133	4.58916				4.34837		3.34767
3.97636	3.97636	5.24641	4.4121	4.28096	4.47379	3.47379	4.97636	4.4121	4.84298		3.47379		3.58976	4.84298	4.53294				4.58916		3.97636
6.42811	6.42811	3.47379	5.13668	5.44361	4.84298	4.05918	4.74685	4.69599	4.97636		4.28096		4.4121	4.69599	3.34767				4.69599		5.09845
5.50367	5.50367	4.97636	3.69599	4.47379	3.97636	4.64386	4.74685	3.58976	4.84298		4.28096		4.47379	4.53294	4.69599				3.79597		3.69599
5.09845	5.09845	4.9331	5.56133	5.09845	4.4121	4.9331	4.47379	4.28096	3.79597		3.21101		5.17433	4.34837	4.97636				3.34767		4.21101
4.28096	4.28096	4.47379	4.97636	4.74685	5.41244	4.28096	5.72165	4.84298	5.05875		4.79597		4.79597	4.4121	4.88899				4.05918		4.58916
4.4121	4.4121	4.79597	4.84298	4.4121	4.69599	4.58916	3.47379	4.74685	4.58916		4.4121		4.53294	4.9331	4.28096				4.05918		5.05875
4.9331	4.9331	4.64386	3.8885	4.84298	3.69599	4.53294	4.13668	4.13668	4.13668		4.21101		3.79597	4.84298	4.9331				5.91121		5.34837
7.12732	7.12732	4.9331	3.8885	4.34837	3.97636	3.69599	5.58946	4.4121	4.88899		4.9331		5.09845	3.97636	3.79597				5.53263		4.34837
4.88899	4.88899	3.34767	4.53294	5.13668	4.53294	4.79597	3.8885	3.8885	4.47379		4.88899		4.05918	4.13668	4.13668				3.58976		4.47379
4.84298	4.84298	4.88899	3.69599	4.79597	4.58916	5.01837	4.34837	4.47379	5.53263		4.21101		3.8885	4.05918	4.05918				3.47379		4.4121
4.79597	4.79597	5.34837	4.34837	5.09845	5.05875	4.79597	3.8885	3.8885	3.69599		3.97636		4.69599	4.13668	3.69599				5.69627		4.69599
5.53263	5.53263	4.69599	4.53294	4.74685	4.4121	4.69599	3.69599	3.97636	4.58916		4.34837		3.97636	5.01837	3.79597				3.69599		4.74685
4.69599	4.69599	4.88899	5.13668	4.58916	4.13668	4.4121	4.05918	4.34837	3.79597		3.47379		4.05918	3.58976	5.21062				4.97636		3.69599
5.38059	5.38059	4.53294	5.41244	4.64386	5.44361	4.47379	4.05918	3.47379	4.9331		5.50367		4.53294	5.38059	4.4121				3.34767		4.88899
3.8885	3.8885	5.34837	4.53294	4.84298	4.34837	4.79597	4.69599	5.09845	4.88899		4.79597		4.58916	3.21101	4.64386				5.64386		4.88899
4.47379	4.47379	5.34837	3.58976	4.34837	5.01837	4.9331	4.05918	3.69599	4.21101		3.58976		4.34837	4.97636	4.79597				3.58976		4.97636
5.09845	5.09845	4.74685	5.17433	4.4121	3.58976	4.28096	4.64386	3.8885	4.79597		3.8885		4.47379	4.4121	4.21101				3.8885		4.47379
4.53294	4.53294	5.09845	3.79597	4.88899	4.47379	4.47379	7.4663	4.53294	3.8885		3.97636		4.74685	3.97636	4.74685				3.47379		4.79597
4.21101	4.21101	4.21101	4.05918	4.53294	4.79597	3.8885	5.38059	4.88899	4.05918		3.47379		5.01837	4.13668	5.24641				3.69599		4.97636
4.88899	4.88899	3.47379	3.69599	4.21101	4.4121	3.69599	5.38059	4.28096	5.09845		3.8885		4.47379	3.79597	4.9331				4.47379		4.47379
4.79597	4.79597	3.8885	4.47379	4.84298	4.28096	5.09845	4.53294	4.4121	4.88899		4.21101		4.21101	4.4121	4.47379				3.79597		4.88899
4.97636	4.97636	5.05875	5.01837	5.17433	3.69599	3.97636	4.21101	4.84298	3.8885		4.34837		4.84298	4.97636	4.05918				3.47379		4.47379
5.05875	5.05875	5.34837	4.9331	4.4121	4.69599	4.97636	4.69599	4.05918	5.58946		5.24641		3.47379	4.13668	4.64386						5.05875
5.09845	5.09845	4.05918	4.79597	4.34837	5.05875	4.13668	3.34767	4.28096	5.13668		4.84298		4.28096	4.34837	3.21101						4.69599
3.79597	3.79597	5.34837	3.47379	4.79597	4.05918	4.97636	4.88899	5.13668	3.47379		4.84298		4.88899	5.24641	4.28096						3.97636
5.21062	5.21062	4.21101	3.79597	5.28133	4.53294	4.79597	3.97636	3.47379	3.47379		4.4121		4.88899	4.4121	5.34837						5.17433
4.84298	4.84298	5.24641	4.13668	4.47379	4.58916	4.34837	4.21101	4.79597	4.21101		3.05832		4.64386	4.97636	3.8885						4.58916
4.28096	4.28096	4.34837	4.4121	4.4121	5.44361	4.34837	5.13668	5.01837	4.34837		4.21101		5.24641	3.47379	4.58916						4.28096
5.01837	5.01837	4.79597	4.97636	3.79597	4.69599	5.01837	4.53294	4.47379	4.4121		3.34767		3.79597	4.47379	4.21101						4.4121
5.05875	5.05875	4.97636	3.69599	4.74685	4.4121	4.53294	4.28096	3.58976	5.09845		5.44361		4.34837	4.21101	5.50367						4.79597
4.88899	4.88899	4.64386	4.79597	3.97636	4.05918	4.05918	4.05918	3.79597	3.8885		3.58976		4.58916	4.9331	4.34837						4.47379
5.01837	5.01837	4.64386	4.13668	4.34837	3.8885	4.47379	3.69599	3.97636	3.79597		3.34767		4.84298	4.05918	3.79597						4.21101
4.58916	4.58916	5.38059	4.79597	4.69599	4.4121	4.74685	4.64386	4.58916	3.79597		3.69599		4.34837	5.41244	4.88899						3.97636
4.53294	4.53294	4.79597	3.8885	4.64386	4.9331	4.64386	4.88899	4.05918	4.79597		4.64386		6.8431	4.4121	5.01837						3.47379
4.84298	4.84298	4.9331	4.53294	4.53294	4.74685	4.34837	4.74685	4.58916	4.64386		3.21101		5.01837	4.4121	3.58976						4.05918
4.69599	4.69599	3.58976	3.79597	4.21101	4.21101	4.64386	3.97636	3.8885	4.74685		4.13668		4.4121	4.21101	3.69599						3.8885
5.24641	5.24641	4.53294	5.13668	5.13668	4.13668	5.05875	3.69599	5.01837	4.13668		3.69599		5.21062	4.69599	3.79597						4.28096
4.9331	4.9331	4.47379	3.79597	4.84298	4.58916	4.69599	4.64386	4.9331	4.13668		2.88947		4.88899	5.38059	4.64386						4.47379
5.09845	5.09845	5.01837	4.21101	4.13668	4.58916	4.47379	3.21101	5.44361	5.01837		3.69599		4.84298	3.58976	5.21062						4.84298
5.34837	5.34837	5.01837	4.79597	4.79597	4.64386	4.97636	4.58916	5.05875	4.34837		3.79597		3.8885	3.97636	4.74685						4.58916
4.64386	4.64386	4.79597	4.21101	4.88899	5.01837	4.13668	4.05918	4.05918	3.8885		3.69599		4.21101	4.97636	5.13668						5.34837
5.05875	5.05875	4.97636	4.13668	4.05918	4.28096	4.58916	4.58916	5.13668	5.58946		3.21101		4.74685	4.05918	4.79597						4.21101
5.17433	5.17433	4.64386	5.53263	4.74685	4.34837	4.74685	4.74685	4.64386	3.8885		3.58976		3.58976	4.47379	5.24641						4.88899
5.28133	5.28133	3.69599	4.53294	4.58916	4.88899	3.97636	4.34837	3.34767	5.24641		3.34767		4.79597	3.97636	4.05918						3.79597
4.13668	4.13668	5.24641	4.84298	5.21062	4.9331	4.21101	4.69599	4.69599	4.79597		3.47379		4.97636	4.34837	3.8885						3.8885
4.88899	4.88899	3.97636	4.21101	4.21101	4.79597	4.74685	3.58976	3.21101	4.79597		4.84298		4.47379	4.53294	3.8885						5.17433
4.05918	4.05918	3.69599	5.58946	4.53294	5.24641	3.05832	4.28096	5.17433	3.34767		3.47379		4.74685	4.4121	4.74685						4.74685
4.05918	4.05918	4.05918	4.9331	4.05918	4.28096	3.97636	4.21101	4.47379	5.17433		3.47379		3.8885	4.05918	4.47379						4.58916
4.28096	4.28096	5.28133	3.79597	3.97636	4.97636	3.69599	4.74685	3.8885	3.8885		4.69599		7.1177	3.79597	3.47379						5.17433
5.09845	5.09845	4.69599	5.31506	5.01837	5.31506	4.79597	3.69599	3.69599	4.05918		3.21101		3.8885	4.47379	4.34837						5.44361
5.56133	5.56133	5.34837	4.69599	4.53294	4.64386	4.47379	4.28096	5.01837	4.53294		3.47379		4.88899	4.69599	4.05918						5.17433
5.05875	5.05875	4.58916	5.17433	5.09845	5.67016	4.58916	4.74685	5.05875	4.34837		4.05918		4.47379	4.74685	4.97636						4.13668
4.53294	4.53294	5.21062	3.97636	4.53294	4.64386	4.64386	4.47379	4.69599	3.47379		3.97636		4.05918	3.97636	4.58916						5.34837
4.28096	4.28096	3.97636	4.28096	4.74685	4.88899	4.64386	4.9331	5.09845	4.21101		5.09845		4.74685	4.84298	4.13668						4.58916
6.88886	6.88886	4.9331	4.34837	4.79597	5.38059	3.34767	5.05875	5.53263	4.69599		3.8885		4.47379	4.34837	4.34837						5.01837
3.69599	3.69599	4.74685	3.58976	4.84298	4.53294	4.79597	4.34837	5.44361	5.58946		3.79597		4.97636	3.34767	3.05832						4.64386
5.38059	5.38059	4.84298	4.88899	5.31506	4.47379	4.13668	4.47379	4.05918	4.34837		3.97636		4.28096	3.69599	3.58976						5.50367
4.28096	4.28096	5.01837	3.21101	4.34837	5.05875	3.58976	4.4121	3.79597	5.34837		3.58976		5.34837	5.58946	4.28096						4.47379
5.28133	5.28133	4.58916	4.4121	5.01837	4.47379	4.69599	3.47379	3.58976	4.79597		4.05918		4.64386	3.69599	4.58916						5.01837
5.31506	5.31506	4.97636	4.84298	4.53294	4.79597	4.21101	3.8885	4.4121	4.28096		4.88899		3.58976	4.34837	3.21101						4.34837
4.05918	4.05918	4.4121	4.64386	4.53294	4.84298	4.88899	4.4121	5.09845	4.64386		3.79597		4.88899	4.28096	3.58976						4.21101
4.97636	4.97636	5.01837	3.47379	4.58916	5.67016	4.34837	4.53294	4.21101	3.47379		4.05918		3.34767	4.53294	4.74685						4.47379
4.74685	4.74685	4.47379	5.01837	5.13668	4.97636	5.24641	3.69599	3.58976	3.8885		3.79597		3.34767	3.97636	3.79597						4.58916
3.69599	3.69599	5.09845	5.72165	4.13668	4.88899	5.09845	4.28096	4.13668	4.88899		4.79597		4.97636	4.58916	4.21101						4.69599
5.13668	5.13668	4.47379	5.41244	4.4121	5.31506	4.69599	5.01837	3.8885	5.24641				4.28096	4.97636	4.47379						4.69599
4.69599	4.69599	4.69599	4.84298	4.88899	4.4121	3.34767	4.74685	4.69599	4.69599				4.13668	4.84298	4.53294						5.17433
4.69599	4.69599	3.79597	3.34767	3.79597	4.13668	3.69599	4.28096	4.13668	5.56133				3.69599	3.47379	4.34837						5.17433
5.50367	5.50367	4.28096	3.69599	5.31506	4.13668	4.21101	4.28096	4.21101	3.79597				4.64386	4.64386	5.24641						4.47379
5.01837	5.01837	3.8885	4.88899	4.69599	5.56133	3.97636	4.47379	4.58916	5.01837				5.01837	3.8885	4.28096						5.13668
4.88899	4.88899	4.84298	3.8885	4.69599	4.74685	3.21101	4.58916	3.79597	3.8885				3.8885	5.13668	4.21101						4.84298
5.34837	5.34837	5.01837	4.28096	5.05875	4.13668	3.97636	3.97636	4.28096	4.28096				4.21101	4.28096	4.28096						5.21062
5.01837	5.01837	4.64386	5.21062	4.28096	4.53294	4.4121	4.88899	4.13668	5.41244				4.53294	4.05918	3.8885						4.84298
5.13668	5.13668	4.47379	4.28096	4.21101	4.47379	4.74685	4.64386	3.47379	5.93334				4.4121	4.53294	4.9331						4.34837
4.64386	4.64386	4.47379	5.24641	4.34837	4.69599	3.97636	5.13668	5.01837	4.34837				4.74685	5.05875	4.05918						5.13668
4.53294	4.53294	4.69599	5.13668	4.4121	5.28133	3.21101	3.69599	3.47379	3.69599				4.64386	3.47379	3.8885						3.8885
4.84298	4.84298	4.58916	4.21101	6.78372	3.97636	3.97636	4.74685	5.01837	4.69599				4.05918	3.58976	4.97636						4.97636
4.88899	4.88899	5.47379	4.58916	5.24641	4.21101	3.69599	4.74685	5.17433	4.28096				5.17433	4.53294	3.8885						5.05875
4.58916	4.58916	4.79597	5.13668	4.9331	4.53294	4.34837	4.28096	4.64386	4.97636				4.88899	4.21101	3.8885						4.47379
4.9331	4.9331	5.31506	3.69599	4.34837	3.47379	4.69599	4.47379	4.79597	4.79597				4.13668	3.97636	4.79597						5.28133
3.34767	3.34767	4.58916	4.97636	3.79597	4.05918	5.05875	4.74685	3.97636	3.69599				5.13668	3.21101	4.05918						4.88899
4.53294	4.53294	4.88899	3.69599	4.74685	4.4121	4.21101	4.74685	3.34767	4.53294				4.34837	4.74685	5.28133						4.4121
4.69599	4.69599	5.67016	4.84298	4.58916	3.58976	4.64386	5.21062	5.01837	5.01837				5.34837	4.34837	5.21062						4.74685
4.64386	4.64386	4.64386	4.64386	4.97636	4.64386	4.88899	5.21062	3.58976	4.53294				4.53294	3.8885	3.69599						3.21101
4.53294	4.53294	4.53294	4.84298	5.09845	4.9331	3.69599	4.97636	4.47379	4.97636				4.21101	5.38059	3.79597						3.79597
4.9331	4.9331	5.05875	4.88899	4.74685	4.05918	4.21101	4.64386	4.79597	4.74685				4.88899	4.64386	3.69599						4.88899
4.74685	4.74685	3.69599	4.34837	5.24641	4.69599	4.21101	4.21101	4.74685	4.4121				4.34837	5.97636	4.58916						3.8885
4.88899	4.88899	4.28096	4.88899	4.21101	4.69599	5.13668	4.74685	4.64386	5.34837				3.69599	3.58976	4.79597						4.53294
4.21101	4.21101	5.13668	4.84298	3.8885	4.88899	4.4121	4.13668	4.28096	5.50367				5.05875	4.05918	5.21062						4.53294
5.17433	5.17433	4.79597	5.17433	5.13668	5.01837	4.84298	5.13668	3.58976	5.61677				3.8885	3.34767	4.13668						4.28096
4.79597	4.79597	5.01837	4.28096	4.69599	4.28096	3.47379	3.58976	3.79597	3.79597				3.58976	4.13668	3.69599						4.34837
6.41244	6.41244	5.13668	3.97636	4.79597	4.28096	4.79597	4.84298	3.79597	3.58976				3.34767	4.53294	5.31506						4.58916
4.84298	4.84298	5.44361	4.79597	4.21101	4.34837	4.34837	5.09845	4.74685	4.58916				4.88899	4.79597	5.24641						5.53263
4.34837	4.34837	4.21101	4.28096	4.58916	4.69599	4.4121	4.64386	4.79597	3.58976				3.8885	4.47379	4.28096						3.47379
4.28096	4.28096	5.21062	4.4121	4.74685	5.28133	4.05918	4.34837	5.28133	4.88899				3.69599	3.21101	4.34837						4.79597
4.9331	4.9331	3.47379	4.4121	5.05875	4.74685	5.41244	4.84298	4.21101	4.05918				4.69599	3.8885	4.34837						4.21101
4.4121	4.4121	5.17433	3.8885	4.64386	4.64386	4.64386	3.69599	4.28096	4.13668				3.79597	3.34767	4.84298						3.8885
4.74685	4.74685	5.05875	4.88899	5.31506	4.13668	4.97636	3.69599	4.69599	3.69599				3.34767	4.69599	4.79597						4.53294
4.9331	4.9331	5.13668	4.88899	4.97636	4.34837	3.8885	4.53294	4.79597	4.74685				4.05918	4.64386	4.53294						5.17433
5.01837	5.01837	5.38059	5.24641	4.47379	4.13668	4.79597	3.47379	4.4121	3.79597				4.64386	5.31506	5.01837						5.34837
4.47379	4.47379	3.8885	4.84298	4.84298	4.88899	2.88947	4.69599	4.69599	4.58916				4.13668	4.47379	3.58976						4.4121
4.28096	4.28096	4.13668	3.69599	5.01837	4.74685	3.69599	4.05918	5.09845	4.47379				4.88899	4.88899	3.97636						4.64386
7.59626	7.59626	4.64386	4.28096	4.69599	4.05918	4.69599	5.01837	4.13668	5.09845				5.01837	4.4121	5.31506						4.4121
3.97636	3.97636	4.4121	3.8885	4.28096	5.41244	4.9331	4.28096	4.28096	5.47379				3.69599	4.88899	4.28096						4.05918
4.97636	4.97636	4.79597	4.34837	4.64386	4.84298	4.05918	4.9331	4.97636	4.53294				3.97636	4.4121	3.05832						4.79597
4.84298	4.84298	5.05875	4.4121	4.69599	4.9331	4.05918	4.05918	5.34837	4.97636				4.9331	4.69599	3.8885						4.84298
4.88899	4.88899	5.13668	3.69599	4.13668	4.9331	3.34767	5.28133	5.13668	4.4121				4.34837	4.28096	3.58976						4.74685
4.74685	4.74685	4.69599	4.4121	4.21101	5.13668	4.4121	4.79597	3.21101	3.69599				3.79597	3.69599	4.47379						4.88899
4.74685	4.74685	4.21101	4.53294	3.79597	4.97636	4.84298	4.97636	3.47379	3.69599				3.8885	5.01837	4.58916						4.84298
5.01837	5.01837	4.47379	4.9331	4.47379	3.8885	5.13668	3.8885	3.8885	4.79597				3.47379	3.58976	4.13668						5.01837
5.13668	5.13668	4.28096	4.53294	5.01837	5.34837	3.58976	5.50367	5.05875	4.47379				3.58976	4.53294	3.8885						4.69599
4.97636	4.97636	4.69599	4.34837	5.17433	5.09845	3.05832	3.58976	3.21101	5.09845				4.58916	4.88899	3.47379						5.09845
4.88899	4.88899	4.79597	4.84298	4.58916	4.84298	4.21101	4.13668	4.53294	5.01837				3.8885	4.79597	4.34837						4.84298
4.13668	4.13668	5.17433	3.58976	3.47379	3.97636	4.21101	3.47379	3.47379	5.58946				4.84298	5.24641	4.28096						4.53294
5.09845	5.09845	5.17433	4.69599	4.64386	3.79597	4.13668	5.13668	3.05832	4.13668				3.58976	5.44361	4.28096						4.74685
4.53294	4.53294	4.84298	4.9331	4.47379	4.64386	3.8885	4.53294	3.79597	4.69599				4.88899	3.05832	4.69599						4.21101
4.53294	4.53294	5.47379	3.79597	4.74685	4.28096	5.53263	4.58916	5.53263	4.74685				3.58976	4.84298	4.53294						4.21101
5.09845	5.09845	4.53294	4.64386	5.09845	5.28133	4.13668	4.21101	5.17433	4.88899				3.97636	4.13668	4.9331						4.58916
5.31506	5.31506	4.79597	4.84298	5.01837	5.13668	4.69599	4.28096	4.21101	3.79597				4.34837	3.58976	3.79597						4.28096
4.21101	4.21101	4.9331	4.05918	5.34837	4.74685	4.05918	3.79597	4.47379	4.79597				5.21062	5.31506	4.53294						4.34837
5.09845	5.09845	4.79597	3.58976	5.44361	4.64386	3.69599	5.21062	4.34837	4.34837				4.69599	3.21101	4.13668						5.09845
5.13668	5.13668	4.97636	3.47379	4.28096	3.8885	5.09845	4.69599	4.05918	4.4121				3.97636	4.53294	4.13668						4.34837
4.47379	4.47379	4.4121	5.72165	4.69599	4.88899	4.53294	5.05875	3.8885	5.09845				5.72165	3.8885	4.47379						5.09845
4.79597	4.79597	3.97636	5.28133	3.79597	4.64386	4.64386	4.28096	4.9331	5.44361				4.64386	4.69599	4.58916						4.74685
4.74685	4.74685	3.8885	4.28096	4.34837	4.4121	4.88899	4.97636	4.84298	5.28133				4.47379	4.28096	3.79597						4.47379
4.79597	4.79597	5.28133	4.47379	3.8885	4.53294	4.4121	4.47379	4.69599	3.58976				3.8885	4.47379	3.58976						4.53294
4.64386	4.64386	5.24641	3.97636	4.21101	4.69599	3.97636	4.74685	3.8885	4.05918				4.34837	4.47379	4.34837						3.79597
4.97636	4.97636	4.05918	4.05918	4.4121	5.01837	3.21101	5.01837	3.47379	3.97636				4.64386	3.47379	3.58976						5.05875
4.9331	4.9331	5.09845	4.47379	4.97636	4.88899	4.74685	4.58916	4.4121	4.58916				4.69599	4.79597	3.47379						4.53294
3.47379	3.47379	4.79597	3.21101	3.58976	4.53294	4.34837	4.74685	5.13668	4.28096				4.34837	4.88899	3.97636						4.28096
4.69599	4.69599	4.53294	4.9331	4.84298	4.64386	4.64386	4.34837	4.05918	3.79597				3.47379	3.47379	4.47379						4.13668
5.01837	5.01837	4.34837	4.88899	5.13668	4.74685	3.05832	4.53294	4.05918	4.74685				3.97636	4.21101	4.13668						5.01837
5.24641	5.24641	5.53263	4.21101	4.34837	4.69599	3.69599	4.97636	3.47379	3.97636				5.34837	3.8885	4.69599						5.05875
4.88899	4.88899	3.58976	4.69599	4.4121	4.9331	4.58916	3.97636	3.58976	5.34837				3.79597	3.47379	3.47379						4.64386
4.21101	4.21101	3.8885	3.8885	4.74685	4.79597	4.88899	5.69627	4.58916	4.79597				3.8885	3.97636	3.47379						4.74685
4.53294	4.53294	4.13668	4.05918	4.13668	4.13668	4.88899	3.58976	5.50367	4.84298				4.13668	3.47379	4.47379						4.79597
4.74685	4.74685	4.47379	4.79597	4.64386	5.09845	3.69599	4.21101	5.05875	3.47379				3.21101	3.69599	3.05832						4.79597
5.13668	5.13668	4.69599	5.17433	4.74685	3.97636	4.21101	4.21101	4.05918	4.34837				4.21101	4.69599	5.01837						4.88899
4.69599	4.69599	4.97636	4.28096	4.64386	5.50367	4.21101	4.13668	3.79597	4.64386				3.58976	3.8885	4.97636						5.28133
5.09845	5.09845	4.9331	3.69599	5.17433	3.69599	4.13668	4.53294	3.47379	5.09845				4.53294	3.79597	5.09845						5.13668
4.53294	4.53294	4.34837	4.84298	4.84298	4.74685	4.05918	4.21101	4.97636	3.47379				3.79597	3.47379	3.34767						5.17433
4.47379	4.47379	4.74685	5.05875	4.53294	4.47379	3.47379	4.47379	4.28096	3.34767				3.8885	4.84298	5.01837						4.69599
4.58916	4.58916	5.01837	5.05875	4.58916	3.8885	4.79597	4.28096	4.58916	3.79597				4.28096	4.74685	3.8885						3.69599
4.79597	4.79597	4.05918	4.13668	5.09845	4.84298	3.58976	4.21101	4.28096	5.47379				6.26397	4.64386	4.05918						4.13668
4.74685	4.74685	4.69599	4.4121	4.13668	3.8885	4.47379	4.74685	3.97636	4.4121				4.34837	4.53294	4.74685						4.47379
7.13679	7.13679	5.09845	3.8885	4.13668	5.01837	4.74685	4.88899	3.47379	3.58976				5.21062	4.13668	3.34767						5.31506
3.47379	3.47379	5.34837	4.97636	4.9331	4.53294	5.31506	5.13668	4.21101	4.28096				3.97636	3.05832	5.21062						4.47379
4.84298	4.84298	5.24641	4.4121	4.47379	4.79597	4.4121	4.05918	3.34767	4.21101				3.69599	4.74685	4.64386						4.4121
3.79597	3.79597	4.64386	4.34837	4.79597	3.47379	4.4121	4.69599	3.69599	3.8885				4.64386	4.28096	3.79597						4.79597
4.21101	4.21101	4.79597	5.56133	4.64386	4.58916	4.34837	5.21062	4.34837	4.84298				3.97636	4.47379	4.34837						5.05875
4.47379	4.47379	4.47379	4.53294	4.13668	3.34767	4.58916	3.97636	4.88899	3.97636				3.69599	4.13668	4.05918						4.79597
5.61677	5.61677	4.34837	3.47379	4.47379	4.05918	3.97636	5.01837	4.58916	4.97636				5.05875	3.97636	5.24641						4.74685
5.21062	5.21062	4.69599	3.47379	4.28096	5.24641	5.67016	4.58916	4.88899	5.01837				4.47379	4.53294	4.28096						3.97636
4.34837	4.34837	5.21062	3.58976	4.21101	5.34837	4.79597	4.88899	3.97636	4.79597				4.84298	5.21062	4.47379						4.69599
5.41244	5.41244	4.84298	4.21101	4.4121	5.05875	4.9331	3.8885	4.13668	4.84298				4.58916	4.9331	5.44361						4.34837
4.74685	4.74685	4.21101	4.28096	4.05918	3.97636	4.28096	3.47379	3.97636	4.13668				4.47379	4.21101	3.79597						4.34837
4.74685	4.74685	5.01837	4.28096	4.28096	4.79597	4.28096	4.28096	4.64386	4.84298				4.05918	4.84298	5.01837						4.13668
4.58916	4.58916	5.31506	3.21101	5.17433	3.8885	4.69599	4.79597	4.47379	4.53294				3.8885	3.34767	4.9331						4.13668
4.4121	4.4121	4.05918	5.28133	4.4121	5.05875	3.97636	4.64386	3.97636	4.21101				3.21101	4.84298	4.79597						4.84298
4.88899	4.88899	4.47379	5.05875	4.47379	5.24641	4.64386	4.58916	3.79597	3.79597				4.34837	4.34837	4.97636						5.28133
4.97636	4.97636	5.05875	4.53294	5.24641	4.79597	4.58916	4.47379	5.31506	4.53294				4.28096	3.34767	4.47379						4.47379
5.53263	5.53263	5.53263	3.47379	4.9331	4.05918	5.13668	4.97636	4.53294	3.8885				4.13668	4.28096	3.47379						4.79597
3.97636	3.97636	5.24641	4.47379	4.58916	4.84298	3.34767	4.64386	4.34837	4.21101				4.34837	3.97636	3.69599						5.09845
4.97636	4.97636	5.05875	3.79597	4.34837	5.13668	4.84298	4.13668	3.79597	3.21101				3.8885	3.97636	4.9331						4.13668
3.97636	3.97636	4.79597	4.21101	4.58916	4.28096	4.64386	4.34837	4.13668	3.79597				4.34837	3.21101	3.79597						5.24641
4.9331	4.9331	4.69599	5.28133	4.74685	3.79597	4.9331	3.8885	3.79597	5.09845				4.97636	4.53294	4.79597						4.69599
5.13668	5.13668	5.24641	4.58916	3.79597	4.79597	4.97636	3.58976	3.79597	5.31506				4.84298	4.53294	3.97636						5.05875
5.09845	5.09845	4.88899	4.9331	4.74685	4.53294	4.74685	3.58976	3.58976	3.97636				5.09845	3.21101	3.58976						4.9331
4.97636	4.97636	4.84298	4.64386	4.84298	4.69599	5.41244	4.9331	4.21101	4.69599				3.79597	3.47379	4.69599						4.97636
4.97636	4.97636	4.58916	4.21101	5.13668	4.97636	3.34767	4.21101	5.34837	3.79597				4.69599	3.21101	4.9331						4.58916
4.9331	4.9331	4.34837	5.05875	4.69599	4.13668	4.28096	3.97636	3.8885	3.34767				3.97636	3.97636	5.24641						4.79597
3.97636	3.97636	5.24641	3.05832	5.17433	3.69599	4.34837	4.53294	4.13668	4.53294				3.58976	3.79597	3.8885						3.97636
4.58916	4.58916	4.88899	5.53263	5.38059	4.9331	4.28096	5.44361	5.58946	3.47379				3.05832	5.01837	5.24641						4.88899
4.05918	4.05918	5.09845	4.47379	3.79597	4.9331	4.28096	4.53294	4.74685	3.47379				3.8885	4.34837	4.74685						4.74685
4.05918	4.05918	4.84298	4.58916	3.58976	4.34837	4.88899	4.79597	3.47379	4.79597				3.34767	3.21101	4.53294						5.05875
3.97636	3.97636	5.34837	4.88899	4.05918	4.21101	4.28096	4.53294	4.21101	4.28096				4.13668	4.84298	4.64386						4.05918
3.97636	3.97636	4.05918	3.21101	4.53294	3.58976	3.05832	5.13668	3.47379	3.69599				3.05832	4.21101	4.53294						4.13668
4.74685	4.74685	5.21062	3.58976	4.84298	3.8885	4.74685	4.88899	4.34837	4.53294				3.97636	5.21062	3.47379						3.69599
4.21101	4.21101	4.79597	4.53294	3.69599	4.69599	4.64386	3.34767	4.13668	3.58976				3.34767	3.97636	4.13668						4.58916
3.97636	3.97636	4.28096	4.05918	4.58916	4.74685	4.28096	4.28096	4.4121	3.69599				4.34837	4.21101	3.21101						5.01837
4.79597	4.79597	4.79597	4.4121	3.97636	4.64386	3.79597	4.4121	5.13668	5.79572				3.69599	4.4121	4.69599						5.01837
4.84298	4.84298	5.28133	4.64386	4.05918	5.24641	3.8885	4.74685	3.79597	4.9331				3.69599	4.28096	4.05918						4.58916
4.34837	4.34837	5.44361	3.69599	4.69599	4.47379	5.21062	4.13668	4.97636	4.13668				4.53294	3.58976	4.34837						4.4121
4.13668	4.13668	5.17433	4.28096	4.97636	4.53294	4.9331	4.28096	4.05918	3.8885				4.64386	3.58976	3.8885						5.64386
4.79597	4.79597	4.88899	5.17433	4.88899	4.9331	4.84298	3.79597	4.47379	4.4121				3.34767	4.53294	5.24641						4.58916
4.79597	4.79597	5.09845	4.74685	4.53294	4.34837	4.69599	4.58916	3.34767	4.21101				3.47379	4.69599	3.58976						4.34837
4.34837	4.34837	4.34837	4.79597	5.44361	4.4121	3.69599	4.74685	4.05918	4.05918				4.53294	3.34767	3.79597						3.8885
4.74685	4.74685	5.34837	4.58916	4.69599	4.64386	4.97636	3.34767	4.74685	5.21062				5.01837	4.21101	4.28096						3.97636
5.28133	5.28133	5.21062	4.69599	4.58916	4.13668	4.69599	3.8885	4.69599	4.79597				4.05918	3.21101	3.8885						4.34837
5.09845	5.09845	5.61677	5.01837	4.88899	3.79597	3.34767	4.79597	4.88899	3.58976				4.74685	2.88947	4.4121						4.13668
4.13668	4.13668	4.97636	4.58916	3.79597	5.34837	3.8885	4.79597	4.28096	4.28096					3.97636	3.8885						4.13668
4.4121	4.4121	4.88899	3.97636	4.97636	4.69599	4.34837	3.47379	4.21101	3.47379					3.47379	3.58976						4.4121
4.28096	4.28096	4.47379	5.01837	3.69599	4.64386	4.64386	4.34837	3.69599	4.34837					3.58976	5.05875						4.79597
4.79597	4.79597	5.09845	3.69599	4.84298	4.13668	4.64386	3.79597	4.74685	4.53294					4.4121	5.09845						4.05918
4.9331	4.9331	4.64386	3.05832	3.34767	4.84298	4.97636	4.34837	4.13668	4.21101					3.47379	5.38059						4.53294
4.74685	4.74685	5.09845	3.21101	4.69599	4.74685	4.21101	4.53294	3.97636	5.41244					4.34837	4.79597						3.79597
4.58916	4.58916	3.97636	4.58916	3.79597	4.58916	4.05918	3.34767	4.79597	4.4121					4.13668	4.9331						5.09845
5.05875	5.05875	5.21062	3.79597	4.58916	5.09845	4.13668	4.79597	3.79597	5.31506					4.05918	3.69599						4.84298
4.34837	4.34837	5.21062	4.28096	4.53294	4.13668	4.58916	4.28096	3.79597	4.64386					3.21101	3.69599						4.28096
4.74685	4.74685	5.13668	4.13668	3.8885	3.8885	4.4121	4.28096	5.50367	3.8885					4.47379	4.05918						4.58916
4.79597	4.79597	5.17433	3.34767	5.21062	4.74685	4.47379	3.69599	4.58916	3.58976					3.05832	3.47379						5.05875
5.53263	5.53263	5.28133	4.88899	3.79597	3.97636	5.21062	4.47379	4.28096	4.47379					4.64386	4.97636						4.21101
5.09845	5.09845	4.58916	5.01837	3.79597	4.28096	4.4121	6.09824	4.74685	5.28133					4.97636	3.8885						5.17433
4.05918	4.05918	4.69599	4.74685	4.97636	4.34837	4.34837	4.69599	4.13668	4.47379					3.8885	4.64386						5.17433
4.4121	4.4121	5.34837	3.58976	4.74685	5.05875	4.88899	4.53294	4.05918	5.88899					3.34767	3.69599						4.34837
6.29829	6.29829	4.47379	4.58916	4.97636	4.79597	5.05875	4.53294	5.50367	4.05918					4.4121	4.74685						3.8885
5.31506	5.31506	4.9331	4.4121	4.58916	4.84298	5.05875	4.53294	5.09845	3.34767					4.4121	3.21101						4.84298
4.53294	4.53294	4.47379	4.53294	4.53294	4.21101	4.58916	5.01837	4.69599	4.74685					3.97636	5.41244						3.58976
4.64386	4.64386	4.9331	4.79597	3.8885	4.53294	4.53294	3.69599	4.13668	4.4121					5.09845	4.28096						4.64386
5.17433	5.17433	5.34837	5.28133	4.69599	5.01837	3.97636	4.69599	4.28096	5.24641					4.88899	4.13668						4.74685
5.41244	5.41244	4.21101	5.24641	3.8885	4.74685	4.88899	4.88899	3.47379	3.69599					2.88947	4.74685						4.34837
4.88899	4.88899	5.34837	4.79597	4.69599	4.21101	5.05875	4.34837	4.53294	5.24641					3.58976	4.64386						4.13668
4.13668	4.13668	5.17433	5.09845	4.4121	3.69599	4.69599	3.58976	3.97636	3.69599					3.21101	4.05918						5.05875
4.9331	4.9331	4.69599	4.69599	4.21101	4.64386	4.79597	5.41244	3.34767	3.58976					3.21101	3.79597						4.69599
4.21101	4.21101	4.53294	4.69599	4.13668	4.21101	4.21101	5.44361	3.47379	3.21101					5.21062	3.47379						3.69599
4.69599	4.69599	3.97636	3.69599	4.64386	4.21101	3.8885	3.34767	3.47379	4.53294					4.88899	4.79597						4.84298
4.47379	4.47379	4.74685	4.84298	4.69599	4.53294	3.58976	4.13668	3.97636	4.21101					3.47379	5.38059						5.67016
4.05918	4.05918	4.34837	3.79597	4.58916	5.13668	3.79597	3.79597	4.79597	4.88899					3.58976	3.34767						4.47379
4.84298	4.84298	4.64386	3.21101	4.64386	5.13668	4.13668	3.79597	3.79597	4.64386					4.05918	3.79597						4.05918
5.38059	5.38059	5.28133	4.4121	4.79597	5.44361	5.31506	4.47379	4.28096	4.53294					4.28096	4.88899						4.84298
4.97636	4.97636	3.8885	4.13668	4.74685	4.88899	4.74685	6.42811	5.13668	4.21101					4.84298	4.53294						4.74685
4.64386	4.64386	4.64386	4.28096	3.58976	4.4121	4.88899	4.21101	3.21101	4.9331					3.8885	4.4121						4.58916
5.09845	5.09845	4.74685	4.21101	5.47379	4.34837	3.34767	5.28133	3.34767	3.69599					3.21101	4.34837						4.58916
4.84298	4.84298	4.69599	4.84298	4.88899	3.69599	3.8885	4.13668	3.34767	4.13668					4.21101	4.58916						5.31506
4.97636	4.97636	4.05918	3.97636	4.4121	3.79597	4.88899	3.58976	3.8885	5.05875					4.13668	4.47379						4.84298
4.74685	4.74685	4.05918	5.53263	4.79597	3.69599	3.79597	4.05918	5.09845	5.13668					4.4121	5.17433						4.58916
4.21101	4.21101	4.74685	4.4121	4.88899	3.69599	4.21101	4.84298	3.47379	3.21101					3.34767	4.21101						5.09845
4.84298	4.84298	4.88899	3.47379	4.69599	4.47379	4.34837	4.53294	3.8885	3.47379					3.21101	3.79597						4.58916
4.74685	4.74685	4.28096	5.17433	4.21101	3.69599	3.69599	4.28096	3.58976	4.64386					5.01837	4.84298						3.58976
4.21101	4.21101	4.9331	3.69599	4.84298	3.69599	4.34837	4.64386	4.13668	4.88899					3.34767	5.13668						4.64386
4.47379	4.47379	4.47379	4.34837	5.13668	3.58976	4.4121	3.34767	3.21101	4.74685					4.74685	4.13668						4.34837
3.8885	3.8885	4.9331	4.34837	3.47379	3.8885	4.88899	4.4121	3.8885	4.13668					3.58976	4.05918						4.13668
4.74685	4.74685	6.21082	4.53294	4.53294	3.97636	3.58976	3.69599	3.34767	3.79597					3.8885	4.79597						3.69599
5.01837	5.01837	5.05875	3.47379	4.34837	4.53294	4.47379	4.84298	4.97636	5.13668					3.97636	4.58916						4.88899
4.9331	4.9331	5.34837	3.69599	4.69599	4.84298	5.13668	3.97636	5.31506	3.34767					3.79597	3.34767						4.84298
3.34767	3.34767	4.79597	4.74685	4.21101	4.64386	4.79597	4.13668	3.21101	4.97636					4.84298	4.64386						5.47379
4.58916	4.58916	4.9331	5.41244	4.21101	4.69599	3.79597	4.47379	3.21101	4.97636					3.69599	4.4121						4.13668
3.69599	3.69599	5.47379	4.9331	4.64386	4.64386	4.9331	3.58976	4.21101	3.47379					3.21101	4.64386						3.58976
5.17433	5.17433	4.58916	5.09845	4.79597	4.47379	3.97636	3.8885	4.28096	3.58976					3.34767	3.34767						4.53294
5.56133	5.56133	4.05918	5.13668	5.21062	4.28096	4.58916	4.47379	3.97636	3.8885					3.58976	4.13668						4.58916
5.21062	5.21062	5.17433	3.69599	4.97636	3.69599	3.79597	3.47379	5.56133	3.05832					2.88947	4.28096						4.58916
5.05875	5.05875	4.4121	5.28133	5.38059	5.31506	4.34837	5.24641	4.05918	3.58976					3.47379	3.34767						3.58976
4.97636	4.97636	5.21062	4.9331	4.79597	4.4121	3.47379	5.28133	4.4121	5.05875					3.05832	3.8885						5.01837
3.69599	3.69599	4.28096	5.56133	3.79597	4.13668	3.34767	6.07874	3.97636	4.47379					4.47379	3.69599						5.13668
5.21062	5.21062	5.24641	4.74685	4.13668	4.4121	5.01837	3.69599	4.4121	4.64386					4.58916	3.97636						3.34767
4.97636	4.97636	5.17433	3.79597	4.28096	4.21101	4.74685	3.97636	4.21101	3.21101					3.05832	4.58916						4.69599
4.21101	4.21101	5.05875	3.8885	5.09845	4.05918	4.13668	3.8885	5.01837	5.34837					3.21101	4.47379						4.84298
4.21101	4.21101	5.01837	4.21101	4.28096	4.97636	3.79597	4.34837	3.47379	4.05918					3.58976	5.05875						4.13668
3.8885	3.8885	3.8885	4.97636	4.69599	5.13668	4.79597	4.47379	4.79597	3.34767					3.58976	3.34767						4.9331
4.69599	4.69599	4.34837	4.69599	4.28096	5.05875	4.4121	3.58976	4.34837	5.01837					4.58916	5.05875						4.28096
4.05918	4.05918	5.21062	4.34837	4.21101	4.47379	3.79597	4.47379	4.47379	4.47379					3.97636	3.97636						5.34837
4.9331	4.9331	4.84298	3.97636	4.05918	5.53263	3.58976	4.53294	3.79597	4.13668					2.88947	4.64386						3.69599
5.17433	5.17433	5.38059	4.05918	5.44361	5.01837	4.88899	3.79597	5.01837	4.47379						4.69599						3.47379
4.74685	4.74685	4.97636	4.69599	4.69599	4.88899	3.8885	4.79597	4.58916	4.64386						4.53294						4.05918
4.97636	4.97636	4.34837	3.79597	4.4121	4.84298	4.53294	4.79597	5.58946	4.05918						2.88947						4.47379
4.9331	4.9331	5.01837	4.13668	3.97636	5.01837	5.31506	5.01837	4.84298	3.79597						4.28096						3.97636
5.34837	5.34837	4.47379	4.84298	4.05918	5.17433	3.47379	3.79597	3.47379	4.28096						4.79597						5.13668
3.8885	3.8885	5.13668	4.4121	4.58916	5.28133	4.53294	4.74685	3.69599	3.58976						3.79597						5.09845
5.17433	5.17433	4.9331	4.64386	4.58916	4.64386	5.21062	4.34837	3.05832	5.31506						4.58916						4.88899
4.69599	4.69599	4.74685	4.79597	3.47379	4.97636	4.64386	3.79597	3.97636	4.97636						4.13668						4.69599
5.38059	5.38059	4.53294	5.28133	5.01837	3.97636	4.28096	4.28096	3.79597	4.21101						3.8885						4.34837
4.79597	4.79597	3.97636	5.21062	4.88899	4.34837	4.69599	4.58916	3.34767	3.69599						3.58976						4.88899
4.05918	4.05918	4.74685	4.13668	4.58916	5.24641	3.21101	4.88899	4.4121	3.21101						4.53294						4.58916
4.97636	4.97636	4.53294	5.21062	4.21101	5.24641	4.53294	4.79597	3.34767	3.58976						4.21101						4.53294
4.74685	4.74685	5.41244	4.28096	4.05918	3.05832	4.74685	3.8885	5.05875	5.31506						4.34837						4.53294
5.13668	5.13668	4.13668	4.28096	4.74685	4.97636	4.58916	4.05918	4.53294	4.05918						4.69599						3.05832
4.88899	4.88899	4.58916	5.01837	4.53294	3.97636	3.69599	4.05918	2.88947	4.13668						4.53294						4.53294
4.69599	4.69599	4.74685	5.13668	4.4121	3.05832	3.8885	3.47379	3.69599	5.17433						3.34767						4.64386
4.84298	4.84298	4.84298	4.58916	3.69599	4.88899	4.21101	4.28096	3.34767	4.4121						3.97636						4.53294
4.9331	4.9331	4.74685	3.47379	4.4121	5.05875	3.47379	5.01837	3.47379	4.34837						3.97636						4.34837
4.34837	4.34837	5.28133	3.97636	4.21101	3.58976	5.05875	5.58946	3.21101	4.4121						4.97636						4.79597
6.0387	6.0387	4.79597	3.97636	4.97636	4.69599	4.74685	3.79597	3.58976	4.53294						3.34767						4.47379
6.45878	6.45878	4.47379	4.21101	4.53294	4.88899	4.79597	4.13668	4.47379	3.69599						4.05918						4.9331
4.4121	4.4121	5.47379	4.97636	5.09845	4.74685	4.69599	5.13668	3.34767	4.97636						3.79597						4.05918
4.53294	4.53294	5.09845	4.64386	4.9331	4.79597	4.4121	4.05918	3.58976	4.69599						4.79597						4.9331
5.47379	5.47379	4.69599	4.28096	4.74685	4.05918	3.8885	3.58976	3.8885	4.13668						4.79597						4.88899
5.21062	5.21062	3.69599	3.97636	4.13668	4.13668	4.88899	3.8885	3.8885	3.34767						4.58916						5.34837
4.58916	4.58916	3.69599	4.4121	4.47379	5.09845	4.58916	4.13668	4.69599	4.05918						4.05918						3.97636
4.13668	4.13668	4.84298	3.79597	4.05918	4.34837	4.4121	4.97636	4.9331	3.97636						5.21062						3.97636
4.05918	4.05918	4.84298	5.05875	5.13668	3.8885	4.74685	4.13668	5.05875	4.64386						4.05918						5.34837
5.01837	5.01837	4.13668	4.28096	4.05918	4.64386	4.53294	4.13668	3.21101	4.34837						3.47379						5.17433
5.31506	5.31506	4.53294	5.09845	4.64386	3.97636	4.84298	4.21101	5.72165	4.4121						4.21101						4.05918
4.13668	4.13668	5.05875	3.47379	4.34837	3.97636	4.34837	3.58976	4.53294	5.05875						5.24641						4.58916
5.31506	5.31506	4.9331	4.4121	3.47379	4.53294	4.4121	3.58976	4.69599	3.47379						4.47379						5.17433
4.69599	4.69599	4.4121	4.28096	4.69599	4.53294	4.64386	4.05918	3.79597	4.64386						4.9331						5.05875
3.69599	3.69599	5.64386	4.4121	4.34837	4.79597	4.64386	4.21101	3.58976	3.34767						4.13668						3.97636
4.28096	4.28096	4.13668	3.79597	4.74685	3.58976	4.34837	5.50367	4.88899	3.69599						3.34767						4.13668
4.69599	4.69599	5.53263	3.8885	4.47379	4.84298	4.05918	5.31506	3.34767	5.09845						5.41244						4.88899
5.05875	5.05875	4.79597	4.97636	4.64386	4.58916	4.05918	4.28096	3.47379	4.4121						4.58916						4.13668
3.97636	3.97636	4.74685	5.17433	4.28096	4.58916	4.05918	4.05918	4.05918	4.34837						4.84298						4.05918
4.9331	4.9331	4.79597	4.9331	4.97636	4.05918	4.53294	4.47379	2.88947	4.79597						3.34767						4.74685
4.74685	4.74685	5.28133	4.79597	4.74685	5.17433	4.4121	4.69599	4.05918	3.69599						4.53294						3.21101
3.97636	3.97636	5.09845	5.05875	3.8885	3.97636	4.28096	3.69599	4.58916	5.01837						3.69599						5.17433
3.97636	3.97636	4.97636	5.13668	4.47379	4.58916	4.79597	5.97636	3.69599	4.28096						4.53294						3.69599
3.8885	3.8885	3.69599	4.13668	4.69599	4.97636	5.09845	3.58976	4.53294	3.58976						4.21101						4.4121
4.21101	4.21101	4.64386	3.34767	3.34767	3.97636	4.13668	4.4121	3.69599	4.53294						3.97636						4.97636
6.22882	6.22882	4.64386	3.8885	3.97636	4.64386	4.84298	3.47379	3.47379	3.79597						3.34767						4.53294
5.24641	5.24641	5.13668	4.21101	4.13668	4.13668	5.28133	4.13668	3.47379	5.05875						4.74685						4.21101
4.28096	4.28096	4.84298	5.41244	4.79597	4.13668	3.58976	4.28096	4.47379	5.47379						4.21101						4.84298
4.34837	4.34837	4.21101	4.05918	4.79597	4.53294	5.09845	5.17433	4.28096	3.97636						3.79597						3.79597
4.88899	4.88899	5.09845	4.53294	4.74685	4.4121	3.21101	4.13668	4.88899	3.47379						3.47379						5.05875
3.47379	3.47379	5.01837	3.69599	4.88899	3.05832	4.28096	3.8885	3.21101	4.34837						5.24641						3.8885
5.05875	5.05875	4.58916	4.28096	4.28096	4.53294	4.97636	4.69599	3.05832	4.47379						4.53294						4.58916
5.09845	5.09845	3.8885	3.58976	3.79597	4.69599	4.13668	4.97636	3.34767	3.58976						4.79597						3.58976
4.69599	4.69599	4.69599	4.28096	3.97636	4.74685	4.34837	5.09845	4.4121	4.97636						4.79597						5.13668
3.21101	3.21101	5.28133	4.21101	4.53294	4.47379	3.58976	4.79597	3.58976	4.05918						4.84298						4.64386
4.69599	4.69599	4.58916	4.13668	5.05875	4.74685	5.13668	5.58946	3.79597	3.47379						4.34837						3.34767
5.17433	5.17433	4.64386	4.84298	3.97636	4.88899	4.64386	3.69599	3.97636	4.53294						3.05832						4.34837
4.97636	4.97636	5.05875	4.05918	3.97636	4.21101	2.88947	4.47379	4.69599	5.05875						3.05832						3.8885
4.47379	4.47379	4.79597	4.53294	4.88899	3.97636	3.21101	5.01837	4.05918	4.97636						3.97636						3.47379
5.13668	5.13668	4.53294	4.74685	5.17433	4.13668	4.05918	4.69599	3.05832	3.69599						3.58976						3.79597
5.24641	5.24641	4.34837	4.05918	5.24641	3.97636	4.21101	5.41244	4.47379	4.64386						3.05832						4.4121
4.58916	4.58916	4.13668	3.58976	5.17433	5.09845	3.58976	3.47379	3.97636	5.79572						3.69599						5.44361
5.21062	5.21062	4.69599	4.9331	4.13668	4.88899	4.69599	4.88899	3.34767	5.24641						4.58916						4.69599
4.28096	4.28096	4.53294	4.64386	5.01837	4.79597	4.58916	3.34767	3.8885	4.64386						3.34767						4.79597
4.28096	4.28096	4.74685	3.97636	3.8885	3.34767	4.9331	4.13668	3.58976	4.4121						4.69599						4.64386
4.97636	4.97636	3.69599	3.97636	5.28133	4.13668	4.34837	4.88899	3.8885	4.21101						3.58976						3.69599
4.74685	4.74685	4.53294	4.79597	4.53294	4.21101	4.9331	3.58976	4.21101	4.84298						4.4121						3.58976
4.69599	4.69599	4.79597	5.01837	3.97636	5.01837	4.9331	4.13668	3.05832	4.74685						3.58976						5.05875
4.88899	4.88899	4.28096	5.41244	4.84298	4.34837	4.53294	3.97636	3.05832	3.47379						4.53294						4.05918
4.13668	4.13668	4.9331	3.79597	4.4121	4.13668	3.21101	4.05918	3.34767	4.64386						4.21101						5.17433
5.77162	5.77162	4.79597	4.64386	4.84298	4.84298	3.8885	3.8885	3.47379	4.47379						4.34837						4.47379
4.69599	4.69599	5.61677	3.34767	3.58976	4.64386	4.53294	3.8885	3.47379	5.47379						3.21101						4.34837
5.41244	5.41244	4.34837	4.05918	3.58976	4.69599	4.47379	3.97636	3.47379	4.79597						4.69599						4.79597
3.8885	3.8885	4.9331	3.47379	4.64386	3.8885	3.58976	4.47379	3.05832	3.58976						4.58916						5.34837
5.17433	5.17433	4.47379	4.47379	4.05918	3.8885	4.64386	4.4121	3.21101	3.69599						3.79597						4.05918
4.34837	4.34837	4.34837	3.69599	4.74685	3.8885	4.69599	3.69599	3.05832	3.69599						4.9331						4.69599
4.74685	4.74685	4.64386	3.79597	4.74685	4.21101	4.58916	5.69627	4.69599	3.58976						2.88947						5.17433
4.9331	4.9331	4.05918	3.69599	4.84298	4.4121	3.58976	4.13668	3.05832	4.74685						3.79597						3.21101
4.34837	4.34837	5.47379	3.69599	4.84298	3.97636	4.88899	3.69599	3.79597	4.69599						3.97636						4.97636
5.21062	5.21062	4.34837	4.79597	3.47379	4.84298	3.8885	4.74685	3.58976	3.69599						3.8885						4.05918
5.01837	5.01837	4.88899	4.21101	4.74685	5.09845	3.47379	4.79597	3.58976	5.05875						4.4121						4.05918
4.69599	4.69599	3.97636	4.13668	4.34837	4.69599	3.79597	3.79597	4.21101	4.79597						3.58976						4.74685
4.47379	4.47379	5.21062	4.9331	3.34767	3.21101	4.05918	5.28133	5.50367	3.34767						4.79597						4.34837
4.64386	4.64386	5.31506	5.56133	3.79597	3.34767	4.4121	4.28096	3.34767	5.47379						4.28096						3.34767
4.69599	4.69599	4.88899	4.74685	4.97636	4.74685	3.21101	4.97636	3.8885	3.79597						4.21101						3.8885
4.88899	4.88899	5.44361	5.13668	4.84298	4.34837	3.69599	4.88899	5.13668	5.21062						4.84298						4.47379
4.47379	4.47379	4.05918	3.69599	3.79597	5.13668	4.47379	4.74685	3.21101	3.58976						3.58976						4.47379
4.05918	4.05918	4.13668	4.88899	4.13668	4.13668	3.69599	4.28096	3.8885	3.69599						4.05918						4.74685
5.13668	5.13668	3.97636	3.58976	4.05918	3.69599	4.34837	4.88899	4.69599	4.21101						4.4121						4.97636
4.28096	4.28096	4.88899	3.47379	4.74685	4.53294	3.79597	5.13668		4.97636						4.69599						4.9331
4.69599	4.69599	5.24641	3.34767	3.79597	4.4121	4.34837	3.34767		4.05918						3.8885						4.74685
3.58976	3.58976	4.9331	3.69599	4.21101	4.28096	3.34767	4.28096		3.47379						5.24641						4.05918
5.17433	5.17433	3.8885	3.97636	4.4121	4.74685	3.69599	3.97636		4.47379						4.64386						4.64386
5.28133	5.28133	4.88899	3.79597	4.28096	3.47379	6.42811	5.24641		4.88899						3.05832						4.4121
4.53294	4.53294	4.64386	3.69599	4.53294	3.58976	4.21101	4.74685		4.05918						3.34767						4.79597
4.97636	4.97636	4.58916	5.09845	4.28096	3.8885	4.97636	4.97636		4.47379						4.13668						4.28096
5.31506	5.31506	5.31506	5.24641	4.13668	5.05875	3.69599	3.8885		4.28096						3.79597						4.34837
4.21101	4.21101	4.58916	4.4121	5.13668	4.4121	3.21101	4.58916		4.64386						4.4121						5.86617
4.21101	4.21101	4.97636	3.8885	5.01837	4.05918	4.58916	3.34767		4.74685						4.58916						4.47379
4.47379	4.47379	5.01837	5.01837	4.13668	4.79597	5.50367	3.8885		4.58916						4.58916						4.34837
5.01837	5.01837	4.34837	4.69599	5.13668	4.4121	3.97636	4.13668		3.69599						3.34767						5.58946
3.69599	3.69599	4.97636	3.21101	4.47379	4.58916	4.4121	4.79597		3.34767						3.05832						5.50367
4.53294	4.53294	4.69599	4.53294	4.47379	3.05832	3.21101	4.79597		4.21101						4.28096						4.79597
5.28133	5.28133	4.9331	4.58916	5.01837	4.47379	3.58976	4.28096		4.58916						3.79597						4.74685
5.28133	5.28133	4.88899	4.53294	4.47379	4.64386	4.21101	4.58916		4.21101						4.74685						4.58916
4.13668	4.13668	4.79597	3.05832	4.84298	4.9331	4.64386	4.47379		3.8885						5.09845						5.13668
4.69599	4.69599	4.58916	5.17433	3.97636	5.09845	4.47379	4.28096		3.69599						3.58976						4.21101
5.31506	5.31506	4.58916	5.05875	4.64386	4.74685	4.79597	5.05875		3.47379						3.05832						4.53294
4.9331	4.9331	4.74685	4.58916	4.79597	3.47379	4.28096	5.13668		3.69599						3.47379						3.47379
3.97636	3.97636	5.17433	5.17433	4.4121	4.79597	3.58976	5.01837		3.47379						4.9331						5.38059
7.49617	7.49617	4.34837	4.79597	4.53294	3.05832	3.47379	4.28096		3.47379						4.21101						5.01837
4.47379	4.47379	4.84298	5.88899	3.97636	3.21101	3.97636	4.34837		4.28096						4.4121						5.05875
4.9331	4.9331	4.88899	4.34837	4.53294	4.4121	4.64386	4.74685		4.79597						4.05918						4.69599
4.79597	4.79597	5.01837	5.17433	3.97636	5.21062	5.24641	3.97636		4.53294						4.47379						4.58916
5.01837	5.01837	6.26397	4.47379	5.05875	4.79597	3.21101	5.17433		4.97636						4.9331						4.74685
4.74685	4.74685	4.47379	4.97636	4.28096	4.58916	3.47379	4.9331		4.84298						3.05832						4.58916
4.88899	4.88899	4.9331	4.13668	4.9331	5.01837	4.58916	3.69599		3.97636						3.34767						4.64386
3.97636	3.97636	4.28096	3.47379	3.97636	4.21101	4.79597	4.28096		3.05832						4.9331						4.4121
5.41244	5.41244	3.97636	4.79597	5.13668	4.53294	3.21101	4.13668		5.09845						5.05875						4.4121
4.74685	4.74685	4.97636	3.34767	3.34767	4.74685	4.4121	4.05918		4.64386						4.74685						4.74685
4.34837	4.34837	3.8885	4.74685	3.8885	4.74685	3.05832	3.97636		3.34767						4.28096						5.13668
3.69599	3.69599	4.74685	3.58976	4.64386	3.8885	3.34767	4.47379		3.69599						6.31506						4.21101
5.58946	5.58946	4.64386	4.21101	3.8885	4.97636	3.05832	3.58976		4.88899						3.69599						4.58916
4.53294	4.53294	5.05875	5.28133	4.13668	4.69599	5.34837	5.09845		4.69599						3.34767						5.31506
3.79597	3.79597	4.9331	4.64386	4.47379	4.05918	3.79597	4.9331		4.64386						3.69599						3.8885
5.38059	5.38059	4.05918	4.05918	3.69599	4.53294	4.34837	3.8885		4.05918						3.47379						4.47379
4.88899	4.88899	4.47379	4.13668	4.97636	4.79597	4.58916	4.28096		4.4121						4.58916						4.64386
4.64386	4.64386	4.21101	4.64386	4.64386	4.4121	3.34767	5.38059		4.34837						3.34767						5.58946
4.34837	4.34837	3.8885	4.47379	4.84298	3.97636	4.47379	4.21101		4.97636						3.58976						3.79597
4.05918	4.05918	5.24641	4.4121	4.05918	4.53294	4.69599	3.58976		4.58916						3.69599						4.34837
4.79597	4.79597	4.21101	3.69599	5.28133	4.13668	4.64386	5.13668		4.69599						4.21101						3.47379
4.88899	4.88899	3.97636	3.8885	3.97636	4.88899	4.88899	4.53294		3.21101						4.97636						3.34767
6.4888	6.4888	4.84298	5.24641	4.79597	3.58976	4.4121	5.01837		4.79597						4.79597						4.69599
4.53294	4.53294	4.9331	4.69599	4.69599	3.8885	4.64386	4.69599		4.79597						3.21101						4.05918
3.69599	3.69599	4.4121	4.88899	4.74685	5.01837	3.05832	6.05875		3.79597						3.8885						4.74685
4.69599	4.69599	4.84298	5.17433	4.28096	4.28096	4.58916	4.53294		2.88947						3.05832						4.9331
5.38059	5.38059	3.97636	4.28096	4.53294	4.05918	3.58976	4.97636		4.21101						2.88947						4.58916
4.28096	4.28096	4.47379	3.34767	4.05918	4.58916	4.13668	4.34837		4.05918						2.88947						4.69599
3.79597	3.79597	4.58916	3.69599	4.58916	4.05918	4.64386	4.9331		4.58916						3.05832						4.69599
4.9331	4.9331	5.13668	4.4121	4.97636	4.4121	3.34767	3.69599		4.05918						3.58976						3.8885
4.9331	4.9331	4.79597	4.74685	4.74685	4.74685	3.05832	3.34767		3.58976						4.58916						5.28133
3.79597	3.79597	3.79597	4.34837	4.64386	3.79597	4.47379	4.69599		4.28096						4.79597						6.09824
6.24641	6.24641	4.88899	2.88947	4.58916	4.34837	4.58916	5.01837		5.13668						3.05832						4.84298
5.47379	5.47379	4.34837	4.47379	3.79597	4.69599	3.05832	5.44361		4.79597						4.13668						4.13668
7.19269	7.19269	3.69599	4.64386	5.13668	4.84298	5.01837	4.74685		4.88899						4.88899						4.69599
4.79597	4.79597	4.84298	4.21101	5.09845	4.28096	4.13668	4.34837		4.58916						3.05832						4.13668
4.69599	4.69599	5.09845	5.61677	4.4121	4.34837	4.34837	3.69599		3.8885						4.47379						4.84298
5.24641	5.24641	4.79597	3.58976	5.28133	5.01837	5.01837	4.53294		3.8885						4.4121						4.74685
4.28096	4.28096	4.84298	4.05918	4.88899	3.69599	4.58916	3.05832		3.34767						3.79597						5.17433
4.64386	4.64386	5.38059	4.47379	5.50367	4.64386	4.21101	4.69599		3.79597						4.28096						4.58916
4.21101	4.21101	3.97636	3.58976	5.01837	4.28096	4.69599	4.34837		3.47379						4.58916						4.69599
4.79597	4.79597	5.01837	4.64386	4.4121	4.84298	3.34767	4.69599		4.4121						4.58916						5.09845
6.60318	6.60318	5.13668	4.69599	3.47379	4.53294	4.58916	4.64386		2.88947						4.21101						4.53294
4.4121	4.4121	3.58976	4.69599	4.13668	4.69599	5.34837	4.05918		3.97636						5.01837						4.47379
4.79597	4.79597	4.88899	5.38059	4.88899	3.8885	4.79597	4.47379		3.97636						4.34837						4.58916
4.34837	4.34837	4.4121	4.97636	5.31506	5.13668	5.47379	4.69599		4.84298						3.97636						3.97636
4.21101	4.21101	4.53294	3.21101	4.53294	4.13668	3.47379	5.44361		5.31506						3.21101						4.9331
4.58916	4.58916	5.28133	4.05918	5.09845	4.58916	5.50367	4.79597		4.58916						3.79597						4.88899
4.34837	4.34837	4.9331	3.69599	3.47379	5.05875	2.88947	3.8885		3.58976						2.88947						4.97636
4.58916	4.58916	5.01837	3.05832	4.64386	4.21101	5.34837	3.69599		4.05918						4.05918						4.79597
4.53294	4.53294	4.79597	3.8885	4.13668	4.13668	5.09845	4.34837		3.34767						3.69599						4.34837
3.47379	3.47379	4.13668	5.09845	4.47379	4.28096	3.97636	4.53294		3.79597						3.97636						4.58916
5.34837	5.34837	5.01837	4.28096	4.69599	4.4121	4.84298	4.28096		4.9331						3.47379						4.13668
5.09845	5.09845	5.17433	4.69599	4.88899	3.58976	5.13668	4.97636		3.21101						3.21101						4.53294
4.84298	4.84298	4.53294	4.84298	3.47379	5.13668	4.13668	4.64386		3.79597						4.84298						4.64386
4.28096	4.28096	4.21101	3.97636	4.74685	5.34837	4.21101	4.13668		3.79597						3.69599						4.53294
4.84298	4.84298	5.31506	4.9331	4.97636	4.84298	4.79597	4.53294		3.21101						3.34767						4.21101
5.05875	5.05875	5.09845	5.05875	3.8885	5.17433	4.21101	4.58916		4.64386						3.21101						4.4121
4.84298	4.84298	4.74685	4.21101	4.88899	4.28096	4.13668	4.05918		4.74685						4.13668						4.9331
5.13668	5.13668	4.58916	3.21101	5.21062	4.13668	3.79597	3.69599		4.84298						3.21101						4.79597
4.79597	4.79597	3.69599	3.79597	3.58976	4.64386	3.97636	5.31506		3.34767						3.8885						4.53294
4.97636	4.97636	5.28133	4.84298	4.9331	2.88947	4.21101	5.05875		3.8885												4.34837
4.05918	4.05918	4.88899	3.47379	4.47379	5.28133	4.79597	3.21101		3.05832												5.28133
4.13668	4.13668	4.53294	3.97636	4.88899	4.9331	4.4121	4.74685		3.05832												3.69599
4.9331	4.9331	5.05875	7.02846	4.69599	4.64386	4.84298	4.4121		4.47379												4.9331
4.47379	4.47379	4.88899	4.53294	4.21101	4.79597	5.17433	4.64386		4.69599												4.58916
5.05875	5.05875	4.58916	3.47379	5.17433	4.97636	4.64386	3.8885		3.8885												4.47379
5.50367	5.50367	5.91121	4.74685	3.47379	4.53294	4.74685	3.79597		5.09845												4.69599
6.19259	6.19259	4.28096	4.4121	4.34837	3.69599	4.74685	3.69599		3.8885												4.58916
4.79597	4.79597	4.84298	3.21101	4.05918	4.64386	3.69599	4.64386		3.47379												5.47379
4.21101	4.21101	4.21101	4.34837	5.09845	5.31506	4.53294	4.79597		3.34767												5.38059
6.29829	6.29829	4.21101	4.28096	4.13668	4.47379	4.74685	4.21101		3.47379												4.58916
4.64386	4.64386	4.47379	5.05875	4.28096	4.53294	3.58976	5.53263		4.97636												4.05918
5.09845	5.09845	5.13668	5.13668	4.64386	4.05918	4.53294	3.47379		3.97636												3.97636
3.8885	3.8885	3.97636	4.64386	3.47379	4.79597	3.21101	3.8885		3.34767												5.17433
3.8885	3.8885	4.64386	3.05832	4.28096	3.69599	4.74685	4.79597		3.34767												4.79597
4.74685	4.74685	4.88899	4.53294	4.4121	5.01837	5.13668	4.05918		3.8885												5.05875
4.58916	4.58916	5.01837	4.97636	4.28096	4.64386	3.58976	3.34767		4.21101												5.01837
5.05875	5.05875	4.9331	4.58916	3.79597	5.05875	3.8885	4.28096		4.74685												4.97636
5.31506	5.31506	4.97636	4.21101	4.4121	3.97636	5.47379	4.64386		4.47379												3.79597
4.97636	4.97636	4.64386	4.53294	4.97636	4.74685	4.13668	4.05918		3.34767												4.4121
4.53294	4.53294	5.09845	5.24641	4.47379	4.47379	4.34837	3.34767		3.34767												5.24641
4.47379	4.47379	4.97636	4.79597	5.05875	4.97636	3.8885	4.97636		5.21062												5.21062
4.58916	4.58916	4.58916	4.79597	4.4121	4.28096	4.69599	4.69599		3.58976												3.34767
4.69599	4.69599	4.69599	3.21101	4.47379	4.88899	4.21101	4.13668		4.58916												3.69599
4.13668	4.13668	4.64386	5.31506	4.74685	3.58976	3.21101	4.64386		3.21101												4.34837
3.79597	3.79597	4.79597	4.05918	4.9331	3.8885	4.34837	4.53294		3.79597												4.13668
4.88899	4.88899	4.28096	4.64386	4.69599	4.88899	4.88899	4.34837		3.05832												4.53294
4.69599	4.69599	4.97636	5.56133	4.9331	4.84298	3.79597	4.64386		3.79597												4.79597
4.28096	4.28096	5.09845	4.69599	4.84298	4.74685	4.74685	4.13668		5.34837												3.21101
4.58916	4.58916	4.64386	4.84298	5.09845	3.8885	4.74685	4.21101		3.69599												4.47379
4.97636	4.97636	5.28133	4.69599	4.4121	4.9331	3.69599	3.47379		3.97636												4.69599
3.47379	3.47379	3.69599	4.28096	5.09845	4.4121	4.88899	3.21101		3.58976												4.47379
4.69599	4.69599	4.74685	4.97636	4.64386	4.4121	4.69599	5.64386		3.97636												4.53294
4.97636	4.97636	4.28096	4.79597	4.34837	3.8885	3.97636	5.21062		4.88899												3.97636
5.41244	5.41244	4.13668	3.8885	3.34767	3.58976	4.13668	4.13668		4.64386												3.79597
4.79597	4.79597	4.69599	3.47379	3.8885	4.28096	3.34767	3.8885		3.34767												4.53294
4.28096	4.28096	4.47379	4.13668	4.4121	4.58916	3.69599	4.05918		4.64386												4.53294
4.84298	4.84298	3.69599	5.34837	4.69599	3.97636	4.4121	3.79597		3.05832												4.13668
4.9331	4.9331	4.64386	3.69599	4.88899	4.84298	4.64386	3.47379		3.8885												4.05918
4.13668	4.13668	4.4121	3.47379	4.53294	4.84298	3.69599	4.28096		4.58916												4.74685
4.34837	4.34837	4.21101	4.21101	4.64386	3.8885	4.69599	4.97636		5.01837												4.53294
5.17433	5.17433	4.69599	3.69599	4.79597	5.13668	3.47379	5.01837		5.01837												4.05918
3.58976	3.58976	4.69599	5.17433	3.05832	4.47379	4.64386	3.97636		3.8885												3.97636
4.74685	4.74685	5.09845	4.53294	4.53294	4.84298	3.34767	5.47379		4.47379												3.47379
4.34837	4.34837	4.97636	4.47379	3.97636	4.4121	5.53263	4.34837		4.21101												4.69599
4.97636	4.97636	5.17433	4.13668	4.64386	5.09845	4.79597	5.34837		5.47379												5.24641
4.47379	4.47379	5.13668	3.69599	4.05918	5.31506	4.47379	4.4121		4.34837												5.05875
4.84298	4.84298	4.47379	4.74685	4.84298	3.8885	4.47379	4.53294		4.9331												4.4121
4.58916	4.58916	3.8885	4.88899	5.17433	4.64386	4.28096	4.47379		5.17433												4.34837
5.01837	5.01837	3.47379	4.21101	4.84298	4.79597	4.79597	5.13668		3.97636												4.28096
3.79597	3.79597	5.17433	4.53294	4.53294	4.05918	4.9331	4.64386		4.34837												5.31506
7.37269	7.37269	3.97636	4.53294	4.28096	3.79597	2.88947	3.05832		5.21062												4.58916
4.47379	4.47379	5.53263	3.79597	4.88899	4.4121	4.53294	4.79597		4.64386												4.47379
4.34837	4.34837	4.79597	3.69599	4.69599	4.79597	3.58976	5.21062		3.21101												5.09845
5.28133	5.28133	5.01837	4.4121	5.01837	3.47379	3.34767	5.05875		4.58916												5.13668
3.58976	3.58976	4.21101	4.74685	4.53294	4.34837	3.8885	3.79597		3.79597												4.28096
5.05875	5.05875	5.17433	4.34837	3.69599	3.47379	3.58976	4.88899		3.69599												3.79597
4.47379	4.47379	4.64386	4.4121	4.88899	4.53294	3.34767	4.05918		4.74685												4.47379
4.13668	4.13668	4.34837	4.9331	4.79597	4.53294	3.79597	3.47379		4.64386												4.21101
4.47379	4.47379	4.64386	4.13668	4.05918	4.53294	4.4121	5.47379		3.69599												4.69599
4.05918	4.05918	4.53294	3.47379	4.69599	5.17433	5.09845	4.79597		3.97636												4.58916
4.69599	4.69599	4.34837	2.88947	5.41244	4.21101	4.47379	4.05918		3.47379												5.21062
5.28133	5.28133	4.69599	3.79597	3.97636	5.28133	4.47379	5.41244		4.34837												3.79597
3.97636	3.97636	4.84298	3.34767	4.9331	4.05918	3.21101	4.79597		4.58916												4.05918
4.21101	4.21101	4.58916	3.97636	4.58916	4.34837	5.38059	3.34767		5.01837												5.05875
3.97636	3.97636	4.34837	3.97636	4.69599	5.28133	3.69599	3.47379		4.05918												5.05875
4.28096	4.28096	4.64386	4.4121	5.53263	4.64386	3.58976	4.53294		3.79597												4.53294
3.34767	3.34767	5.17433	3.69599	4.97636	4.97636	4.05918	4.28096		4.4121												3.8885
4.05918	4.05918	4.05918	4.4121	4.58916	4.4121	3.8885	5.21062		4.88899												4.47379
4.58916	4.58916	4.74685	3.97636	4.21101	4.21101	3.47379	5.09845		5.24641												4.05918
4.74685	4.74685	4.47379	3.58976	4.64386	4.4121	4.97636	4.58916		4.69599												4.05918
4.9331	4.9331	5.53263	3.05832	5.13668	4.4121	4.97636	4.28096		3.21101												4.05918
4.69599	4.69599	4.79597	5.09845	5.24641	4.97636	4.47379	4.58916		4.34837												5.41244
4.74685	4.74685	4.64386	4.88899	5.28133	3.97636	4.21101	3.69599		3.05832												3.47379
4.34837	4.34837	4.69599	4.05918	5.13668	5.67016	2.88947	3.79597		3.34767												4.53294
3.8885	3.8885	3.8885	3.21101	3.97636	4.21101	4.21101	3.21101		4.53294												4.4121
3.8885	3.8885	5.38059	4.58916	4.53294	4.21101	3.47379	3.58976		5.05875												4.53294
5.28133	5.28133	3.8885	5.21062	4.64386	4.88899	4.64386	4.53294		4.21101												4.58916
4.13668	4.13668	4.34837	4.69599	4.79597	4.47379	3.97636	3.69599		4.79597												4.47379
4.13668	4.13668	4.21101	4.13668	4.47379	4.28096	5.05875	3.47379		4.79597												4.53294
4.21101	4.21101	4.21101	5.41244	2.88947	5.05875	4.05918	4.13668		4.88899												4.4121
5.09845	5.09845	5.47379	5.72165	4.69599	3.79597	3.34767	3.58976		4.53294												4.69599
4.34837	4.34837	4.47379	4.05918	4.69599	5.47379	4.84298	4.84298		4.53294												5.34837
3.69599	3.69599	3.79597	3.34767	5.05875	3.8885	4.53294	3.21101		3.97636												5.05875
4.79597	4.79597	4.97636	4.13668	4.34837	3.8885	4.53294	4.47379		4.34837												4.84298
4.97636	4.97636	4.28096	3.97636	4.88899	4.13668	3.47379	4.21101		4.05918												3.97636
4.58916	4.58916	4.79597	5.09845	4.69599	4.79597	5.05875	3.21101		3.34767												4.74685
4.47379	4.47379	4.53294	4.84298	4.47379	3.21101	4.74685	4.69599		4.4121												4.9331
4.13668	4.13668	3.79597	3.47379	4.97636	4.58916	4.28096	4.21101		4.28096												4.58916
4.74685	4.74685	5.50367	4.9331	3.34767	3.21101	3.21101	3.8885		4.34837												4.05918
6.31506	6.31506	5.01837	3.47379	3.79597	4.13668	5.05875	4.05918		3.21101												4.4121
5.09845	5.09845	5.44361	3.97636	3.05832	4.05918	3.34767	3.34767		4.53294												3.8885
4.47379	4.47379	4.64386	4.97636	3.34767	4.13668	3.8885	4.21101		3.69599												4.9331
4.47379	4.47379	4.69599	4.28096	4.74685	4.05918	3.58976	5.67016		4.74685												4.58916
3.8885	3.8885	4.28096	4.4121	4.47379	3.69599	3.8885	4.84298		4.05918												4.13668
4.74685	4.74685	4.13668	3.34767	4.21101	4.21101	4.21101	4.21101		4.13668												3.69599
4.28096	4.28096	4.97636	4.28096	4.97636	5.01837	3.69599	4.13668		4.05918												5.21062
4.4121	4.4121	3.97636	4.34837	4.34837	4.4121	3.34767	4.4121		3.8885												4.58916
4.53294	4.53294	5.09845	4.34837	4.84298	4.53294	3.21101	4.4121		4.53294												4.53294
4.53294	4.53294	4.34837	3.34767	3.8885	3.58976	3.8885	3.69599		3.47379												3.47379
4.58916	4.58916	4.05918	3.79597	4.28096	4.53294	4.84298	4.74685		3.97636												4.69599
5.38059	5.38059	4.97636	4.21101	4.34837	4.13668	3.69599	3.47379		3.97636												4.69599
4.64386	4.64386	4.58916	3.34767	4.84298	4.28096	3.69599	3.97636		3.79597												5.61677
4.21101	4.21101	5.05875	3.97636	4.53294	4.88899	4.34837	4.47379		4.74685												4.21101
4.97636	4.97636	3.97636	4.9331	3.8885	4.88899	3.34767	4.53294		3.8885												3.79597
5.01837	5.01837	4.79597	3.79597	4.28096	4.69599	3.47379	4.28096		4.34837												4.9331
5.09845	5.09845	4.4121	4.53294	5.34837	4.28096	3.34767	4.21101		4.88899												4.21101
4.88899	4.88899	5.01837	4.21101	3.79597	4.13668	3.05832	4.79597		4.84298												3.8885
5.09845	5.09845	4.79597	3.47379	3.69599	5.09845	3.69599	4.47379		3.79597												5.47379
5.21062	5.21062	5.24641	4.05918	4.64386	5.17433	4.28096	4.53294		4.34837												4.9331
4.97636	4.97636	5.24641	3.97636	4.74685	5.17433	3.05832	4.13668		3.21101												4.84298
4.74685	4.74685	3.58976	3.8885	5.05875	3.79597	4.28096	4.53294		4.69599												3.79597
4.28096	4.28096	4.4121	3.69599	4.47379	5.01837	3.58976	5.17433		4.13668												5.05875
4.34837	4.34837	4.53294	4.34837	3.69599	5.01837	6.3966	4.58916		4.13668												3.8885
5.09845	5.09845	5.38059	3.34767	4.21101	3.8885	3.79597	4.13668		3.58976												5.05875
4.64386	4.64386	4.21101	3.69599	4.05918	4.69599	5.05875	4.13668		4.74685												5.05875
5.05875	5.05875	4.58916	3.34767	4.84298	5.01837	4.53294	4.64386		4.74685												4.05918
3.69599	3.69599	3.69599	4.34837	5.53263	3.69599	3.79597	3.58976		5.13668												4.53294
4.28096	4.28096	3.97636	3.8885	3.8885	3.97636	5.17433	3.97636		5.47379												4.47379
4.64386	4.64386	4.4121	4.79597	4.84298	4.21101	3.21101	4.53294		4.58916												4.4121
4.47379	4.47379	5.09845	4.21101	4.88899	5.38059	4.4121	4.88899		4.69599												5.05875
4.13668	4.13668	4.64386	4.79597	4.53294	4.69599	4.53294	4.88899		4.97636												4.84298
3.69599	3.69599	4.84298	4.4121	4.13668	4.53294	4.13668	4.53294		3.97636												4.47379
4.88899	4.88899	4.79597	4.4121	3.58976	4.53294	3.97636	4.34837		3.47379												4.84298
5.13668	5.13668	4.13668	3.58976	4.9331	4.13668	3.79597	4.79597		5.09845												4.97636
4.58916	4.58916	5.05875	4.4121	4.34837	3.79597	3.58976	3.97636		4.79597												4.58916
5.47379	5.47379	5.24641	4.58916	4.4121	3.97636		3.97636		4.74685												4.28096
4.58916	4.58916	4.53294	3.05832	5.24641	3.8885		3.47379		3.58976												4.05918
4.9331	4.9331	4.64386	2.88947	3.69599	4.53294		3.47379		4.47379												4.4121
5.28133	5.28133	4.28096	5.17433	5.34837	4.58916		4.21101		4.53294												4.84298
4.53294	4.53294	4.58916	4.13668	4.97636	3.47379		4.34837		3.58976												5.24641
7.39669	7.39669	4.47379	3.8885	4.4121	4.97636		4.64386		4.97636												4.79597
3.8885	3.8885	4.69599	4.4121	5.21062	4.69599		4.47379		4.28096												3.47379
5.17433	5.17433	5.38059	4.47379	4.47379	3.58976		4.84298		4.47379												5.01837
4.88899	4.88899	4.69599	3.97636	5.17433	4.79597		3.34767		5.13668												5.05875
5.17433	5.17433	4.74685	5.53263	4.28096	5.01837		4.05918		4.69599												4.74685
7.18349	7.18349	4.05918	4.05918	4.74685	4.79597		3.47379		4.34837												4.9331
4.9331	4.9331	4.74685	3.97636	4.47379	3.34767		3.97636		3.34767												4.05918
4.47379	4.47379	6.07874	2.88947	4.74685	4.58916		3.47379		3.8885												4.74685
4.74685	4.74685	4.13668	3.05832	3.79597	4.34837		4.58916		3.8885												4.4121
4.69599	4.69599	4.58916	4.47379	4.53294	4.4121		4.4121		4.74685												4.21101
4.4121	4.4121	5.28133	3.47379	4.9331	4.88899		4.05918		4.05918												5.05875
4.97636	4.97636	4.58916	3.97636	4.21101	4.58916		4.58916		4.47379												4.58916
4.64386	4.64386	5.24641	3.8885	3.34767	4.05918		3.34767		4.79597												4.64386
4.69599	4.69599	4.47379	4.69599	3.97636	3.79597		3.47379		3.69599												3.34767
4.74685	4.74685	3.69599	2.88947	4.84298	4.69599		4.9331		4.79597												3.8885
4.13668	4.13668	4.88899	3.58976	4.47379	3.8885		4.58916		4.97636												5.05875
4.28096	4.28096	5.47379	4.9331	5.28133	3.8885		4.74685		4.53294												4.97636
4.13668	4.13668	5.34837	5.01837	3.21101	4.64386		3.58976		4.58916												4.05918
4.88899	4.88899	4.64386	3.58976	3.8885	4.69599		4.34837		4.53294												4.64386
5.13668	5.13668	4.74685	3.69599	4.64386	4.05918		5.21062		4.53294												3.47379
5.01837	5.01837	4.64386	3.79597	4.74685	5.05875		4.47379		4.34837												4.88899
4.34837	4.34837	5.24641	3.79597	4.69599	5.34837		4.13668		4.34837												4.74685
4.47379	4.47379	4.64386	3.47379	4.58916	4.53294		5.01837		5.34837												3.47379
4.69599	4.69599	4.34837	4.69599	5.31506	4.47379		4.53294		3.69599												3.79597
3.79597	3.79597	4.47379	4.34837	4.4121	3.69599		5.21062		4.05918												4.58916
4.28096	4.28096	4.53294	4.13668	4.64386	3.58976		4.34837		3.79597												4.64386
3.8885	3.8885	4.58916	4.84298	5.01837	3.8885		4.58916		3.47379												4.4121
4.58916	4.58916	3.47379	4.28096	4.34837	3.69599		4.28096		5.09845												4.74685
5.05875	5.05875	5.05875	4.58916	4.69599	4.28096		4.34837		3.69599												4.9331
4.34837	4.34837	5.38059	4.05918	5.01837	5.09845		3.58976		5.01837												4.88899
4.64386	4.64386	5.24641	3.97636	4.84298	4.21101		3.21101		4.34837												5.05875
4.53294	4.53294	4.13668	4.34837	4.9331	4.58916		4.34837		4.97636												4.79597
4.69599	4.69599	4.9331	3.34767	5.38059	3.79597		4.13668		4.84298												4.13668
3.58976	3.58976	3.69599	4.58916	4.58916	4.79597		3.34767		5.28133												3.97636
5.41244	5.41244	5.17433	3.97636	3.58976	4.34837		4.58916		4.79597												4.13668
3.58976	3.58976	4.21101	3.79597	4.47379	4.21101		3.58976		3.58976												3.8885
4.13668	4.13668	3.69599	4.05918	3.97636	4.4121		3.34767		4.4121												2.88947
4.05918	4.05918	5.24641	5.41244	4.88899	3.34767		3.34767		3.69599												4.21101
4.69599	4.69599	3.97636	3.47379	4.34837	4.4121		4.13668		3.69599												4.69599
4.79597	4.79597	4.84298	4.13668	4.58916	4.74685		4.88899		3.58976												4.64386
4.21101	4.21101	4.64386	3.47379	4.74685	3.47379		4.13668		4.47379												4.79597
4.47379	4.47379	4.84298	4.05918	4.47379	4.47379		4.74685		3.8885												4.53294
6.38076	6.38076	4.34837	4.05918	3.97636	4.79597		4.05918		4.88899												4.64386
4.05918	4.05918	3.58976	4.34837	4.74685	4.05918		5.44361		3.34767												3.58976
4.84298	4.84298	4.74685	4.05918	5.09845	4.21101		3.69599		4.13668												3.97636
5.17433	5.17433	4.97636	4.53294	4.4121	4.47379		3.69599		4.64386												4.13668
4.53294	4.53294	4.28096	2.88947	4.84298	4.53294		3.79597		3.97636												4.34837
4.97636	4.97636	5.34837	5.05875	4.13668	3.69599		5.13668		3.34767												5.34837
4.64386	4.64386	4.97636	4.21101	4.47379	4.34837		4.21101		3.69599												4.05918
5.44361	5.44361	5.05875	5.01837	4.64386	4.34837		4.84298		4.4121												4.64386
4.21101	4.21101	4.4121	4.84298	4.69599	4.13668		5.38059		3.21101												4.9331
4.05918	4.05918	5.24641	4.88899	5.13668	4.28096		4.84298		3.69599												4.28096
5.01837	5.01837	4.84298	3.69599	4.53294	4.97636		3.79597		3.97636												5.24641
4.47379	4.47379	5.17433	3.21101	3.58976	5.05875		3.69599		5.17433												5.21062
4.88899	4.88899	4.53294	4.13668	5.38059	4.47379		3.8885		3.69599												3.69599
5.01837	5.01837	3.97636	3.21101	4.53294	3.8885		3.97636		4.79597												4.53294
4.97636	4.97636	5.01837	2.88947	3.79597	3.69599		4.47379		4.28096												4.69599
4.21101	4.21101	4.58916	3.47379	4.69599	4.69599		4.28096		4.84298												4.84298
6.58931	6.58931	4.69599	3.21101	4.69599	3.34767		4.4121		3.79597												4.28096
5.13668	5.13668	3.8885	3.69599	4.69599	3.34767		4.4121		3.58976												4.28096
5.28133	5.28133	3.8885	3.47379	4.64386	4.34837		3.97636		3.21101												5.13668
4.4121	4.4121	4.13668	3.47379	5.05875	4.74685		4.05918		4.47379												4.34837
4.79597	4.79597	4.53294	3.8885	3.69599	4.74685		3.79597		4.64386												5.86617
4.97636	4.97636	3.97636	4.47379	4.69599	4.21101		3.79597		4.97636												4.05918
3.8885	3.8885	5.05875	3.8885	5.56133	3.97636		3.58976		3.21101												5.41244
6.0387	6.0387	4.79597	4.9331	4.21101	3.69599		5.77162		3.8885												4.47379
4.4121	4.4121	4.74685	4.4121	3.69599	3.34767		4.4121		3.79597												3.79597
4.47379	4.47379	4.53294	3.34767	4.58916	4.97636		3.69599		4.58916												5.77162
4.53294	4.53294	4.64386	5.34837	4.05918	3.97636		4.34837		4.9331												4.79597
5.01837	5.01837	5.47379	4.69599	4.4121	5.17433		3.47379		4.47379												4.79597
4.47379	4.47379	5.01837	3.8885	4.74685	3.97636		4.05918		5.17433												3.05832
4.13668	4.13668	4.47379	4.74685	5.53263	4.58916		4.64386		4.05918												4.47379
4.84298	4.84298	4.05918	3.47379	4.69599	3.69599		4.74685		4.9331												5.28133
4.28096	4.28096	5.05875	3.58976	3.79597	3.47379		4.58916		4.9331												4.13668
3.79597	3.79597	4.53294	3.58976	3.05832	4.58916		3.47379		4.69599												5.24641
5.44361	5.44361	4.9331	3.58976	4.21101	4.64386		4.9331		4.84298												4.47379
5.17433	5.17433	5.05875	3.58976	4.58916	4.88899		4.21101		4.4121												3.79597
4.47379	4.47379	4.34837	3.34767	4.53294	5.50367		3.79597		4.47379												4.47379
4.79597	4.79597	5.05875	4.28096	4.64386	4.34837		4.28096		3.8885												4.4121
4.97636	4.97636	4.84298	2.88947	4.34837	5.05875		4.88899		3.58976												5.05875
4.13668	4.13668	5.05875	4.79597	4.47379	4.79597		4.28096		4.79597												3.69599
4.13668	4.13668	5.17433	3.47379	4.28096	4.69599		4.21101		4.21101												4.34837
3.34767	3.34767	4.34837	3.58976	3.8885	3.8885		4.28096		4.34837												4.4121
5.44361	5.44361	4.28096	3.79597	4.28096	4.05918		4.58916		5.05875												4.05918
4.05918	4.05918	4.53294	3.97636	5.13668	4.88899		3.58976		3.79597												4.28096
4.64386	4.64386	5.05875	3.34767	4.97636	4.34837		4.47379		3.21101												5.34837
3.34767	3.34767	4.58916	4.05918	4.69599	3.21101		5.21062		3.69599												3.21101
4.28096	4.28096	3.34767	4.28096	4.97636	3.21101		4.47379		3.8885												4.4121
7.34012	7.34012	5.21062	5.24641	2.88947	3.58976		4.97636		3.34767												4.28096
3.8885	3.8885	4.28096	5.17433	5.31506	3.69599		4.88899		3.79597												4.28096
3.97636	3.97636	3.69599	3.97636	5.21062	4.58916		4.53294		3.34767												5.34837
4.47379	4.47379	5.01837	4.13668	4.34837	3.8885		4.9331		3.79597												4.47379
5.24641	5.24641	4.13668		4.64386	4.47379		3.79597		4.69599												4.58916
5.56133	5.56133	4.88899		4.84298	4.47379		5.38059		4.34837												3.8885
7.25522	7.25522	4.34837		4.79597	3.97636		3.69599		5.17433												4.64386
4.84298	4.84298	4.84298		5.28133	4.4121		3.8885		4.69599												4.64386
4.9331	4.9331	4.58916		4.05918	3.21101		5.34837		4.4121												5.01837
4.28096	4.28096	4.21101		4.28096	3.47379		4.53294		4.13668												4.69599
4.74685	4.74685	4.58916		4.97636	4.4121		4.74685		2.88947												4.21101
5.09845	5.09845	3.34767		4.21101	4.4121		4.53294		4.4121												5.97636
4.9331	4.9331	4.69599		4.58916	3.21101		4.13668		3.47379												3.97636
5.31506	5.31506	5.21062		4.21101	4.74685		5.31506		5.28133												3.97636
5.05875	5.05875	5.21062		4.88899	4.21101		3.69599		4.13668												3.8885
4.4121	4.4121	3.47379		4.74685	5.24641		3.97636		4.9331												4.47379
4.97636	4.97636	4.58916		4.53294	3.69599		4.4121		4.28096												3.97636
4.84298	4.84298	4.28096		4.69599	4.84298		3.34767		4.47379												4.05918
4.58916	4.58916	3.97636		3.79597	3.97636		3.8885		3.8885												4.28096
3.58976	3.58976	4.34837		4.58916	4.47379		4.21101		3.47379												4.84298
4.53294	4.53294	5.24641		4.69599	3.21101		4.21101		3.34767												3.58976
5.28133	5.28133	6.81967		4.64386	4.64386		4.34837		4.13668												4.28096
4.05918	4.05918	6.81967		4.05918	3.21101		4.69599		4.69599												4.34837
5.31506	5.31506	5.13668		5.13668	4.69599		4.28096		4.47379												5.17433
4.05918	4.05918	4.21101		4.64386	4.53294		5.17433		4.74685												4.47379
4.58916	4.58916	3.47379		3.47379	3.05832		3.8885		3.58976												5.21062
5.13668	5.13668	4.88899		5.21062	3.34767		4.28096		3.8885												4.79597
4.4121	4.4121	4.97636		4.53294	3.47379		4.53294		3.69599												5.34837
3.97636	3.97636	4.64386		4.28096	3.21101		3.97636		4.28096												4.4121
4.9331	4.9331	4.64386		4.34837	3.05832		3.69599		3.58976												4.34837
4.88899	4.88899	4.64386		4.74685	3.34767		3.47379		4.97636												5.13668
4.69599	4.69599	4.69599		5.09845	3.69599		3.21101		4.05918												2.88947
4.88899	4.88899	5.34837		4.97636	5.28133		4.21101		3.97636												4.4121
5.17433	5.17433	4.21101		3.8885	4.34837		4.05918		3.34767												4.05918
4.74685	4.74685	4.28096		4.97636	3.8885		4.47379		4.4121												4.4121
4.79597	4.79597	4.53294		4.58916	3.21101		5.09845		4.88899												4.13668
4.21101	4.21101	4.69599		5.13668	3.69599		4.74685		3.69599												3.47379
4.4121	4.4121	4.28096		3.8885	4.13668		5.21062		4.13668												4.74685
4.53294	4.53294	4.47379		4.4121	4.05918		3.79597		3.47379												4.79597
4.13668	4.13668	4.74685		4.53294	3.34767		4.74685		3.21101												4.84298
5.09845	5.09845	4.69599		4.21101	3.21101		3.69599		5.47379												4.69599
4.79597	4.79597	4.88899		4.58916	3.69599		3.69599		3.58976												4.58916
6.58931	6.58931	4.97636		4.53294	3.69599		3.8885		3.69599												4.47379
5.01837	5.01837	4.97636		5.24641	4.05918		4.34837		3.21101												4.74685
4.69599	4.69599	5.05875		5.24641	4.05918		3.8885		4.84298												4.58916
4.84298	4.84298	4.58916		4.79597	3.8885		4.47379		3.8885												4.79597
5.24641	5.24641	3.21101		3.58976	3.69599		4.28096		4.13668												4.58916
5.01837	5.01837	4.21101		4.34837	3.8885		4.97636		4.34837												4.88899
4.28096	4.28096	4.28096		3.21101	4.69599		4.58916		4.74685												3.8885
5.01837	5.01837	3.8885		4.97636	4.05918		5.17433		3.21101												4.64386
3.97636	3.97636	4.84298		4.74685	4.4121		3.21101		4.64386												4.13668
5.47379	5.47379	4.13668		4.64386	4.28096		4.97636		3.34767												4.9331
4.64386	4.64386	5.09845		4.4121	4.05918		3.58976		4.05918												4.9331
4.88899	4.88899	4.69599		3.69599	3.69599		4.58916		4.97636												4.84298
4.34837	4.34837	5.01837		3.79597	5.24641		4.34837		4.34837												4.58916
4.74685	4.74685	4.28096		4.69599	3.8885		3.79597		4.84298												5.24641
4.9331	4.9331	4.21101		4.21101	3.8885		3.69599		4.79597												3.8885
5.56133	5.56133	4.88899		4.34837	3.21101		3.47379		3.69599												5.05875
4.79597	4.79597	5.05875		4.64386	3.05832		3.8885		4.47379												4.28096
4.88899	4.88899	4.88899		3.8885	5.67016		4.21101		4.13668												4.64386
5.09845	5.09845	3.97636		4.28096	3.69599		4.21101		3.58976												3.8885
4.28096	4.28096	4.47379		5.01837			3.79597		3.47379												5.01837
3.47379	3.47379	4.69599		3.8885			4.47379		4.4121												3.58976
5.05875	5.05875	5.41244		4.4121			3.79597		3.47379												4.13668
6.8431	6.8431	4.58916		5.17433			3.69599		4.58916												5.05875
4.47379	4.47379	4.13668		4.74685			3.47379		4.28096												3.8885
3.79597	3.79597	4.21101		4.05918			3.8885		4.05918												4.05918
4.69599	4.69599	5.31506		4.84298			3.47379		4.21101												5.17433
5.34837	5.34837	4.97636		4.4121			4.88899		5.01837												4.34837
4.88899	4.88899	4.79597		5.09845			3.21101		4.05918												3.8885
4.58916	4.58916	4.64386		4.58916			4.53294		4.88899												4.84298
3.58976	3.58976	4.4121		4.97636			5.47379		3.69599												4.64386
3.8885	3.8885	4.28096		3.8885			4.13668		4.58916												4.69599
4.58916	4.58916	4.88899		4.13668			4.21101		5.24641												5.05875
3.58976	3.58976	5.17433		4.13668			4.21101		4.64386												3.47379
5.09845	5.09845	4.64386		4.28096			4.79597		3.69599												5.09845
3.8885	3.8885	4.58916		4.53294			4.53294		3.97636												4.79597
5.28133	5.28133	4.74685		4.13668			4.74685		4.53294												4.74685
4.4121	4.4121	4.4121		4.84298			3.79597		3.21101												4.69599
4.21101	4.21101	3.79597		5.05875			5.24641		3.47379												3.69599
5.13668	5.13668	5.01837		4.69599			4.34837		3.8885												5.67016
4.05918	4.05918	5.01837		4.69599			4.13668		3.47379												4.34837
3.58976	3.58976	4.58916		5.38059			4.53294		4.28096												4.53294
6.36457	6.36457	4.4121		3.97636			4.53294		4.79597												5.05875
4.64386	4.64386	4.9331		4.53294			4.05918		3.34767												4.74685
5.09845	5.09845	4.64386		3.47379			4.58916		3.79597												3.8885
5.58946	5.58946	4.58916		4.74685			3.58976		5.31506												5.09845
7.44344	7.44344	4.21101		3.8885			4.79597		5.47379												5.05875
4.58916	4.58916	4.13668		4.05918			4.69599		4.88899												3.97636
4.34837	4.34837	4.47379		4.58916			4.88899		3.58976												4.74685
4.58916	4.58916	3.8885		4.74685			3.8885		3.69599												4.47379
5.05875	5.05875	3.69599		5.56133			4.79597		3.47379												4.84298
3.97636	3.97636	4.69599		4.9331			4.13668		4.53294												4.69599
4.13668	4.13668	4.74685		3.05832			2.88947		5.24641												4.47379
4.4121	4.4121	5.44361		5.47379			3.58976		4.47379												3.8885
4.13668	4.13668	4.47379		3.47379			4.53294		4.58916												3.79597
4.28096	4.28096	4.21101		5.28133			4.64386		4.84298												4.21101
3.8885	3.8885	4.28096		4.34837			3.69599		4.34837												4.58916
4.9331	4.9331	5.64386		4.53294			4.53294		4.88899												3.21101
4.28096	4.28096	5.28133		4.34837			4.34837		4.88899												5.01837
4.64386	4.64386	4.79597		4.58916			3.69599		5.13668												5.01837
4.69599	4.69599	4.64386		3.21101			3.47379		4.34837												5.24641
4.88899	4.88899	4.84298		3.69599			3.47379		4.4121												5.01837
5.01837	5.01837	4.9331		3.47379			4.05918		3.69599												5.09845
4.05918	4.05918	3.8885		4.13668			3.8885		4.21101												4.58916
4.53294	4.53294	4.13668		4.64386			4.4121		3.47379												5.21062
6.75929	6.75929	4.13668		3.58976			3.47379		3.47379												4.34837
5.17433	5.17433	4.74685		4.21101			4.21101		4.4121												5.28133
3.97636	3.97636	4.53294		4.9331			4.64386		3.21101												4.05918
5.31506	5.31506	4.79597		4.34837			4.58916		3.58976												4.74685
5.05875	5.05875	3.79597		4.88899			3.8885		3.05832												4.9331
4.69599	4.69599	5.05875		4.58916			3.34767		4.28096												4.64386
4.58916	4.58916	4.97636		5.09845			3.79597		4.88899												4.34837
3.8885	3.8885	4.74685		4.69599			3.79597		3.69599												4.79597
4.05918	4.05918	3.97636		4.21101			4.05918		4.69599												4.47379
4.9331	4.9331	5.13668		4.58916			4.13668		4.21101												4.64386
4.64386	4.64386	4.79597		4.28096			6.09824		3.79597												3.34767
4.47379	4.47379	5.05875		3.58976			3.69599		3.34767												4.79597
4.28096	4.28096	4.34837		4.79597			4.34837		5.17433												5.13668
4.58916	4.58916	3.58976		4.64386			4.88899		4.28096												5.05875
4.21101	4.21101	4.69599		4.28096			4.4121		4.88899												5.01837
4.13668	4.13668	4.13668		4.64386			3.34767		3.47379												4.47379
4.84298	4.84298	4.21101		5.31506			3.97636		3.34767												3.69599
4.28096	4.28096	3.47379		3.79597			5.21062		3.8885												3.58976
5.38059	5.38059	4.69599		3.8885			3.58976		4.79597												3.97636
4.13668	4.13668	4.64386		4.97636			4.69599		4.97636												4.47379
4.47379	4.47379	5.09845		4.97636			4.05918		3.69599												4.05918
5.05875	5.05875	4.13668		4.53294			4.58916		4.05918												4.47379
4.88899	4.88899	4.4121		4.69599			4.05918		3.21101												4.69599
6.95501	6.95501	4.34837		4.21101			5.17433		4.64386												4.58916
4.05918	4.05918	4.58916		4.47379			5.47379		4.21101												5.01837
5.09845	5.09845	5.17433		4.64386			3.58976		3.21101												4.88899
3.79597	3.79597	4.74685		5.21062			3.58976		4.28096												4.58916
3.97636	3.97636	4.74685		4.58916			3.34767		3.8885												4.74685
4.58916	4.58916	3.97636		4.58916			4.13668		3.69599												3.05832
4.97636	4.97636	5.17433		4.58916			4.9331		3.69599												4.84298
5.13668	5.13668	5.28133		4.58916			3.8885		3.69599												3.69599
4.21101	4.21101	3.97636		4.05918			4.79597		4.47379												3.97636
5.13668	5.13668	4.4121		3.21101			3.79597		3.34767												3.47379
5.28133	5.28133	4.74685		5.34837			4.58916		4.28096												4.74685
4.84298	4.84298	4.97636		3.34767			3.79597		4.58916												4.13668
4.4121	4.4121	5.05875		5.56133			3.8885		4.13668												4.84298
4.28096	4.28096	4.28096		4.97636			3.47379		3.79597												3.97636
4.69599	4.69599	5.31506		4.4121			3.21101		4.69599												5.17433
4.28096	4.28096	4.05918		3.69599			3.47379		3.34767												4.13668
3.58976	3.58976	4.05918		4.97636			3.79597		4.64386												5.01837
5.01837	5.01837	4.13668		4.79597			5.24641		3.34767												5.01837
3.69599	3.69599	5.09845		4.28096			3.47379		4.34837												4.34837
5.01837	5.01837	4.79597		4.47379			4.74685		3.47379												4.21101
3.69599	3.69599	5.47379		4.64386			3.21101		3.21101												4.53294
4.28096	4.28096	5.17433		4.58916			4.9331		3.58976												4.58916
5.05875	5.05875	4.53294		3.97636			3.97636		4.47379												3.8885
5.09845	5.09845	5.01837		3.34767			3.34767		3.79597												4.84298
5.05875	5.05875	5.34837		3.8885			3.34767		4.9331												4.4121
4.97636	4.97636	5.05875		3.69599			3.97636		3.69599												4.74685
3.8885	3.8885	3.79597		3.8885			3.69599		4.28096												3.58976
4.53294	4.53294	3.97636		4.74685			4.84298		4.47379												4.69599
4.74685	4.74685	5.05875		3.97636			4.64386		4.97636												4.4121
4.84298	4.84298	3.97636		5.01837			4.53294		4.64386												5.13668
4.21101	4.21101	5.05875		3.79597			3.34767		4.97636												6.41244
7.18349	7.18349	4.05918		3.34767			4.34837		3.58976												5.09845
5.01837	5.01837	4.79597		4.84298			3.21101		3.58976												4.69599
4.79597	4.79597	3.8885		3.58976			4.88899		3.69599												4.53294
4.4121	4.4121	3.34767		4.69599			4.47379		3.8885												4.74685
3.58976	3.58976	5.24641		3.69599			3.47379		4.53294												4.4121
4.53294	4.53294	4.28096		4.34837			4.47379		3.34767												3.58976
5.53263	5.53263	4.69599		4.58916			5.05875		3.47379												4.13668
4.97636	4.97636	4.84298		4.13668			3.69599		3.69599												4.28096
5.17433	5.17433	3.69599		3.21101			4.34837		4.74685												3.97636
4.28096	4.28096	3.8885		4.47379			4.21101		5.38059												3.97636
5.28133	5.28133	3.97636		4.28096			3.47379		5.13668												4.58916
3.8885	3.8885	5.17433		5.13668			3.97636		3.47379												4.4121
4.84298	4.84298	5.28133		4.13668			5.21062		3.21101												5.56133
5.05875	5.05875	4.79597		4.88899			4.05918		3.8885												4.53294
4.88899	4.88899	4.21101		5.21062			3.79597		4.28096												4.4121
4.28096	4.28096	4.21101		4.97636			3.69599		3.79597												4.21101
3.97636	3.97636	5.09845		3.97636			4.74685		4.9331												3.79597
4.58916	4.58916	4.9331		3.34767			4.53294		4.69599												3.79597
4.28096	4.28096	4.69599		4.4121			4.47379		4.97636												3.97636
3.8885	3.8885	5.47379		4.21101			4.13668		5.21062												4.84298
6.01814	6.01814	4.21101		4.69599			3.97636		4.64386												4.47379
3.79597	3.79597	4.9331		4.53294			3.34767		3.79597												5.17433
4.13668	4.13668	4.05918		4.28096			3.47379		5.34837												4.28096
6.31506	6.31506	3.69599		4.34837			3.97636		4.58916												4.69599
4.34837	4.34837	4.05918		5.44361			4.28096		3.79597												4.79597
4.79597	4.79597	4.74685		5.17433			4.79597		3.69599												4.28096
4.4121	4.4121	4.69599		4.47379			3.47379		3.05832												4.69599
4.9331	4.9331	4.69599		3.97636			4.69599		3.34767												4.4121
3.97636	3.97636	5.13668		5.28133			3.79597		4.53294												4.79597
4.4121	4.4121	4.34837		3.97636			3.34767		3.21101												4.05918
5.01837	5.01837	3.97636		3.69599			3.34767		3.34767												5.56133
4.58916	4.58916	4.53294		3.34767			3.8885		4.28096												3.58976
3.8885	3.8885	5.05875		3.79597			5.24641		5.05875												4.4121
4.84298	4.84298	4.28096		4.34837			4.34837		4.47379												4.84298
4.13668	4.13668	4.21101		4.34837			3.69599		3.8885												4.28096
3.97636	3.97636	4.79597		4.84298			3.47379		3.05832												4.4121
5.91121	5.91121	4.53294		3.8885			4.84298		4.97636												4.28096
4.21101	4.21101	5.05875		4.69599			4.05918		3.79597												5.09845
4.21101	4.21101	3.8885		3.79597			4.21101		3.69599												4.64386
4.9331	4.9331	4.9331		4.05918			3.69599		3.79597												4.64386
5.13668	5.13668	4.13668		4.47379			4.13668		4.47379												3.79597
3.8885	3.8885	4.88899		5.13668			4.53294		4.53294												4.34837
4.05918	4.05918	3.47379		4.05918			3.34767		3.58976												4.34837
4.13668	4.13668	3.79597		3.34767			4.9331		3.69599												4.4121
3.8885	3.8885	4.69599		3.97636			4.47379		3.69599												4.64386
5.05875	5.05875	4.58916		3.79597			5.05875		5.09845												5.31506
4.58916	4.58916	4.88899		4.9331			3.69599		3.34767												4.53294
4.69599	4.69599	5.05875		4.21101			4.58916		4.64386												4.13668
4.97636	4.97636	4.28096		4.58916			3.79597		3.47379												4.34837
4.53294	4.53294	3.47379		4.4121			3.21101		3.8885												4.13668
4.4121	4.4121	4.47379		4.69599			3.69599		3.69599												3.58976
4.97636	4.97636	4.58916		3.21101			3.8885		4.64386												3.47379
3.34767	3.34767	4.47379		4.21101			4.79597		3.8885												4.64386
4.9331	4.9331	4.28096		4.64386			5.01837		4.69599												4.69599
5.17433	5.17433	4.84298		5.05875			4.4121		3.8885												4.4121
5.38059	5.38059	4.69599		3.69599			3.79597		5.01837												3.8885
4.9331	4.9331	4.97636		4.05918			5.01837		3.34767												4.84298
4.34837	4.34837	4.69599		4.4121			2.88947		3.21101												4.4121
4.69599	4.69599	4.64386		5.21062			4.69599		3.58976												3.79597
3.8885	3.8885	4.74685		3.8885			3.47379		3.97636												4.34837
4.47379	4.47379	3.79597		4.13668			4.64386		4.34837												4.97636
5.17433	5.17433	3.69599		5.50367			4.84298		3.47379												4.79597
4.69599	4.69599	3.8885		4.69599			4.69599		3.69599												4.53294
4.69599	4.69599	3.58976		3.34767			3.47379		3.21101												4.28096
5.31506	5.31506	4.97636		3.97636			4.4121		3.21101												3.47379
4.53294	4.53294	4.47379		4.64386			3.97636		4.97636												4.05918
4.34837	4.34837	3.47379		4.69599			3.34767		5.31506												3.58976
4.34837	4.34837	4.05918		3.58976			5.13668		4.69599												3.58976
4.64386	4.64386	3.69599		3.47379			3.97636		3.05832												4.88899
4.88899	4.88899	3.79597		4.28096			3.69599		3.34767												4.47379
3.8885	3.8885	4.79597		3.69599			3.69599		4.4121												4.69599
4.9331	4.9331	5.13668		3.05832			5.01837		4.21101												4.58916
3.8885	3.8885	5.34837		3.47379			4.28096		3.58976												3.79597
4.84298	4.84298	5.38059		3.47379			3.69599		4.69599												3.8885
4.28096	4.28096	4.58916		4.34837			3.69599		3.21101												4.4121
4.21101	4.21101	4.13668		4.79597			3.8885		3.58976												3.34767
4.69599	4.69599	4.21101		5.21062			5.13668		3.69599												4.88899
3.79597	3.79597	4.47379		4.34837			4.79597		4.47379												3.79597
4.9331	4.9331	5.05875		5.21062			3.21101		3.8885												3.69599
3.97636	3.97636	5.09845		3.34767			5.88899		3.21101												4.34837
4.88899	4.88899	4.4121		3.69599			4.47379		3.47379												4.28096
4.74685	4.74685	4.79597		5.05875			3.79597		3.05832												4.64386
3.69599	3.69599	4.84298		4.4121			3.69599		3.21101												4.21101
4.34837	4.34837	4.84298		4.64386			3.47379		4.4121												4.47379
3.97636	3.97636	4.28096		3.58976			3.58976		5.09845												4.88899
4.13668	4.13668	5.13668		3.47379			3.34767		3.34767												4.74685
4.53294	4.53294	4.28096		5.38059			4.88899		4.53294												4.47379
5.09845	5.09845	5.13668		3.97636			4.21101		3.69599												4.28096
5.01837	5.01837	4.97636		3.69599			3.69599		3.34767												5.05875
4.9331	4.9331	3.47379		3.47379			5.21062		4.13668												5.17433
4.53294	4.53294	4.28096		4.69599			3.34767		3.05832												3.8885
4.34837	4.34837	4.69599		5.53263			4.47379		3.05832												4.53294
3.69599	3.69599	4.28096		4.79597			4.9331		3.97636												4.05918
4.64386	4.64386	3.47379		4.64386			3.58976		3.69599												5.64386
4.4121	4.4121	5.05875		4.69599			5.09845		4.4121												4.69599
4.58916	4.58916	4.4121		4.84298			4.64386		3.47379												3.79597
4.84298	4.84298	4.05918		4.64386			3.58976		3.58976												4.53294
4.88899	4.88899	4.74685		3.47379			4.53294		3.34767												3.97636
4.74685	4.74685	4.53294		4.97636			4.05918		5.13668												3.97636
7.34829	7.34829	4.69599		4.34837			3.47379		4.69599												3.47379
3.79597	3.79597	5.13668		4.05918			3.21101		3.05832												4.13668
4.58916	4.58916	3.79597		3.8885			4.13668		3.34767												5.17433
7.4888	7.4888	4.64386		3.79597			3.79597		3.21101												5.13668
4.64386	4.64386	5.13668		4.64386			4.13668		3.47379												4.13668
4.84298	4.84298	4.74685		4.69599			4.47379		3.34767												4.58916
4.64386	4.64386	4.9331		4.64386			4.97636		3.58976												4.28096
4.69599	4.69599	4.9331		3.58976			4.69599		5.28133												4.69599
4.84298	4.84298	4.84298		4.28096			3.47379		3.69599												3.58976
4.64386	4.64386	3.34767		3.34767			4.47379		3.47379												3.8885
4.53294	4.53294	5.01837		3.58976			3.47379		3.47379												4.47379
5.31506	5.31506	4.4121		5.50367			3.47379		3.58976												4.53294
4.97636	4.97636	4.9331		4.88899			4.84298		5.21062												5.13668
4.9331	4.9331	4.34837		3.34767			3.34767		3.05832												4.13668
4.47379	4.47379	4.13668		4.28096			3.47379		3.47379												4.74685
5.09845	5.09845	4.84298		4.58916			3.47379		3.34767												4.64386
3.8885	3.8885	4.34837		4.74685			4.21101		4.34837												3.69599
3.8885	3.8885	4.58916		4.34837			3.21101		4.53294												4.28096
6.98687	6.98687	4.58916		4.21101			4.69599		4.34837												4.64386
3.97636	3.97636	4.69599		4.28096			5.01837		3.97636												4.28096
4.21101	4.21101	4.53294		5.24641			3.79597		3.97636												4.05918
4.69599	4.69599	4.34837		4.28096			4.53294		4.79597												4.64386
4.79597	4.79597	4.74685		3.79597			2.88947		4.13668												3.79597
4.34837	4.34837	4.58916		3.8885			4.4121		4.53294												4.4121
4.58916	4.58916	3.47379		4.21101			4.28096		3.05832												4.53294
4.58916	4.58916	4.13668		3.47379			5.58946		4.34837												3.21101
4.4121	4.4121	4.64386		3.79597			4.64386		3.8885												4.4121
5.09845	5.09845	4.21101		4.05918			4.84298		3.79597												4.05918
5.41244	5.41244	4.58916		4.05918			4.53294		3.21101												4.47379
4.28096	4.28096	4.4121		4.74685			4.9331		3.8885												3.69599
6.45878	6.45878	4.58916		4.53294			4.05918		4.79597												4.53294
3.79597	3.79597	4.97636		5.09845			4.4121		3.69599												4.4121
4.97636	4.97636	4.28096		4.34837			3.47379		3.05832												5.61677
4.84298	4.84298	4.9331		5.01837			3.05832		3.21101												4.13668
4.4121	4.4121	4.4121		4.88899			3.34767		3.97636												4.05918
4.47379	4.47379	4.84298		3.69599			5.69627		3.34767												5.53263
4.79597	4.79597	4.69599		4.21101			4.97636		3.34767												5.21062
5.13668	5.13668	4.53294		3.05832			4.53294		4.13668												4.4121
4.28096	4.28096	5.24641		3.79597			3.21101		3.97636												4.05918
4.53294	4.53294	4.21101		4.79597			3.05832		3.69599												3.58976
3.79597	3.79597	4.21101		3.58976			3.34767		4.05918												3.97636
7.13679	7.13679	5.17433		3.8885			4.21101		4.05918												2.88947
4.64386	4.64386	5.17433		4.74685			3.21101		3.21101												4.21101
3.58976	3.58976	4.64386		4.74685			4.21101		3.58976												4.64386
5.34837	5.34837	4.69599		4.69599			4.34837		3.97636												4.53294
3.79597	3.79597	3.58976		4.05918			5.24641		3.69599												4.21101
4.58916	4.58916	4.88899		5.01837			3.34767		4.05918												4.05918
4.58916	4.58916	4.4121		4.53294			3.58976		5.05875												4.53294
4.69599	4.69599	4.9331		4.05918			3.21101		3.47379												3.69599
4.74685	4.74685	4.21101		4.58916			2.88947		3.34767												3.58976
4.69599	4.69599	4.05918		5.38059			3.34767		3.69599												4.69599
4.28096	4.28096	4.4121		4.64386			4.05918		3.58976												3.47379
3.58976	3.58976	4.34837		4.79597			4.34837		3.97636												4.53294
3.79597	3.79597	4.21101		4.21101			3.58976		4.79597												4.4121
4.47379	4.47379	3.97636		5.24641			3.47379		3.47379												4.34837
5.05875	5.05875	4.34837		4.74685			4.05918		4.05918												5.28133
4.4121	4.4121	5.05875		3.58976			3.21101		4.58916												4.34837
4.97636	4.97636	3.58976		3.79597			4.64386		3.69599												4.34837
4.84298	4.84298	4.4121		3.21101			3.58976		4.28096												5.09845
4.88899	4.88899	4.64386		3.58976			3.97636		3.79597												3.8885
4.69599	4.69599	5.34837		5.13668			3.21101		3.79597												4.21101
4.74685	4.74685	4.53294		4.47379			3.21101		4.28096												4.4121
4.58916	4.58916	5.05875		4.13668			2.88947		3.69599												4.79597
4.69599	4.69599	5.13668		5.09845			4.34837		4.79597												4.79597
3.8885	3.8885	4.34837		3.58976			4.74685		4.13668												4.28096
5.17433	5.17433	4.84298		4.34837			3.47379		4.28096												4.21101
3.8885	3.8885	4.69599		4.13668			2.88947		3.05832												3.34767
4.69599	4.69599	4.28096		3.21101			4.53294		4.53294												5.09845
4.4121	4.4121	5.17433		4.88899			4.13668		4.05918												4.64386
4.13668	4.13668	5.05875		4.47379			3.97636		3.79597												3.47379
4.05918	4.05918	4.47379		4.53294			4.88899		3.05832												3.8885
4.64386	4.64386	5.01837		5.05875			3.69599		3.47379												4.53294
4.21101	4.21101	5.50367		5.09845			3.34767														4.28096
4.84298	4.84298	4.88899		4.69599			5.24641														3.69599
3.8885	3.8885	5.01837		3.47379			3.8885														4.58916
5.56133	5.56133	5.21062		3.47379			3.58976														3.21101
5.31506	5.31506	4.64386		4.64386			4.58916														4.21101
4.88899	4.88899	4.34837		4.13668			4.53294														4.47379
4.47379	4.47379	4.58916		3.21101			4.74685														5.05875
4.53294	4.53294	4.28096		3.8885			3.47379														5.38059
3.47379	3.47379	3.97636		3.8885			4.47379														5.13668
4.69599	4.69599	5.24641		4.21101			4.53294														3.21101
3.34767	3.34767	4.47379		3.79597			3.69599														3.58976
4.53294	4.53294	4.34837		4.64386			3.34767														5.21062
4.34837	4.34837	3.97636		4.74685			4.74685														4.79597
4.53294	4.53294	4.84298		4.13668			4.05918														4.34837
4.58916	4.58916	5.13668		4.69599			4.9331														4.05918
4.34837	4.34837	4.13668		4.79597			4.34837														4.21101
4.4121	4.4121	4.47379		4.58916			3.34767														4.53294
5.05875	5.05875	3.97636		4.88899			3.21101														3.05832
4.34837	4.34837	5.28133		4.84298			3.69599														5.41244
5.01837	5.01837	4.58916		4.53294			3.69599														3.21101
6.26397	6.26397	5.28133		4.53294			4.84298														4.47379
4.21101	4.21101	4.4121		3.58976			3.97636														3.97636
3.69599	3.69599	4.97636		3.8885			3.69599														3.34767
4.58916	4.58916	5.01837		3.79597			3.58976														4.58916
5.01837	5.01837	4.21101		4.05918			3.34767														3.97636
5.17433	5.17433	4.53294		3.34767			4.28096														4.28096
3.58976	3.58976	4.4121		3.69599			3.47379														4.34837
4.97636	4.97636	5.17433		3.05832			3.58976														4.64386
4.47379	4.47379	4.84298		4.34837			3.05832														5.01837
5.05875	5.05875	4.58916		4.74685			3.05832														3.97636
3.69599	3.69599	4.9331		4.79597			5.56133														4.79597
5.24641	5.24641	4.69599		4.34837			4.58916														4.28096
4.21101	4.21101	4.64386		4.64386			3.21101														4.4121
[truncated: 30,740 more rows]
