# Supplementary material for: Spermatid-specific linker histone HILS1 is a poor condenser of DNA and chromatin and preferentially associates with LINE-1 elements
Source: Epigenetics Chromatin. 2018 Aug 1;11:43. doi: 10.1186/s13072-018-0214-0 (PMC6069787; doi:10.1186/s13072-018-0214-0)
Supplement: Supplementary file 4 — Additional file 4: Table S3. Chromosome-wise peak length of HILS1 peaks. Excel file represents the length of HILS1 peaks across the chromosomes confirming their broad nature [file 13072_2018_214_MOESM4_ESM.xlsx]

## Sheet: Sheet1
Quartile Inclusive
	WG	chr1	chr2	chr3	chr4	chr5	chr6	chr7	chr8	chr9	chr10	chr11	chr12	chr13	chr14	chr15	chr16	chr17	chr18	chr19	chr20	chrX
Minimum	100	100	101	103	102	100	100	104	129	101	153	123	140	110	100	101	107	124	104	103	191	102
Q1	598	597	594	599	604	609	596	602	597	598	596	610.5	596	603	596	597	601.75	597	598.75	607	595.25	594
Median	776	760	774.5	782	785	796.5	766.5	802.5	765.5	783	783	797	795	758	772.5	753	794	778.5	791.5	819	765.5	738
Q3	1173	1157.5	1155	1177.5	1158	1179.25	1139.25	1226.75	1191.5	1202	1124.5	1147.5	1214.5	1155.25	1187.75	1104	1282.5	1175.25	1197.5	1358	1172.75	1135
Maximum	4000	4000	3961	3973	3998	3949	3990	3989	3990	3982	3722	3967	3968	3971	3994	3998	3996	3939	3992	3911	3946	3938
Raw Peak Length
WG	chr1	chr2	chr3	chr4	chr5	chr6	chr7	chr8	chr9	chr10	chr11	chr12	chr13	chr14	chr15	chr16	chr17	chr18	chr19	chr20	chrX
4000	4000	3961	3973	3998	3949	3990	3989	3990	3982	3722	3967	3968	3971	3994	3998	3996	3939	3992	3911	3946	3938
3966	3966	3958	3874	3964	3943	3892	3965	3918	3916	3665	3965	3717	3855	3933	3993	3953	3904	3925	3901	3904	3930
3951	3951	3941	3870	3946	3918	3861	3934	3791	3898	3629	3895	3691	3833	3925	3884	3911	3879	3841	3820	3901	3904
3946	3946	3909	3866	3939	3885	3807	3923	3754	3884	3629	3758	3688	3771	3845	3868	3836	3871	3811	3783	3542	3783
3935	3935	3870	3861	3934	3871	3795	3921	3736	3801	3507	3743	3567	3767	3817	3847	3786	3758	3695	3768	3495	3745
3903	3903	3868	3820	3897	3868	3762	3868	3696	3734	3458	3735	3430	3681	3730	3802	3758	3650	3660	3766	3483	3743
3885	3885	3860	3778	3884	3810	3752	3866	3629	3711	3336	3703	3418	3420	3717	3602	3664	3589	3520	3730	3295	3737
3860	3860	3848	3756	3828	3733	3745	3853	3572	3702	3207	3668	3350	3415	3685	3577	3662	3560	3465	3721	3261	3729
3853	3853	3829	3739	3827	3693	3735	3850	3449	3664	3204	3531	3256	3388	3566	3555	3575	3557	3462	3681	3179	3722
3836	3836	3825	3728	3820	3645	3709	3825	3444	3657	3116	3523	3233	3373	3530	3537	3565	3538	3439	3672	3038	3711
3829	3829	3821	3725	3801	3630	3697	3820	3368	3653	3072	3414	3108	3318	3495	3526	3553	3515	3400	3641	2954	3696
3827	3827	3802	3641	3576	3598	3680	3813	3347	3632	3007	3408	3052	3316	3415	3512	3536	3496	3350	3632	2942	3672
3801	3801	3798	3619	3570	3534	3678	3807	3346	3630	2979	3406	3034	3280	3343	3463	3439	3451	3348	3619	2919	3600
3793	3793	3781	3591	3544	3488	3676	3803	3337	3546	2964	3378	3007	3190	3335	3456	3422	3433	3337	3615	2919	3594
3790	3790	3781	3564	3534	3486	3671	3791	3261	3498	2909	3303	2893	3181	3311	3442	3417	3321	3336	3579	2911	3592
3785	3785	3780	3514	3507	3485	3614	3769	3259	3479	2769	3191	2789	3143	3310	3436	3394	3274	3274	3563	2877	3587
3776	3776	3771	3483	3481	3477	3610	3752	3206	3479	2760	3154	2760	3137	3240	3413	3311	3246	3268	3557	2865	3576
3761	3761	3765	3473	3444	3434	3604	3747	3198	3463	2658	3127	2603	3129	3234	3412	3152	3188	3246	3537	2831	3509
3745	3745	3758	3465	3392	3418	3569	3721	3166	3462	2631	3103	2591	3076	3210	3314	3142	3169	3207	3449	2761	3442
3737	3737	3713	3449	3392	3418	3479	3717	3134	3426	2630	3083	2548	3039	3148	3301	3115	3136	3191	3429	2728	3430
3721	3721	3711	3432	3389	3418	3448	3708	3123	3381	2622	3041	2515	3033	3128	3236	3106	3085	3181	3416	2694	3280
3704	3704	3705	3429	3322	3402	3418	3666	3076	3366	2566	2970	2494	3004	3117	3214	3076	3075	3126	3402	2682	3246
3687	3687	3698	3425	3320	3390	3411	3633	3021	3342	2541	2950	2364	2983	3097	3155	3048	3064	3098	3358	2658	3205
3681	3681	3659	3423	3286	3310	3372	3599	2987	3321	2476	2907	2200	2910	3067	3154	3040	3063	3007	3356	2628	3196
3674	3674	3646	3394	3285	3254	3353	3553	2971	3308	2474	2897	2154	2902	3058	3153	2964	2996	2986	3288	2623	3187
3671	3671	3631	3383	3239	3241	3325	3525	2941	3301	2455	2881	2138	2888	3053	3144	2964	2987	2971	3235	2582	3172
3666	3666	3615	3378	3209	3187	3304	3514	2935	3283	2436	2867	2102	2874	3052	3137	2914	2982	2970	3224	2564	3165
3654	3654	3607	3354	3205	3179	3301	3496	2915	3281	2411	2848	2028	2795	3030	3105	2904	2975	2930	3219	2563	3138
3650	3650	3605	3307	3199	3163	3284	3487	2908	3280	2395	2827	1976	2756	3027	3093	2874	2970	2917	3157	2538	3136
3640	3640	3590	3302	3190	3084	3283	3439	2903	3272	2388	2787	1955	2722	2990	3083	2867	2871	2911	3123	2518	3067
3639	3639	3581	3257	3171	3063	3271	3417	2850	3272	2384	2773	1944	2711	2947	3011	2853	2857	2802	3110	2499	3067
3625	3625	3576	3244	3169	3046	3149	3407	2830	3222	2302	2755	1936	2707	2932	2956	2851	2804	2797	3105	2459	3048
3623	3623	3571	3237	3163	3043	3120	3392	2815	3212	2226	2746	1918	2667	2919	2908	2821	2784	2704	3098	2448	3043
3603	3603	3569	3228	3149	2992	3103	3334	2811	3211	2199	2706	1900	2644	2917	2873	2809	2776	2684	3082	2334	3029
3593	3593	3561	3202	3146	2991	3075	3286	2791	3198	2187	2682	1884	2618	2915	2862	2805	2678	2643	3079	2316	3023
3535	3535	3542	3189	3138	2982	3071	3239	2772	3195	2166	2592	1829	2605	2892	2806	2787	2656	2624	3078	2287	3018
3534	3534	3540	3189	3138	2976	3007	3188	2764	3180	2122	2581	1820	2601	2871	2782	2776	2648	2623	3051	2253	2982
3504	3504	3512	3124	3135	2973	2969	3187	2760	3179	2106	2522	1776	2593	2858	2762	2766	2645	2576	3049	2241	2955
3501	3501	3501	3062	3124	2949	2951	3168	2743	3165	2041	2520	1744	2560	2834	2718	2761	2614	2556	3044	2233	2948
3497	3497	3501	3019	3095	2943	2936	3155	2742	3164	2003	2512	1733	2556	2818	2717	2732	2613	2553	3021	2204	2921
3497	3497	3493	3014	3090	2921	2926	3143	2720	3153	2002	2489	1731	2512	2789	2696	2722	2611	2551	2992	2187	2887
3497	3497	3492	2989	3057	2911	2873	3142	2717	3142	2002	2448	1696	2509	2739	2660	2642	2592	2536	2982	2168	2875
3493	3493	3482	2985	3046	2904	2872	3138	2708	3140	1987	2443	1673	2497	2732	2643	2631	2555	2527	2979	2126	2856
3480	3480	3479	2984	3027	2901	2870	3118	2692	3127	1987	2437	1649	2492	2712	2619	2616	2501	2519	2977	2121	2856
3473	3473	3479	2977	2996	2894	2839	3092	2679	3125	1976	2424	1634	2471	2699	2594	2583	2500	2516	2976	2114	2837
3445	3445	3472	2973	2976	2838	2834	3091	2665	3111	1970	2421	1605	2463	2661	2591	2560	2483	2511	2976	2110	2832
3443	3443	3460	2969	2969	2804	2811	3088	2660	3068	1968	2389	1558	2454	2629	2555	2522	2466	2482	2960	2091	2804
3435	3435	3459	2953	2969	2794	2780	3073	2652	3065	1963	2387	1505	2454	2626	2538	2512	2464	2447	2944	2021	2778
3431	3431	3445	2952	2961	2782	2755	3070	2634	3057	1962	2383	1495	2439	2603	2504	2501	2456	2432	2925	2010	2769
3429	3429	3440	2945	2938	2777	2753	3046	2616	3047	1957	2376	1485	2409	2588	2472	2481	2449	2425	2906	2002	2737
3416	3416	3396	2925	2931	2719	2745	3028	2601	3041	1948	2368	1483	2387	2583	2454	2474	2402	2421	2890	1991	2731
3414	3414	3390	2921	2907	2711	2729	2995	2574	3022	1921	2355	1461	2382	2556	2453	2465	2388	2389	2872	1984	2713
3409	3409	3371	2908	2905	2709	2671	2987	2572	3007	1916	2346	1455	2371	2534	2447	2465	2350	2380	2841	1973	2655
3407	3407	3367	2899	2897	2679	2665	2985	2561	3003	1912	2323	1454	2341	2526	2416	2443	2305	2361	2814	1916	2621
3387	3387	3351	2896	2886	2652	2665	2979	2561	3000	1908	2305	1452	2329	2526	2407	2441	2265	2300	2758	1908	2613
3386	3386	3344	2883	2862	2643	2644	2972	2550	2997	1879	2275	1441	2318	2524	2371	2441	2238	2229	2756	1860	2610
3379	3379	3324	2869	2837	2638	2609	2964	2549	2976	1864	2254	1432	2308	2522	2333	2432	2236	2227	2717	1847	2604
3378	3378	3324	2868	2793	2608	2583	2951	2547	2959	1844	2230	1431	2293	2496	2330	2422	2234	2205	2708	1834	2581
3376	3376	3308	2863	2784	2594	2565	2947	2543	2951	1830	2225	1427	2268	2459	2328	2409	2220	2201	2647	1832	2581
3372	3372	3296	2858	2777	2594	2563	2940	2500	2937	1830	2224	1410	2247	2442	2309	2382	2214	2197	2640	1829	2566
3361	3361	3291	2849	2774	2582	2544	2925	2490	2937	1744	2223	1407	2244	2421	2297	2372	2213	2195	2636	1816	2562
3338	3338	3285	2833	2767	2579	2503	2910	2466	2936	1734	2220	1397	2233	2417	2296	2371	2191	2184	2603	1813	2550
3337	3337	3284	2829	2756	2579	2502	2880	2460	2910	1711	2218	1396	2232	2410	2283	2344	2184	2174	2600	1738	2547
3327	3327	3282	2826	2743	2577	2460	2852	2455	2895	1706	2212	1396	2218	2405	2229	2331	2178	2171	2586	1630	2541
3325	3325	3281	2819	2721	2548	2455	2838	2448	2882	1700	2200	1388	2217	2384	2215	2330	2178	2169	2527	1564	2538
3288	3288	3280	2814	2717	2532	2454	2837	2413	2869	1694	2194	1388	2212	2381	2203	2313	2153	2145	2519	1526	2531
3284	3284	3277	2794	2701	2523	2440	2820	2407	2859	1692	2173	1386	2197	2369	2196	2313	2151	2085	2489	1523	2530
3281	3281	3276	2761	2698	2504	2424	2812	2402	2840	1681	2170	1383	2192	2353	2179	2308	2131	2053	2487	1505	2525
3274	3274	3263	2758	2695	2451	2422	2797	2393	2835	1671	2153	1381	2180	2342	2167	2307	2128	2052	2471	1501	2518
3257	3257	3263	2752	2686	2440	2421	2795	2376	2816	1652	2124	1363	2174	2318	2151	2285	2114	2039	2419	1497	2509
3249	3249	3251	2738	2679	2432	2404	2788	2374	2809	1618	2117	1361	2135	2318	2136	2283	2109	2029	2406	1495	2505
3235	3235	3240	2735	2655	2431	2380	2777	2372	2779	1606	2102	1344	2112	2291	2136	2276	2096	2025	2395	1492	2454
3228	3228	3226	2725	2617	2398	2376	2771	2363	2767	1583	2082	1324	2098	2272	2123	2274	2079	2021	2388	1492	2450
3223	3223	3210	2720	2616	2397	2361	2766	2359	2761	1576	2066	1317	2075	2268	2122	2272	2044	2006	2385	1488	2444
3205	3205	3202	2719	2576	2392	2348	2747	2346	2752	1568	2064	1317	2072	2264	2122	2257	2044	1990	2380	1479	2425
3186	3186	3184	2707	2567	2386	2347	2747	2341	2749	1560	2058	1316	2062	2250	2106	2252	2038	1984	2373	1472	2416
3174	3174	3183	2685	2564	2375	2343	2719	2329	2737	1558	2057	1313	2046	2221	2103	2219	2037	1981	2342	1453	2408
3173	3173	3173	2660	2558	2358	2330	2694	2309	2728	1556	2045	1299	2037	2214	2092	2217	2022	1967	2337	1450	2397
3168	3168	3173	2648	2551	2341	2330	2692	2309	2714	1554	2034	1282	2036	2214	2087	2213	2021	1963	2309	1443	2386
3165	3165	3160	2604	2531	2341	2325	2692	2304	2713	1541	2006	1271	2036	2213	2084	2189	2011	1936	2294	1434	2386
3162	3162	3155	2580	2530	2330	2323	2653	2288	2707	1536	2005	1267	2035	2212	2077	2144	2006	1909	2285	1428	2385
3131	3131	3130	2543	2524	2326	2311	2646	2282	2702	1522	1983	1262	2032	2196	2076	2136	2004	1901	2263	1418	2372
3107	3107	3120	2543	2522	2321	2288	2639	2279	2697	1518	1964	1241	2006	2191	2075	2128	2001	1896	2243	1413	2368
3099	3099	3117	2535	2514	2317	2278	2632	2265	2695	1513	1955	1232	1998	2180	2051	2126	1993	1895	2238	1399	2365
3096	3096	3108	2534	2494	2313	2275	2631	2257	2681	1511	1953	1225	1994	2165	2044	2126	1986	1888	2198	1398	2363
3091	3091	3099	2470	2474	2298	2274	2628	2234	2662	1507	1952	1219	1985	2160	2039	2107	1979	1880	2196	1397	2352
3084	3084	3082	2463	2470	2293	2250	2616	2228	2656	1503	1946	1216	1982	2148	2033	2092	1950	1877	2193	1383	2345
3082	3082	3075	2454	2453	2291	2249	2599	2217	2650	1503	1942	1214	1981	2141	2029	2091	1936	1875	2186	1380	2339
3074	3074	3070	2439	2423	2276	2247	2582	2203	2641	1502	1937	1208	1975	2139	2015	2079	1929	1849	2177	1361	2338
3047	3047	3053	2427	2416	2253	2219	2580	2186	2626	1493	1923	1207	1969	2123	2004	2077	1922	1846	2176	1353	2335
3034	3034	3050	2409	2405	2217	2211	2580	2182	2619	1479	1921	1205	1963	2108	1996	2077	1921	1843	2174	1348	2332
3023	3023	3008	2372	2397	2206	2206	2565	2172	2607	1477	1918	1190	1961	2098	1993	2074	1919	1840	2173	1348	2332
3019	3019	3005	2357	2384	2184	2183	2553	2158	2606	1475	1918	1189	1959	2087	1989	2071	1916	1835	2150	1340	2306
3019	3019	2994	2347	2376	2180	2176	2552	2136	2605	1456	1909	1188	1951	2078	1983	2063	1902	1825	2142	1335	2298
3018	3018	2993	2308	2375	2178	2170	2548	2125	2593	1447	1905	1185	1937	2074	1971	2056	1900	1818	2142	1331	2290
3015	3015	2990	2303	2371	2172	2166	2548	2115	2589	1427	1885	1177	1932	2073	1954	2055	1900	1808	2135	1324	2289
3007	3007	2990	2277	2368	2172	2165	2539	2111	2579	1425	1885	1176	1929	2071	1947	2030	1880	1804	2134	1298	2285
3005	3005	2970	2266	2343	2168	2165	2529	2109	2576	1412	1883	1170	1897	2070	1924	2026	1872	1802	2129	1294	2274
2991	2991	2966	2244	2343	2168	2145	2517	2103	2569	1410	1871	1156	1886	2068	1924	2017	1861	1801	2128	1279	2262
2989	2989	2952	2243	2330	2166	2135	2515	2100	2568	1399	1869	1152	1871	2065	1918	2003	1859	1792	2124	1267	2256
2973	2973	2948	2220	2327	2160	2124	2503	2093	2566	1398	1853	1138	1866	2055	1915	1992	1844	1786	2120	1265	2247
2966	2966	2940	2208	2323	2147	2115	2491	2089	2563	1389	1840	1126	1864	2048	1903	1991	1830	1784	2116	1264	2241
2965	2965	2940	2190	2321	2135	2111	2481	2087	2553	1387	1837	1108	1864	2046	1900	1987	1825	1761	2115	1245	2233
2958	2958	2916	2189	2313	2129	2109	2464	2085	2548	1378	1824	1097	1860	2045	1887	1970	1824	1759	2098	1240	2231
2954	2954	2915	2180	2308	2120	2107	2461	2083	2545	1376	1820	1087	1848	2042	1882	1967	1822	1741	2085	1232	2217
2953	2953	2915	2170	2303	2102	2099	2455	2064	2534	1375	1819	1074	1835	2033	1877	1965	1787	1735	2078	1232	2207
2952	2952	2906	2168	2303	2098	2093	2454	2039	2533	1371	1807	1069	1832	2026	1871	1954	1773	1725	2073	1224	2203
2950	2950	2902	2168	2292	2094	2092	2431	2033	2530	1344	1805	1068	1828	2024	1860	1937	1766	1722	2070	1188	2194
2942	2942	2885	2165	2291	2090	2082	2430	2020	2528	1343	1799	1044	1816	2022	1845	1925	1759	1707	2070	1187	2188
2940	2940	2874	2112	2284	2087	2063	2423	2017	2528	1342	1788	1042	1813	2011	1839	1917	1758	1700	2069	1176	2188
2936	2936	2870	2112	2263	2086	2060	2415	2002	2506	1339	1787	1042	1813	1985	1823	1911	1754	1687	2053	1163	2187
2934	2934	2854	2112	2260	2079	2056	2404	1998	2503	1330	1778	1032	1793	1983	1821	1885	1714	1678	2038	1162	2171
2933	2933	2846	2106	2248	2071	2048	2397	1993	2492	1327	1762	1032	1787	1978	1808	1881	1711	1666	2019	1159	2162
2926	2926	2841	2099	2247	2066	2026	2396	1993	2459	1323	1757	1025	1773	1977	1797	1880	1710	1666	2004	1151	2157
2926	2926	2839	2097	2228	2061	2025	2391	1989	2455	1318	1742	1023	1770	1960	1796	1865	1710	1665	1990	1147	2156
2926	2926	2835	2097	2227	2059	2008	2377	1975	2450	1296	1720	1022	1755	1960	1792	1862	1700	1665	1984	1144	2156
2905	2905	2825	2094	2225	2052	1998	2365	1974	2440	1295	1711	1018	1755	1954	1788	1845	1691	1662	1969	1144	2156
2902	2902	2820	2087	2223	2052	1992	2364	1965	2440	1294	1708	1008	1750	1954	1783	1841	1686	1659	1962	1141	2133
2902	2902	2818	2075	2216	2047	1982	2347	1962	2434	1291	1704	1006	1748	1953	1782	1840	1677	1657	1956	1138	2127
2876	2876	2818	2070	2199	2044	1974	2343	1960	2431	1290	1700	999	1744	1950	1780	1835	1668	1650	1955	1128	2119
2866	2866	2817	2067	2192	2044	1971	2333	1957	2411	1290	1672	997	1722	1945	1778	1835	1649	1619	1950	1126	2118
2843	2843	2803	2061	2183	2042	1964	2325	1947	2411	1286	1662	972	1714	1939	1775	1833	1643	1613	1950	1115	2118
2836	2836	2797	2059	2176	2037	1964	2319	1939	2407	1284	1656	963	1712	1936	1772	1832	1637	1612	1947	1100	2116
2834	2834	2796	2054	2132	2026	1961	2317	1934	2402	1281	1652	959	1712	1931	1767	1821	1629	1611	1941	1091	2115
2834	2834	2793	2031	2131	2026	1959	2317	1933	2399	1278	1648	957	1712	1929	1765	1820	1625	1609	1930	1087	2107
2833	2833	2782	2022	2121	2026	1952	2312	1925	2373	1274	1644	952	1708	1919	1762	1810	1622	1607	1922	1071	2101
2829	2829	2775	2020	2121	2024	1939	2308	1921	2367	1240	1642	951	1706	1918	1759	1797	1621	1592	1908	1069	2083
2827	2827	2768	2016	2114	2004	1935	2306	1910	2363	1232	1637	951	1692	1917	1751	1787	1618	1589	1906	1056	2077
2824	2824	2764	2011	2113	1998	1935	2304	1905	2356	1229	1635	948	1690	1911	1746	1787	1616	1587	1894	1055	2075
2802	2802	2760	2000	2099	1988	1933	2294	1901	2329	1228	1634	945	1681	1911	1740	1780	1616	1583	1882	1052	2067
2801	2801	2758	1991	2096	1984	1929	2280	1896	2322	1222	1629	940	1677	1910	1739	1765	1610	1575	1878	1050	2066
2795	2795	2734	1990	2095	1974	1929	2278	1893	2310	1217	1628	934	1647	1909	1732	1763	1607	1575	1863	1050	2060
2793	2793	2728	1988	2081	1970	1920	2272	1890	2305	1210	1614	931	1647	1896	1729	1760	1599	1575	1859	1049	2049
2792	2792	2728	1985	2077	1965	1906	2263	1880	2295	1207	1614	928	1647	1887	1724	1758	1597	1575	1848	1044	2046
2769	2769	2725	1984	2076	1957	1905	2259	1874	2287	1204	1613	925	1644	1884	1719	1748	1590	1575	1848	1041	2044
2768	2768	2723	1984	2068	1956	1903	2255	1872	2287	1200	1607	924	1633	1868	1718	1731	1579	1559	1838	1038	2041
2761	2761	2722	1984	2066	1956	1901	2246	1853	2258	1190	1600	916	1632	1861	1716	1728	1577	1547	1837	1035	2040
2758	2758	2720	1981	2063	1954	1901	2236	1851	2257	1181	1595	906	1632	1859	1716	1701	1573	1543	1835	1034	2038
2755	2755	2716	1978	2062	1948	1897	2231	1841	2242	1169	1594	903	1629	1843	1709	1697	1566	1535	1832	1031	2030
2753	2753	2715	1975	2045	1937	1877	2229	1837	2237	1168	1593	900	1628	1840	1701	1694	1559	1525	1830	1030	2027
2747	2747	2714	1972	2045	1936	1868	2226	1833	2231	1160	1591	900	1627	1831	1698	1671	1553	1517	1821	1011	2021
2738	2738	2713	1971	2041	1921	1860	2220	1831	2230	1151	1579	897	1615	1828	1696	1654	1549	1495	1817	1006	2018
2735	2735	2711	1965	2040	1918	1859	2212	1829	2226	1143	1576	896	1611	1817	1695	1652	1538	1494	1810	1003	2017
2732	2732	2682	1958	2036	1916	1858	2209	1829	2217	1129	1576	895	1606	1817	1680	1650	1531	1483	1807	999	2010
2727	2727	2681	1935	2033	1915	1853	2207	1814	2216	1126	1573	891	1597	1816	1680	1640	1529	1472	1805	997	2008
2724	2724	2669	1932	2033	1910	1849	2205	1803	2211	1123	1573	889	1590	1803	1670	1640	1529	1467	1805	996	2007
2721	2721	2666	1923	2029	1908	1846	2200	1799	2207	1120	1573	886	1582	1790	1664	1629	1529	1446	1805	996	2007
2720	2720	2664	1920	2024	1897	1841	2193	1785	2205	1116	1568	886	1582	1786	1660	1614	1529	1441	1803	990	2001
2720	2720	2662	1918	2022	1896	1838	2190	1785	2201	1116	1555	883	1580	1762	1660	1610	1528	1436	1802	985	1999
2720	2720	2661	1911	2019	1895	1838	2173	1774	2199	1115	1544	882	1562	1759	1658	1606	1528	1430	1795	972	1998
2713	2713	2641	1900	2016	1889	1834	2168	1771	2183	1113	1535	880	1558	1745	1657	1601	1526	1427	1794	970	1996
2710	2710	2636	1893	2015	1882	1833	2157	1770	2177	1100	1530	878	1556	1744	1657	1584	1519	1419	1788	969	1993
2691	2691	2626	1888	2014	1876	1821	2149	1765	2173	1099	1522	877	1551	1742	1645	1583	1516	1412	1786	962	1993
2689	2689	2624	1880	2013	1876	1813	2140	1762	2169	1093	1521	871	1550	1724	1642	1583	1515	1393	1782	961	1986
2685	2685	2613	1880	2013	1875	1812	2129	1761	2152	1092	1516	868	1543	1715	1641	1581	1502	1388	1767	961	1981
2681	2681	2607	1877	2010	1872	1801	2128	1753	2152	1090	1485	859	1539	1707	1638	1574	1499	1384	1761	958	1980
2667	2667	2606	1873	2007	1866	1801	2111	1749	2137	1076	1484	857	1539	1695	1634	1571	1493	1376	1759	958	1973
2665	2665	2595	1863	2000	1850	1795	2099	1746	2137	1075	1482	855	1535	1691	1633	1567	1489	1376	1751	938	1973
2663	2663	2594	1849	1978	1844	1795	2096	1728	2133	1075	1477	853	1524	1689	1628	1562	1487	1373	1751	936	1971
2661	2661	2591	1849	1978	1835	1794	2081	1723	2131	1066	1475	851	1521	1680	1628	1560	1484	1368	1736	935	1962
2658	2658	2575	1848	1977	1822	1786	2069	1723	2124	1066	1473	849	1517	1672	1620	1558	1468	1363	1734	932	1960
2652	2652	2569	1845	1974	1814	1786	2065	1716	2121	1062	1472	846	1513	1651	1617	1547	1462	1348	1727	929	1959
2647	2647	2564	1845	1967	1814	1778	2061	1710	2118	1058	1468	842	1512	1650	1614	1546	1460	1342	1725	926	1959
2645	2645	2562	1843	1965	1808	1772	2047	1691	2115	1057	1456	839	1509	1644	1614	1540	1460	1340	1719	925	1944
2644	2644	2557	1842	1964	1804	1771	2047	1668	2096	1053	1454	838	1506	1642	1614	1539	1455	1337	1713	925	1942
2634	2634	2554	1824	1959	1802	1770	2040	1667	2090	1051	1450	834	1485	1642	1611	1537	1455	1331	1698	924	1941
2632	2632	2554	1821	1957	1800	1767	2040	1661	2075	1048	1445	824	1480	1636	1607	1529	1452	1329	1697	919	1939
2628	2628	2545	1817	1954	1799	1765	2034	1661	2072	1045	1442	816	1479	1634	1604	1527	1449	1329	1696	918	1933
2627	2627	2542	1816	1951	1786	1765	2031	1660	2072	1038	1439	816	1479	1631	1597	1526	1421	1325	1693	913	1931
2624	2624	2538	1812	1943	1785	1762	2020	1660	2068	1033	1436	813	1462	1630	1586	1526	1416	1318	1691	903	1928
2616	2616	2535	1807	1938	1781	1761	2015	1657	2068	1032	1434	808	1460	1629	1566	1524	1412	1315	1678	901	1920
2614	2614	2534	1806	1935	1778	1760	2004	1656	2067	1028	1425	804	1455	1619	1562	1523	1412	1313	1677	900	1918
2612	2612	2531	1791	1929	1777	1759	2003	1652	2060	1021	1423	803	1448	1613	1562	1522	1408	1307	1665	898	1918
2609	2609	2523	1789	1926	1773	1756	2003	1649	2052	1020	1417	798	1440	1610	1559	1511	1399	1304	1663	896	1915
2608	2608	2520	1788	1923	1765	1753	2002	1649	2047	1018	1414	792	1439	1605	1555	1510	1396	1303	1656	887	1911
2606	2606	2518	1775	1914	1764	1748	1997	1638	2046	1014	1404	792	1436	1604	1555	1507	1389	1301	1656	884	1909
2599	2599	2515	1768	1914	1761	1744	1995	1630	2046	1014	1404	792	1436	1602	1552	1505	1385	1297	1649	880	1905
2598	2598	2515	1767	1900	1760	1742	1989	1628	2042	1005	1399	783	1435	1598	1552	1505	1379	1295	1642	879	1903
2597	2597	2514	1763	1900	1757	1733	1988	1627	2040	1003	1382	779	1433	1597	1549	1501	1378	1290	1638	873	1894
2590	2590	2510	1758	1897	1757	1724	1986	1625	2015	1003	1382	779	1430	1596	1549	1499	1371	1287	1634	872	1889
2590	2590	2489	1746	1896	1753	1723	1983	1624	2013	1001	1380	779	1428	1593	1543	1497	1369	1286	1609	866	1888
2582	2582	2484	1739	1894	1744	1721	1983	1619	2013	995	1377	775	1425	1588	1536	1496	1363	1285	1601	866	1880
2578	2578	2469	1734	1893	1744	1716	1969	1616	2013	992	1376	773	1423	1585	1534	1492	1344	1279	1595	864	1878
2570	2570	2460	1734	1892	1737	1716	1963	1615	2010	984	1374	768	1422	1582	1527	1486	1334	1276	1586	857	1869
2550	2550	2458	1732	1885	1729	1710	1962	1613	2001	984	1361	767	1416	1580	1522	1484	1332	1273	1582	855	1868
2542	2542	2452	1727	1883	1725	1706	1959	1613	1999	976	1359	765	1409	1580	1515	1482	1330	1257	1580	853	1862
2541	2541	2449	1725	1880	1724	1698	1947	1607	1998	974	1358	762	1405	1576	1513	1481	1328	1254	1575	853	1858
2541	2541	2440	1723	1868	1723	1697	1946	1606	1992	973	1357	755	1401	1573	1507	1477	1327	1252	1570	848	1857
2538	2538	2438	1710	1868	1720	1691	1940	1604	1988	972	1348	754	1401	1569	1504	1476	1320	1247	1567	847	1856
2531	2531	2435	1702	1866	1719	1687	1935	1602	1983	971	1344	752	1400	1558	1502	1476	1317	1247	1566	847	1852
2519	2519	2423	1698	1864	1715	1679	1933	1601	1971	969	1340	750	1399	1554	1498	1474	1301	1243	1552	844	1846
2519	2519	2414	1696	1849	1709	1672	1926	1591	1968	969	1330	747	1398	1552	1497	1472	1294	1241	1548	841	1845
2511	2511	2413	1694	1848	1707	1671	1923	1589	1968	969	1324	744	1394	1550	1496	1460	1289	1241	1546	831	1844
2504	2504	2408	1691	1847	1706	1668	1920	1589	1967	959	1324	739	1392	1550	1492	1458	1284	1240	1545	830	1837
2498	2498	2403	1689	1840	1703	1666	1920	1587	1964	957	1323	739	1392	1549	1491	1457	1284	1239	1545	825	1831
2497	2497	2401	1688	1837	1703	1664	1918	1580	1959	956	1321	730	1391	1549	1490	1454	1280	1239	1543	820	1829
2492	2492	2398	1686	1835	1700	1661	1916	1576	1952	955	1320	730	1390	1543	1488	1452	1279	1239	1538	816	1821
2489	2489	2394	1683	1827	1688	1661	1902	1573	1932	954	1320	729	1389	1538	1487	1445	1275	1228	1536	815	1817
2478	2478	2393	1683	1827	1686	1661	1902	1564	1927	951	1311	728	1388	1530	1483	1435	1271	1224	1532	812	1815
2472	2472	2392	1682	1818	1672	1658	1899	1562	1914	950	1309	725	1388	1526	1478	1433	1268	1222	1518	811	1814
2470	2470	2381	1681	1814	1668	1658	1899	1553	1911	950	1308	725	1388	1526	1471	1428	1266	1213	1513	811	1811
2467	2467	2376	1679	1813	1668	1657	1898	1547	1910	946	1307	724	1387	1525	1469	1425	1266	1203	1511	810	1804
2464	2464	2376	1675	1804	1656	1655	1898	1547	1910	946	1302	724	1385	1525	1468	1422	1264	1199	1509	806	1793
2462	2462	2366	1674	1801	1648	1652	1897	1547	1909	946	1302	722	1384	1522	1465	1419	1260	1197	1509	805	1781
2460	2460	2362	1666	1799	1647	1647	1897	1537	1901	945	1299	708	1383	1517	1460	1419	1253	1194	1506	803	1780
2457	2457	2358	1660	1797	1644	1643	1896	1536	1894	941	1299	708	1382	1511	1458	1411	1250	1192	1505	797	1780
2454	2454	2356	1659	1786	1643	1630	1877	1533	1894	941	1297	702	1381	1511	1447	1404	1248	1192	1504	796	1777
2450	2450	2353	1649	1783	1641	1627	1876	1530	1891	941	1295	701	1377	1511	1445	1396	1228	1183	1500	794	1767
2449	2449	2349	1639	1781	1637	1625	1875	1516	1885	940	1295	693	1375	1509	1437	1387	1223	1179	1496	792	1764
2447	2447	2337	1639	1769	1631	1624	1875	1514	1884	933	1294	691	1368	1505	1436	1383	1221	1178	1492	791	1758
2443	2443	2335	1639	1765	1630	1623	1870	1511	1871	932	1293	690	1364	1505	1435	1382	1219	1175	1489	785	1758
2440	2440	2333	1637	1763	1624	1622	1869	1508	1870	928	1290	680	1359	1504	1426	1381	1214	1175	1488	784	1738
2438	2438	2328	1634	1752	1619	1620	1867	1506	1864	922	1289	676	1352	1503	1425	1381	1214	1174	1483	782	1734
2431	2431	2325	1633	1749	1619	1617	1861	1499	1854	922	1287	676	1349	1502	1421	1379	1210	1171	1482	781	1732
2425	2425	2323	1632	1748	1619	1612	1849	1496	1852	920	1285	673	1346	1498	1416	1358	1208	1170	1480	775	1731
2424	2424	2317	1629	1739	1618	1610	1849	1490	1852	919	1285	672	1327	1497	1414	1357	1208	1167	1477	775	1729
2420	2420	2309	1621	1735	1616	1609	1841	1486	1849	916	1284	669	1323	1495	1413	1354	1207	1159	1465	772	1728
2417	2417	2303	1620	1733	1615	1600	1836	1484	1846	907	1282	665	1322	1494	1412	1352	1206	1157	1464	770	1728
2415	2415	2296	1619	1730	1609	1597	1834	1481	1840	905	1281	664	1317	1492	1412	1350	1202	1156	1462	766	1724
2412	2412	2293	1611	1727	1608	1594	1832	1480	1840	904	1271	664	1314	1489	1411	1348	1199	1153	1461	765	1723
2407	2407	2293	1611	1723	1598	1589	1826	1479	1832	902	1270	663	1314	1488	1409	1347	1197	1152	1460	761	1718
2403	2403	2286	1610	1723	1594	1585	1824	1475	1828	901	1268	662	1311	1482	1402	1347	1195	1151	1453	758	1718
2391	2391	2284	1608	1713	1591	1581	1822	1475	1822	892	1264	660	1310	1477	1400	1345	1193	1149	1443	753	1712
2387	2387	2284	1604	1711	1590	1575	1803	1469	1821	889	1263	659	1310	1457	1399	1345	1191	1140	1441	751	1709
2384	2384	2280	1604	1702	1587	1566	1801	1467	1817	889	1262	657	1307	1457	1395	1342	1186	1140	1441	751	1707
2380	2380	2273	1602	1702	1586	1558	1799	1464	1813	887	1259	655	1304	1453	1390	1336	1186	1139	1437	750	1705
2370	2370	2271	1600	1702	1585	1556	1793	1461	1807	886	1258	653	1301	1446	1387	1334	1184	1138	1435	749	1703
2369	2369	2267	1598	1700	1582	1555	1787	1454	1807	885	1241	652	1295	1443	1382	1334	1182	1137	1428	748	1702
2360	2360	2265	1594	1695	1578	1552	1783	1452	1804	884	1238	652	1295	1430	1380	1331	1180	1136	1424	746	1701
2350	2350	2254	1593	1680	1573	1551	1778	1451	1803	880	1236	649	1294	1427	1379	1330	1179	1131	1418	744	1701
2349	2349	2252	1589	1679	1573	1549	1778	1445	1801	875	1235	646	1290	1427	1377	1330	1178	1129	1414	744	1699
2344	2344	2249	1589	1678	1572	1548	1771	1443	1800	873	1233	645	1287	1426	1371	1330	1177	1126	1414	744	1694
2339	2339	2243	1586	1676	1569	1547	1767	1442	1798	873	1233	643	1287	1425	1367	1329	1176	1124	1414	743	1692
2338	2338	2243	1573	1676	1567	1546	1764	1440	1789	873	1231	638	1285	1419	1360	1321	1173	1124	1414	742	1691
2326	2326	2238	1573	1673	1567	1541	1762	1440	1776	872	1229	635	1284	1415	1360	1315	1173	1120	1413	741	1690
2326	2326	2235	1570	1663	1567	1538	1758	1440	1773	860	1228	632	1283	1405	1359	1315	1171	1117	1411	740	1686
2315	2315	2231	1568	1656	1563	1534	1758	1437	1773	859	1227	631	1281	1400	1356	1312	1168	1117	1405	738	1684
2312	2312	2231	1563	1652	1559	1524	1753	1437	1769	855	1224	630	1276	1397	1355	1311	1168	1116	1401	737	1684
2310	2310	2228	1562	1648	1559	1523	1752	1436	1764	853	1223	630	1274	1391	1352	1300	1166	1116	1392	736	1684
2309	2309	2225	1561	1648	1555	1519	1747	1434	1763	852	1223	627	1271	1391	1344	1298	1166	1116	1392	732	1681
2306	2306	2225	1561	1644	1541	1517	1742	1431	1761	851	1222	623	1266	1389	1344	1297	1164	1115	1388	732	1681
2306	2306	2223	1560	1643	1535	1515	1741	1431	1760	850	1212	623	1263	1389	1344	1296	1162	1115	1377	731	1679
2297	2297	2222	1559	1639	1533	1515	1741	1427	1755	847	1212	622	1257	1388	1338	1295	1162	1106	1376	729	1679
2294	2294	2220	1558	1639	1532	1509	1738	1427	1754	845	1211	617	1257	1388	1337	1290	1162	1101	1374	728	1675
2293	2293	2210	1554	1638	1527	1503	1734	1425	1748	844	1208	616	1256	1386	1336	1280	1162	1089	1372	728	1674
2289	2289	2207	1548	1634	1525	1502	1731	1424	1748	843	1208	616	1248	1385	1333	1267	1161	1089	1371	726	1672
2289	2289	2206	1546	1632	1523	1500	1727	1417	1746	842	1207	614	1248	1383	1331	1266	1158	1088	1370	725	1670
2286	2286	2201	1545	1631	1522	1492	1724	1414	1744	836	1205	613	1247	1381	1330	1264	1154	1086	1369	723	1662
2284	2284	2201	1542	1628	1517	1492	1713	1413	1742	835	1201	612	1247	1376	1327	1264	1154	1085	1367	722	1661
2284	2284	2200	1537	1628	1517	1491	1713	1410	1740	834	1195	609	1244	1375	1324	1259	1152	1080	1362	721	1657
2281	2281	2199	1533	1626	1512	1489	1711	1396	1735	830	1189	605	1237	1363	1319	1257	1150	1074	1360	717	1654
2280	2280	2197	1531	1625	1511	1486	1709	1388	1733	830	1188	602	1234	1363	1316	1252	1150	1071	1358	716	1654
2278	2278	2194	1528	1617	1503	1483	1708	1387	1726	829	1181	601	1233	1360	1315	1250	1150	1067	1358	712	1647
2277	2277	2186	1527	1616	1499	1482	1708	1387	1716	829	1180	599	1232	1356	1313	1248	1143	1061	1354	710	1640
2274	2274	2186	1526	1615	1497	1481	1706	1385	1709	827	1180	598	1232	1355	1312	1247	1138	1055	1344	708	1636
2268	2268	2185	1514	1605	1483	1472	1704	1385	1704	823	1177	598	1230	1354	1312	1241	1130	1054	1334	708	1636
2267	2267	2184	1513	1597	1479	1467	1699	1385	1702	822	1174	598	1229	1353	1311	1236	1128	1053	1323	707	1634
2266	2266	2182	1510	1596	1474	1464	1698	1382	1701	820	1174	598	1229	1352	1307	1230	1128	1053	1321	707	1632
2262	2262	2177	1507	1595	1473	1464	1692	1381	1696	818	1168	597	1228	1342	1307	1225	1126	1046	1316	702	1631
2260	2260	2177	1499	1591	1473	1463	1689	1372	1694	817	1162	597	1225	1339	1302	1225	1122	1039	1308	697	1630
2249	2249	2177	1495	1591	1468	1462	1687	1367	1692	817	1159	596	1223	1330	1302	1223	1121	1038	1306	693	1629
2249	2249	2172	1495	1590	1468	1458	1680	1363	1689	817	1153	596	1220	1329	1302	1222	1115	1034	1304	693	1629
2248	2248	2172	1494	1587	1467	1454	1679	1360	1688	813	1149	596	1218	1326	1302	1215	1113	1033	1300	692	1628
2248	2248	2171	1494	1587	1466	1448	1678	1356	1686	812	1146	595	1213	1325	1298	1209	1113	1030	1288	687	1618
2247	2247	2167	1491	1586	1466	1447	1676	1354	1686	811	1145	593	1204	1324	1295	1204	1110	1029	1286	685	1617
2244	2244	2167	1489	1586	1464	1446	1676	1349	1685	811	1144	592	1203	1316	1292	1204	1108	1028	1284	681	1614
2243	2243	2164	1486	1585	1462	1445	1675	1345	1680	809	1144	590	1203	1313	1288	1185	1106	1024	1284	679	1612
2241	2241	2156	1486	1584	1459	1443	1674	1340	1675	807	1142	589	1202	1305	1287	1185	1103	1019	1276	679	1609
2239	2239	2153	1477	1583	1458	1443	1669	1336	1673	807	1139	588	1200	1303	1287	1183	1099	1017	1272	678	1607
2237	2237	2151	1477	1582	1457	1434	1668	1336	1668	806	1135	585	1198	1301	1282	1169	1099	1016	1265	678	1607
2236	2236	2151	1474	1581	1453	1432	1666	1327	1667	806	1135	584	1196	1299	1277	1168	1098	1012	1261	675	1601
2232	2232	2148	1473	1577	1451	1429	1663	1323	1662	805	1129	583	1194	1296	1273	1167	1097	1010	1258	675	1598
2232	2232	2148	1473	1575	1445	1429	1662	1323	1652	803	1127	582	1193	1295	1272	1167	1092	1007	1257	673	1587
2231	2231	2142	1472	1572	1443	1426	1661	1318	1639	799	1126	582	1193	1291	1269	1159	1088	1002	1252	672	1587
2230	2230	2136	1469	1571	1437	1422	1657	1316	1634	798	1125	579	1193	1290	1268	1156	1087	1000	1251	670	1585
2226	2226	2136	1468	1569	1437	1421	1654	1315	1633	797	1121	578	1190	1281	1266	1155	1086	995	1245	670	1584
2224	2224	2135	1465	1565	1436	1419	1648	1312	1631	797	1121	577	1190	1279	1263	1152	1086	993	1245	669	1583
2219	2219	2133	1465	1564	1434	1415	1648	1307	1627	797	1114	576	1188	1277	1261	1152	1083	987	1243	667	1582
2214	2214	2132	1464	1564	1431	1411	1644	1305	1624	796	1112	576	1187	1272	1260	1149	1083	987	1242	667	1581
2214	2214	2128	1461	1563	1430	1408	1631	1304	1623	794	1110	575	1181	1268	1257	1148	1080	985	1241	666	1578
2210	2210	2124	1452	1563	1427	1404	1629	1301	1622	793	1109	574	1180	1267	1251	1143	1079	985	1237	664	1578
2204	2204	2123	1452	1561	1426	1397	1626	1296	1615	793	1105	573	1179	1265	1250	1132	1079	985	1233	664	1576
2195	2195	2122	1446	1559	1425	1393	1625	1293	1614	790	1104	572	1177	1261	1247	1126	1078	985	1231	663	1574
2186	2186	2122	1440	1559	1423	1390	1625	1293	1611	790	1103	570	1175	1259	1246	1125	1074	983	1229	663	1572
2182	2182	2122	1438	1558	1421	1389	1623	1290	1594	787	1099	570	1174	1257	1240	1123	1072	983	1215	662	1568
2173	2173	2121	1432	1556	1421	1383	1616	1285	1590	786	1096	569	1174	1254	1240	1115	1060	982	1213	661	1568
2164	2164	2119	1429	1553	1420	1380	1614	1283	1585	786	1093	569	1169	1254	1238	1113	1054	980	1213	657	1566
2164	2164	2118	1426	1549	1418	1378	1602	1282	1582	786	1085	569	1168	1249	1229	1112	1049	978	1207	649	1565
2162	2162	2115	1426	1545	1417	1378	1601	1279	1580	784	1083	567	1164	1244	1228	1109	1048	978	1203	649	1560
2160	2160	2114	1424	1543	1417	1378	1601	1277	1577	783	1082	566	1161	1243	1226	1108	1047	978	1202	649	1558
2150	2150	2114	1423	1540	1416	1376	1598	1274	1575	782	1081	565	1159	1234	1219	1106	1047	977	1200	646	1558
2150	2150	2112	1423	1540	1415	1373	1594	1267	1573	780	1080	564	1159	1232	1219	1106	1039	977	1198	645	1555
2142	2142	2110	1423	1540	1414	1367	1593	1264	1572	780	1075	564	1156	1230	1217	1104	1037	976	1196	644	1555
2141	2141	2109	1422	1537	1413	1366	1592	1263	1568	780	1075	563	1156	1229	1213	1103	1034	975	1194	642	1549
2141	2141	2108	1420	1535	1412	1366	1590	1263	1567	779	1074	562	1155	1229	1212	1100	1030	975	1190	642	1548
2140	2140	2108	1419	1534	1408	1352	1590	1258	1566	776	1073	562	1154	1229	1211	1099	1030	973	1186	638	1547
2140	2140	2095	1418	1534	1404	1350	1588	1258	1565	776	1071	561	1153	1228	1211	1098	1029	973	1183	634	1547
2138	2138	2090	1418	1533	1403	1348	1587	1254	1564	768	1066	561	1152	1226	1209	1095	1026	969	1182	633	1547
2132	2132	2090	1416	1531	1403	1346	1587	1252	1564	767	1063	561	1151	1225	1208	1094	1025	969	1181	632	1547
2124	2124	2089	1413	1528	1402	1346	1583	1248	1562	767	1061	558	1150	1225	1206	1094	1024	967	1178	632	1547
2122	2122	2085	1412	1528	1402	1343	1583	1245	1562	763	1061	556	1147	1218	1206	1093	1022	960	1175	632	1544
2116	2116	2081	1409	1527	1400	1339	1579	1243	1556	762	1058	556	1138	1218	1204	1090	1020	960	1169	630	1541
2112	2112	2080	1409	1526	1396	1337	1579	1232	1550	756	1058	556	1135	1211	1201	1086	1019	959	1167	626	1539
2111	2111	2075	1408	1525	1394	1331	1576	1231	1549	756	1056	555	1135	1211	1199	1085	1019	958	1165	626	1533
2110	2110	2074	1406	1517	1393	1328	1575	1230	1544	750	1054	555	1129	1204	1196	1082	1018	950	1164	625	1529
2107	2107	2073	1401	1511	1388	1327	1574	1229	1536	750	1053	554	1129	1204	1196	1081	1015	950	1159	620	1529
2104	2104	2071	1401	1508	1387	1321	1573	1229	1527	749	1051	550	1126	1198	1190	1080	1014	950	1158	620	1529
2103	2103	2068	1400	1507	1384	1320	1572	1226	1525	747	1050	549	1125	1197	1188	1079	1013	948	1157	620	1525
2101	2101	2068	1396	1507	1382	1320	1572	1225	1524	741	1049	549	1124	1191	1183	1078	1011	945	1157	619	1525
2091	2091	2059	1392	1505	1380	1320	1570	1224	1523	736	1049	547	1124	1189	1180	1074	1009	943	1156	617	1524
2086	2086	2056	1391	1504	1377	1320	1569	1224	1517	734	1047	543	1122	1184	1180	1074	1009	938	1148	617	1520
2085	2085	2056	1389	1501	1377	1318	1567	1223	1513	733	1047	542	1121	1183	1179	1067	1008	937	1146	615	1519
2084	2084	2052	1381	1500	1375	1312	1565	1222	1509	732	1047	535	1118	1182	1179	1064	1007	937	1142	612	1512
2082	2082	2051	1380	1498	1371	1309	1558	1221	1509	732	1045	533	1116	1181	1176	1063	1005	929	1140	611	1511
2082	2082	2049	1375	1496	1369	1306	1555	1220	1508	731	1042	530	1114	1179	1171	1059	1003	929	1134	607	1507
2081	2081	2048	1373	1495	1361	1306	1554	1219	1507	728	1040	530	1114	1179	1169	1051	1001	927	1131	606	1506
2075	2075	2043	1371	1493	1361	1306	1551	1219	1503	727	1038	526	1111	1175	1169	1050	1001	925	1129	604	1502
2074	2074	2043	1363	1492	1360	1297	1551	1213	1499	726	1037	525	1109	1172	1168	1048	1000	924	1129	604	1502
2074	2074	2042	1360	1490	1359	1296	1547	1212	1499	725	1036	519	1106	1172	1165	1044	999	921	1129	603	1501
2072	2072	2039	1359	1489	1358	1296	1546	1211	1498	724	1034	515	1105	1170	1165	1043	997	921	1127	603	1500
2061	2061	2038	1355	1487	1355	1295	1544	1211	1498	723	1029	515	1104	1169	1161	1042	996	921	1123	603	1493
2057	2057	2038	1353	1485	1352	1294	1541	1210	1493	722	1028	501	1102	1168	1161	1041	995	920	1118	602	1493
2055	2055	2035	1352	1483	1350	1291	1535	1210	1493	719	1027	498	1099	1167	1160	1041	994	919	1117	601	1491
2047	2047	2034	1351	1481	1350	1289	1531	1210	1490	718	1027	465	1099	1166	1159	1035	994	916	1116	601	1491
2044	2044	2032	1346	1478	1347	1288	1530	1209	1488	718	1026	463	1098	1164	1158	1035	992	916	1115	598	1490
2042	2042	2030	1345	1476	1343	1288	1525	1206	1488	718	1024	463	1094	1164	1157	1033	990	916	1113	597	1490
2038	2038	2029	1345	1470	1342	1282	1525	1204	1483	717	1023	459	1091	1160	1157	1031	990	915	1111	596	1484
2037	2037	2027	1345	1467	1339	1280	1519	1203	1480	715	1022	453	1090	1159	1156	1026	983	915	1107	596	1480
2034	2034	2025	1343	1466	1333	1278	1514	1197	1479	715	1016	448	1089	1158	1154	1025	983	915	1105	595	1480
2029	2029	2024	1339	1465	1333	1278	1514	1195	1478	714	1014	445	1082	1156	1153	1023	981	914	1104	595	1480
2027	2027	2020	1334	1455	1329	1277	1512	1193	1478	714	1013	441	1081	1156	1148	1021	978	912	1103	594	1475
2026	2026	2019	1334	1455	1328	1276	1509	1192	1477	707	1011	440	1079	1153	1147	1020	973	912	1103	593	1474
2025	2025	2019	1323	1451	1327	1275	1504	1190	1475	707	1010	436	1078	1152	1146	1019	968	909	1098	593	1473
2024	2024	2017	1318	1450	1327	1274	1504	1189	1471	706	1006	435	1077	1151	1139	1016	966	908	1095	593	1473
2022	2022	2009	1314	1446	1326	1266	1500	1183	1469	705	1003	421	1076	1150	1139	1014	961	907	1093	593	1472
2018	2018	2004	1307	1444	1324	1265	1500	1182	1467	703	1002	405	1072	1150	1138	1012	960	907	1088	591	1471
2018	2018	2004	1307	1443	1322	1262	1498	1178	1464	701	1001	391	1072	1147	1137	1012	960	906	1083	591	1469
2014	2014	2003	1306	1442	1321	1261	1496	1177	1463	701	999	387	1071	1146	1134	1008	959	904	1079	591	1466
2013	2013	2002	1304	1442	1320	1256	1494	1177	1462	700	997	330	1070	1144	1134	1006	957	900	1076	590	1466
2011	2011	2001	1293	1442	1320	1252	1483	1171	1462	700	995	310	1070	1144	1131	1002	955	900	1075	590	1464
2002	2002	1994	1288	1436	1318	1252	1480	1167	1461	699	995	308	1070	1139	1130	1001	955	899	1072	590	1459
2000	2000	1993	1288	1435	1316	1251	1480	1165	1460	695	995	269	1067	1136	1123	997	954	899	1068	589	1458
1998	1998	1990	1286	1429	1314	1250	1476	1163	1459	692	990	208	1062	1134	1121	995	953	893	1066	588	1458
1996	1996	1984	1280	1427	1314	1250	1476	1161	1459	692	990	160	1062	1131	1118	994	952	893	1065	588	1458
1993	1993	1984	1280	1424	1312	1238	1473	1161	1457	691	989	152	1061	1129	1113	993	952	893	1065	587	1454
1988	1988	1984	1280	1423	1310	1237	1473	1160	1456	691	989	149	1061	1129	1111	985	951	890	1060	587	1453
1988	1988	1979	1279	1421	1309	1235	1472	1160	1454	690	988	145	1058	1128	1109	985	950	888	1060	587	1452
1988	1988	1973	1277	1421	1308	1234	1471	1156	1453	688	987	140	1053	1123	1107	984	948	886	1060	586	1452
1987	1987	1973	1276	1420	1307	1231	1470	1153	1450	688	987		1051	1122	1106	981	943	871	1060	584	1447
1987	1987	1970	1270	1417	1307	1230	1468	1153	1449	687	987		1050	1121	1106	981	941	870	1058	584	1438
1987	1987	1968	1266	1412	1307	1225	1468	1143	1445	687	986		1050	1119	1104	979	940	867	1055	584	1438
1987	1987	1964	1264	1408	1305	1225	1467	1135	1439	684	986		1048	1117	1104	977	939	867	1054	584	1435
1985	1985	1961	1264	1408	1301	1222	1467	1129	1438	682	980		1047	1110	1104	975	939	867	1051	583	1435
1983	1983	1959	1261	1407	1300	1212	1467	1127	1437	681	980		1044	1100	1103	975	935	866	1046	583	1434
1982	1982	1957	1258	1406	1297	1209	1466	1127	1435	675	979		1042	1098	1102	970	935	866	1045	581	1428
1981	1981	1953	1258	1402	1296	1205	1462	1125	1431	675	979		1041	1093	1098	969	934	859	1040	578	1427
1981	1981	1951	1257	1398	1296	1203	1461	1125	1428	674	977		1039	1092	1098	968	930	858	1038	577	1424
1978	1978	1949	1256	1398	1292	1203	1460	1122	1426	672	976		1038	1088	1089	968	929	854	1037	576	1423
1978	1978	1945	1254	1392	1289	1201	1460	1121	1425	671	976		1035	1088	1086	966	927	853	1035	576	1422
1976	1976	1943	1254	1389	1287	1199	1456	1119	1423	668	976		1035	1085	1085	964	925	852	1035	575	1419
1974	1974	1942	1250	1387	1280	1196	1456	1118	1423	667	975		1033	1083	1077	964	925	851	1032	573	1418
1971	1971	1942	1249	1387	1280	1195	1455	1116	1422	667	973		1031	1082	1074	963	925	848	1029	571	1416
1971	1971	1941	1243	1385	1278	1194	1455	1116	1421	666	969		1031	1079	1073	960	923	848	1028	570	1413
1969	1969	1936	1243	1384	1278	1189	1452	1116	1419	660	968		1027	1078	1066	959	922	847	1026	570	1411
1969	1969	1935	1242	1378	1276	1186	1448	1114	1418	659	962		1026	1074	1065	959	922	845	1023	570	1410
1966	1966	1935	1242	1374	1276	1184	1447	1113	1413	657	962		1020	1074	1064	958	915	844	1022	569	1410
1965	1965	1931	1237	1372	1275	1181	1446	1112	1413	656	962		1020	1072	1062	958	914	843	1020	568	1409
1963	1963	1927	1233	1371	1275	1179	1445	1110	1411	655	960		1019	1072	1059	957	908	842	1018	567	1408
1963	1963	1926	1231	1371	1274	1178	1444	1105	1409	654	959		1018	1071	1058	956	903	841	1007	567	1406
1962	1962	1924	1231	1368	1274	1178	1443	1105	1402	654	959		1018	1065	1056	954	903	841	1003	567	1405
1960	1960	1924	1229	1367	1270	1173	1442	1102	1401	653	959		1012	1063	1055	954	900	838	1002	567	1401
1958	1958	1922	1228	1363	1269	1171	1441	1101	1396	653	958		1007	1061	1055	954	899	836	1001	565	1401
1956	1956	1922	1228	1360	1266	1168	1439	1101	1395	652	958		1006	1061	1053	953	899	836	994	563	1399
1952	1952	1921	1226	1358	1266	1167	1437	1097	1392	652	956		1005	1060	1050	953	898	835	994	562	1396
1952	1952	1920	1225	1352	1265	1167	1437	1097	1386	651	956		1005	1059	1050	953	897	834	992	559	1394
1945	1945	1916	1225	1349	1264	1163	1431	1096	1385	648	954		1004	1059	1044	947	895	834	988	557	1393
1943	1943	1910	1224	1347	1259	1160	1431	1094	1383	645	953		999	1056	1044	947	892	829	984	556	1392
1940	1940	1907	1215	1346	1258	1158	1426	1093	1383	642	952		996	1056	1044	943	891	828	984	553	1388
1938	1938	1901	1214	1343	1256	1156	1423	1092	1380	641	951		994	1055	1043	941	890	825	983	553	1387
1938	1938	1901	1212	1342	1251	1152	1422	1092	1380	638	949		994	1054	1038	941	889	825	983	552	1386
1938	1938	1900	1211	1341	1250	1147	1422	1092	1380	637	949		987	1048	1037	940	889	824	983	551	1385
1936	1936	1899	1210	1341	1249	1144	1422	1086	1377	635	947		986	1046	1031	938	888	823	980	547	1381
1936	1936	1899	1209	1340	1248	1141	1418	1084	1377	634	946		985	1045	1030	937	885	823	969	547	1375
1933	1933	1899	1207	1340	1246	1140	1416	1077	1376	634	946		982	1041	1029	934	885	823	966	543	1375
1931	1931	1895	1206	1340	1244	1137	1406	1077	1374	634	945		982	1040	1026	928	884	821	966	542	1370
1928	1928	1893	1206	1340	1244	1137	1406	1075	1372	634	945		982	1039	1023	927	883	819	965	536	1369
1922	1922	1890	1203	1336	1244	1136	1402	1073	1369	633	944		981	1037	1020	926	882	818	965	534	1368
1920	1920	1887	1199	1332	1243	1135	1402	1072	1365	632	943		979	1036	1018	923	880	815	963	530	1366
1920	1920	1884	1199	1329	1241	1134	1401	1070	1364	631	942		978	1035	1018	922	880	815	962	529	1365
1918	1918	1884	1199	1327	1239	1133	1397	1066	1363	631	942		975	1033	1017	921	880	815	960	528	1363
1903	1903	1884	1198	1323	1234	1132	1397	1066	1358	628	940		974	1033	1017	921	877	814	958	528	1361
1903	1903	1883	1197	1322	1233	1127	1395	1066	1357	627	940		973	1032	1016	919	874	809	957	521	1360
1902	1902	1873	1196	1315	1227	1126	1394	1061	1356	625	939		971	1031	1013	913	873	807	957	520	1360
1893	1893	1871	1195	1314	1225	1126	1394	1058	1355	625	938		971	1028	1012	912	872	807	956	518	1359
1892	1892	1869	1195	1314	1222	1125	1393	1058	1350	624	934		971	1028	1007	910	871	807	956	517	1358
1891	1891	1868	1193	1311	1219	1124	1391	1056	1346	624	933		969	1027	1007	910	870	806	951	516	1357
1890	1890	1868	1193	1310	1216	1124	1389	1055	1346	623	933		968	1025	1007	908	868	805	950	514	1356
1884	1884	1868	1192	1310	1214	1121	1389	1052	1344	620	930		967	1024	1007	908	867	805	947	513	1354
1883	1883	1861	1190	1310	1211	1121	1388	1051	1343	620	929		967	1024	1006	906	864	805	947	512	1354
1883	1883	1861	1189	1309	1210	1120	1386	1051	1343	620	929		966	1023	1005	906	863	803	947	508	1351
1881	1881	1861	1189	1307	1209	1112	1383	1051	1342	619	928		966	1022	1004	903	862	801	946	499	1351
1880	1880	1858	1189	1307	1206	1111	1381	1046	1340	619	928		964	1020	1004	903	859	801	945	495	1349
1877	1877	1855	1188	1305	1204	1105	1377	1043	1333	618	925		961	1016	1002	901	859	800	944	493	1342
1876	1876	1853	1187	1305	1204	1105	1377	1043	1332	616	925		961	1013	1000	900	856	798	943	487	1342
1872	1872	1852	1182	1301	1203	1104	1374	1042	1331	615	925		959	1008	1000	899	854	793	940	485	1341
1872	1872	1850	1182	1298	1203	1104	1374	1040	1328	613	924		958	1008	999	897	852	792	938	485	1337
1871	1871	1847	1182	1297	1201	1098	1372	1040	1327	612	923		958	1006	999	896	852	791	936	485	1337
1862	1862	1847	1179	1296	1200	1097	1365	1039	1327	611	923		956	1006	998	896	849	790	936	484	1333
1861	1861	1843	1176	1295	1199	1096	1364	1039	1327	611	920		955	1006	998	895	847	787	935	484	1333
1860	1860	1835	1173	1294	1198	1095	1363	1038	1326	610	920		953	1005	997	894	843	786	933	484	1333
1859	1859	1835	1171	1293	1197	1093	1362	1036	1320	610	915		950	1005	997	890	843	785	933	482	1333
1855	1855	1833	1170	1292	1195	1093	1360	1036	1319	609	913		949	1003	997	888	841	785	932	481	1332
1852	1852	1832	1168	1290	1194	1088	1360	1035	1319	609	909		948	1002	994	887	841	785	928	476	1332
1851	1851	1829	1168	1290	1192	1086	1357	1033	1318	608	909		947	999	991	886	840	784	928	473	1332
1850	1850	1827	1167	1288	1190	1083	1357	1032	1314	607	909		946	999	989	886	838	780	926	471	1329
1849	1849	1826	1165	1287	1189	1082	1356	1026	1314	606	908		946	996	985	885	836	778	925	459	1329
1849	1849	1821	1165	1287	1186	1081	1352	1023	1313	606	906		945	995	984	884	835	776	924	458	1329
1847	1847	1820	1165	1286	1184	1081	1351	1022	1313	606	903		943	988	982	882	835	776	918	457	1328
1847	1847	1819	1161	1285	1184	1079	1349	1022	1309	604	903		941	988	982	880	834	775	916	451	1327
1845	1845	1816	1157	1283	1182	1078	1349	1022	1308	604	902		941	984	982	875	834	775	916	449	1325
1841	1841	1814	1157	1278	1181	1077	1347	1021	1308	602	902		939	983	981	872	833	775	916	448	1318
1835	1835	1812	1156	1274	1180	1075	1345	1020	1308	602	902		938	980	980	870	830	775	912	446	1313
1829	1829	1812	1153	1273	1179	1072	1340	1020	1304	602	901		938	979	980	870	830	774	910	436	1305
1829	1829	1807	1151	1272	1179	1071	1339	1017	1302	601	901		937	978	979	869	830	770	910	434	1304
1829	1829	1806	1151	1272	1178	1071	1339	1015	1292	600	901		936	978	978	869	829	769	909	420	1302
1826	1826	1806	1151	1271	1177	1070	1337	1013	1290	599	901		936	977	977	868	828	767	908	411	1302
1824	1824	1805	1149	1270	1177	1069	1335	1011	1286	599	899		936	974	976	867	825	766	907	385	1302
1823	1823	1805	1146	1269	1176	1068	1335	1010	1285	598	899		935	974	976	866	825	765	906	368	1299
1822	1822	1802	1144	1269	1175	1068	1335	1009	1285	597	899		935	973	973	866	824	763	905	364	1297
1821	1821	1802	1136	1266	1175	1063	1334	1008	1282	597	898		934	972	973	865	822	760	905	346	1297
1821	1821	1797	1135	1264	1174	1062	1333	1006	1280	597	897		932	970	971	862	819	759	904	304	1290
1818	1818	1793	1132	1263	1172	1058	1332	1006	1279	597	897		931	970	970	860	818	759	904	302	1288
1818	1818	1792	1132	1262	1171	1053	1328	1005	1274	597	896		930	968	969	860	817	757	903	300	1288
1816	1816	1788	1132	1259	1171	1053	1328	1004	1272	596	895		930	967	969	858	815	756	901	283	1287
1815	1815	1787	1131	1258	1168	1050	1328	1002	1271	596	894		929	966	968	856	813	756	899	282	1283
1812	1812	1786	1129	1257	1167	1049	1328	999	1270	596	894		929	963	966	854	810	753	899	223	1281
1808	1808	1784	1124	1256	1166	1046	1325	999	1269	596	893		926	963	966	854	810	752	899	217	1279
1808	1808	1782	1123	1255	1165	1045	1325	999	1268	596	893		925	963	965	853	810	752	899	191	1279
1806	1806	1782	1123	1253	1163	1045	1325	995	1267	595	893		922	961	964	853	808	751	898		1278
1806	1806	1781	1122	1253	1161	1041	1324	995	1265	595	891		922	961	963	852	806	749	898		1278
1805	1805	1777	1120	1252	1160	1040	1323	991	1265	594	891		921	958	962	852	803	749	896		1278
1804	1804	1777	1119	1252	1158	1038	1319	990	1264	593	889		920	956	962	851	803	748	895		1277
1802	1802	1776	1112	1249	1157	1038	1312	987	1263	593	889		919	955	961	851	803	748	894		1276
1801	1801	1776	1111	1245	1157	1036	1308	985	1260	592	888		917	955	961	849	800	747	894		1275
1800	1800	1772	1111	1244	1156	1033	1308	984	1259	591	888		916	955	960	848	799	747	894		1272
1797	1797	1767	1110	1242	1154	1033	1308	982	1258	591	887		911	950	960	848	799	747	891		1271
1797	1797	1767	1110	1240	1154	1030	1308	981	1257	590	886		909	949	960	848	797	740	891		1267
1793	1793	1761	1108	1240	1153	1029	1307	979	1257	590	885		909	949	959	847	795	739	891		1266
1793	1793	1759	1108	1236	1153	1026	1306	979	1256	589	885		908	949	958	845	794	739	890		1265
1792	1792	1757	1101	1235	1152	1024	1306	978	1254	589	884		908	948	958	839	793	735	889		1263
1790	1790	1757	1101	1235	1151	1024	1306	977	1253	589	884		907	948	956	837	792	735	889		1263
1789	1789	1757	1101	1232	1150	1024	1301	977	1251	588	883		907	948	956	837	790	732	889		1263
1786	1786	1756	1100	1232	1146	1020	1299	976	1251	588	882		907	947	955	836	790	732	888		1262
1786	1786	1755	1100	1230	1145	1019	1297	976	1249	588	880		906	945	954	836	790	731	887		1262
1785	1785	1753	1100	1228	1144	1018	1295	976	1249	588	878		906	945	954	835	789	730	887		1260
1782	1782	1753	1099	1228	1144	1017	1293	973	1249	587	876		906	944	953	834	787	730	884		1256
1779	1779	1750	1098	1227	1142	1015	1293	972	1245	587	875		904	943	952	833	787	728	881		1256
1778	1778	1749	1096	1226	1142	1013	1290	970	1244	587	870		903	940	951	830	786	726	881		1253
1777	1777	1748	1095	1224	1140	1013	1290	967	1241	587	869		903	938	951	827	785	726	878		1252
1775	1775	1746	1093	1224	1134	1013	1288	966	1238	585	869		901	937	950	825	785	725	878		1251
1774	1774	1746	1092	1223	1131	1013	1287	965	1237	585	867		901	937	950	825	784	725	878		1247
1772	1772	1745	1091	1221	1129	1013	1287	965	1236	584	867		900	937	949	825	784	724	877		1246
1771	1771	1744	1089	1220	1129	1012	1286	964	1235	584	865		897	934	948	823	782	723	876		1245
1770	1770	1743	1089	1218	1124	1011	1285	963	1234	583	863		895	933	948	820	780	723	875		1245
1767	1767	1741	1089	1216	1124	1011	1285	963	1233	583	863		893	933	948	817	780	720	872		1245
1765	1765	1740	1085	1215	1124	1011	1285	962	1232	583	861		892	923	946	817	777	720	872		1245
1765	1765	1738	1085	1215	1123	1010	1284	962	1232	581	860		891	922	946	817	776	720	871		1244
1764	1764	1736	1085	1213	1122	1010	1283	959	1231	581	860		890	921	944	816	774	719	870		1243
1764	1764	1735	1082	1212	1120	1009	1282	959	1230	581	859		889	919	942	816	770	715	867		1239
1761	1761	1734	1082	1211	1114	1009	1282	958	1228	580	858		889	919	942	813	768	715	866		1238
1760	1760	1733	1081	1211	1114	1008	1280	958	1227	580	856		888	917	940	812	768	713	866		1236
1760	1760	1733	1080	1204	1114	1006	1280	956	1226	579	855		885	916	940	809	766	711	863		1235
1758	1758	1731	1080	1203	1113	1005	1278	956	1226	578	854		885	916	940	809	766	710	862		1233
1753	1753	1731	1080	1202	1110	1005	1274	955	1224	578	851		885	914	938	808	766	705	862		1233
1753	1753	1729	1079	1201	1109	1005	1273	954	1221	578	850		885	913	937	808	765	704	861		1231
1752	1752	1727	1079	1199	1108	1003	1271	951	1219	578	850		884	913	937	808	764	704	860		1230
1751	1751	1724	1076	1194	1103	1001	1270	951	1218	578	848		881	912	937	807	764	703	859		1230
1745	1745	1722	1075	1194	1102	999	1270	951	1218	577	846		880	912	936	805	762	701	859		1228
1743	1743	1721	1075	1191	1101	999	1270	950	1216	577	846		879	911	936	804	762	701	859		1225
1743	1743	1718	1073	1189	1098	999	1266	947	1215	577	845		879	910	934	804	759	700	859		1223
1741	1741	1716	1072	1187	1097	998	1264	945	1212	576	844		877	908	933	803	758	700	858		1222
1740	1740	1716	1072	1184	1096	995	1264	945	1210	575	841		877	907	931	801	757	700	858		1220
1740	1740	1715	1067	1183	1094	995	1257	945	1210	574	840		875	907	930	801	757	700	856		1219
1738	1738	1713	1067	1182	1093	995	1252	941	1210	573	839		874	907	930	799	756	697	855		1216
1735	1735	1713	1065	1179	1092	993	1252	940	1209	572	839		872	905	929	799	754	696	851		1216
1733	1733	1710	1064	1178	1091	992	1251	940	1208	572	837		871	904	929	796	753	695	848		1216
1733	1733	1705	1061	1177	1091	992	1250	939	1205	570	835		871	904	927	796	753	695	847		1215
1732	1732	1703	1061	1177	1090	991	1248	938	1205	569	835		861	903	927	794	752	695	846		1214
1731	1731	1703	1061	1175	1088	990	1248	938	1203	569	835		860	903	927	794	750	694	846		1213
1731	1731	1702	1058	1173	1087	986	1246	936	1203	569	834		858	902	926	793	748	693	844		1212
1727	1727	1700	1055	1172	1086	985	1245	936	1199	568	834		857	900	925	793	746	693	844		1212
1726	1726	1699	1055	1170	1086	984	1244	936	1195	567	831		857	899	925	793	746	692	841		1211
1725	1725	1696	1054	1170	1086	984	1244	934	1194	566	829		855	898	924	792	746	692	840		1210
1725	1725	1695	1054	1167	1085	983	1244	933	1193	566	828		854	897	924	790	745	691	839		1208
1723	1723	1691	1054	1165	1085	982	1244	933	1189	565	828		850	897	924	789	744	688	838		1208
1723	1723	1691	1054	1163	1084	982	1236	932	1189	563	826		848	890	923	788	743	684	838		1205
1715	1715	1690	1052	1162	1082	980	1234	932	1188	563	824		846	889	923	787	741	683	838		1205
1713	1713	1688	1052	1161	1082	979	1233	932	1188	563	822		845	888	922	786	741	683	837		1204
1713	1713	1684	1050	1160	1079	976	1233	931	1185	563	820		843	888	921	785	741	682	836		1204
1711	1711	1684	1047	1158	1079	976	1232	927	1184	562	819		842	885	918	785	740	679	831		1203
1710	1710	1683	1047	1158	1079	974	1231	924	1184	562	819		842	884	918	783	740	678	827		1202
1704	1704	1683	1044	1158	1077	974	1229	921	1183	559	818		841	880	917	782	740	678	825		1201
1704	1704	1683	1040	1157	1076	973	1226	920	1183	559	818		840	879	917	780	738	678	824		1201
1704	1704	1683	1038	1157	1076	972	1222	919	1183	559	818		840	878	916	779	737	678	821		1200
1703	1703	1682	1038	1154	1076	972	1221	917	1182	557	817		840	875	916	778	736	677	819		1200
1699	1699	1682	1038	1151	1075	972	1221	915	1180	555	816		839	875	915	776	734	677	819		1199
1699	1699	1681	1037	1150	1074	972	1217	913	1176	555	815		838	875	912	773	733	676	819		1199
1695	1695	1681	1036	1149	1071	969	1217	910	1170	555	814		837	874	912	773	730	674	819		1199
1694	1694	1681	1035	1148	1070	966	1217	909	1168	555	814		836	874	911	772	730	673	818		1198
1694	1694	1677	1033	1146	1070	966	1214	908	1166	554	813		835	873	911	771	727	672	818		1195
1693	1693	1672	1031	1145	1069	966	1211	908	1166	553	809		835	873	910	771	727	671	817		1195
1682	1682	1669	1030	1141	1068	960	1207	907	1165	550	808		835	873	909	770	727	668	816		1194
1679	1679	1668	1028	1140	1067	959	1203	906	1164	549	807		834	873	909	769	725	666	815		1194
1676	1676	1668	1028	1136	1064	958	1203	906	1164	546	807		833	872	908	767	724	665	814		1192
1673	1673	1668	1027	1135	1063	954	1202	904	1161	545	807		832	869	908	765	724	664	812		1191
1672	1672	1668	1027	1135	1060	952	1201	904	1159	545	807		831	869	907	764	724	664	811		1190
1672	1672	1663	1027	1135	1060	952	1200	904	1149	543	806		830	868	906	760	722	663	811		1190
1668	1668	1662	1025	1135	1059	951	1200	904	1148	541	803		826	867	906	758	721	663	811		1189
1668	1668	1662	1022	1134	1059	949	1197	903	1148	539	802		824	866	905	755	721	662	809		1189
1663	1663	1662	1021	1133	1057	949	1196	903	1147	539	800		823	866	905	755	719	661	809		1188
1662	1662	1659	1020	1130	1057	946	1193	903	1147	538	799		822	866	904	754	718	659	808		1187
1661	1661	1659	1018	1129	1053	945	1193	899	1146	538	798		821	866	903	754	718	659	806		1185
1661	1661	1658	1018	1128	1053	943	1192	897	1145	537	797		821	865	902	751	717	658	806		1183
1658	1658	1657	1017	1127	1050	943	1192	897	1143	536	797		821	864	902	750	717	658	803		1183
1655	1655	1656	1015	1127	1049	941	1191	896	1142	536	797		817	863	902	748	710	658	802		1183
1655	1655	1656	1015	1126	1047	940	1189	895	1142	535	797		813	861	901	747	707	657	802		1182
1654	1654	1656	1014	1126	1046	939	1187	894	1141	534	797		813	861	901	745	707	656	800		1181
1649	1649	1655	1014	1123	1045	939	1187	893	1138	534	793		812	860	900	744	707	655	800		1180
1648	1648	1651	1011	1121	1044	938	1186	892	1138	534	793		811	860	899	744	705	653	800		1179
1648	1648	1651	1011	1120	1044	937	1185	890	1137	533	792		809	858	899	744	702	652	799		1178
1647	1647	1649	1006	1117	1044	937	1185	889	1137	532	791		809	855	898	741	702	649	799		1178
1646	1646	1649	1005	1117	1044	934	1183	888	1136	527	791		806	855	897	741	701	649	797		1176
1645	1645	1649	1005	1117	1043	934	1182	888	1134	522	791		804	854	896	741	699	648	796		1175
1644	1644	1648	1005	1116	1041	933	1182	888	1132	521	790		804	854	896	741	699	647	791		1175
1643	1643	1646	1002	1116	1040	931	1179	886	1132	517	790		804	853	894	741	699	646	789		1174
1641	1641	1646	1002	1116	1040	931	1176	886	1131	514	790		803	852	892	741	698	644	788		1169
1638	1638	1644	1002	1113	1039	931	1176	885	1130	510	789		802	852	892	740	698	643	787		1169
1638	1638	1642	1002	1113	1036	930	1176	883	1130	507	785		802	852	891	739	698	642	787		1167
1637	1637	1641	1001	1110	1031	929	1175	883	1130	506	785		799	851	890	739	696	642	785		1167
1633	1633	1641	1000	1109	1031	928	1170	883	1130	502	784		798	851	889	737	696	642	784		1166
1631	1631	1639	999	1109	1030	927	1170	883	1130	493	783		797	850	888	737	695	642	781		1166
1631	1631	1637	999	1107	1028	927	1168	882	1129	488	782		796	849	886	734	693	641	779		1164
1630	1630	1635	998	1105	1026	927	1168	882	1129	485	782		795	848	884	733	692	640	777		1163
1630	1630	1627	998	1103	1024	927	1168	882	1125	480	780		794	847	881	733	692	639	776		1163
1630	1630	1627	998	1103	1024	926	1168	882	1124	479	780		792	847	881	732	692	639	774		1162
1628	1628	1626	996	1103	1024	926	1168	880	1122	478	780		791	847	880	730	692	638	774		1161
1627	1627	1625	996	1101	1024	925	1166	880	1122	469	778		789	846	880	730	689	638	773		1161
1626	1626	1623	994	1098	1023	924	1165	880	1121	468	777		789	846	879	729	688	636	772		1159
1626	1626	1621	992	1097	1022	923	1165	878	1121	468	777		789	844	879	729	688	636	772		1159
1625	1625	1620	991	1092	1018	923	1165	878	1117	459	776		789	843	877	728	686	636	771		1159
1624	1624	1618	991	1091	1018	923	1162	878	1117	451	775		788	843	877	726	686	635	771		1156
1624	1624	1617	991	1091	1017	921	1162	876	1114	443	775		787	842	877	726	686	635	771		1155
1623	1623	1615	989	1090	1017	920	1159	876	1113	438	773		787	841	875	726	685	634	769		1155
1621	1621	1615	988	1088	1016	919	1158	875	1112	434	771		786	838	873	725	685	634	768		1155
1616	1616	1613	988	1087	1016	918	1157	875	1109	431	771		786	834	871	725	685	634	768		1155
1612	1612	1612	986	1086	1014	917	1156	872	1109	395	765		784	833	871	721	685	633	766		1154
1611	1611	1610	985	1086	1013	915	1156	871	1108	375	764		784	832	871	720	684	633	766		1151
1610	1610	1610	985	1086	1012	915	1155	869	1108	371	763		783	832	870	718	684	632	765		1151
1609	1609	1609	984	1084	1011	914	1153	869	1106	369	762		783	831	870	718	682	632	765		1150
1608	1608	1606	982	1084	1009	910	1153	869	1106	367	762		782	830	868	716	682	632	764		1150
1607	1607	1605	982	1084	1009	910	1153	867	1106	356	759		780	830	867	716	680	632	764		1150
1605	1605	1605	982	1081	1007	909	1153	866	1106	342	759		780	828	866	716	678	632	763		1150
1603	1603	1604	981	1080	1006	909	1151	861	1104	336	759		779	827	866	716	677	631	760		1150
1601	1601	1601	980	1076	1005	909	1149	859	1103	331	758		779	827	866	714	676	630	759		1149
1598	1598	1601	979	1075	1003	908	1147	859	1101	328	757		779	825	863	713	676	628	757		1149
1596	1596	1600	979	1075	1003	908	1146	858	1101	322	757		778	825	862	713	675	628	756		1149
1593	1593	1599	978	1074	1003	907	1146	856	1099	305	756		778	824	862	712	675	626	756		1145
1591	1591	1599	977	1073	1002	906	1144	856	1098	292	756		778	823	862	712	673	626	756		1139
1590	1590	1598	977	1073	1001	906	1143	856	1097	291	756		777	822	860	709	671	626	754		1136
1589	1589	1595	975	1071	1001	905	1143	853	1096	283	756		777	822	860	706	670	625	751		1135
1589	1589	1595	972	1070	1001	905	1143	852	1096	229	754		775	820	859	705	670	625	751		1135
1587	1587	1594	970	1068	1001	905	1142	852	1094	222	753		774	820	858	705	668	625	750		1133
1586	1586	1591	969	1068	1001	905	1140	851	1091	199	752		773	818	853	705	668	624	748		1130
1586	1586	1589	968	1067	997	904	1140	850	1091	193	752		772	817	853	704	667	624	748		1130
1586	1586	1587	963	1065	997	904	1138	849	1090	193	752		772	817	852	704	667	622	748		1129
1583	1583	1584	963	1064	996	904	1137	848	1090	186	752		772	817	851	703	666	622	747		1128
1581	1581	1583	963	1063	994	903	1136	848	1090	171	751		770	815	851	702	665	621	746		1128
1580	1580	1583	963	1063	991	903	1135	846	1089	156	751		770	814	850	701	665	620	744		1126
1580	1580	1583	962	1063	990	902	1134	846	1087	153	750		769	814	849	699	664	620	743		1123
1576	1576	1582	961	1063	989	901	1133	845	1087		750		769	812	847	699	664	619	739		1122
1575	1575	1578	960	1062	988	900	1132	844	1086		750		768	811	845	698	663	619	739		1122
1574	1574	1575	960	1062	988	900	1131	842	1086		750		767	811	845	697	662	618	739		1120
1573	1573	1572	960	1062	987	900	1130	841	1086		750		767	810	843	696	662	618	736		1119
1572	1572	1571	958	1062	987	899	1130	838	1082		749		766	808	843	695	661	617	736		1118
1571	1571	1570	956	1060	987	898	1125	838	1082		747		763	804	840	695	661	617	736		1113
1568	1568	1570	956	1057	986	898	1123	838	1081		746		762	803	840	693	661	617	735		1112
1567	1567	1570	950	1054	985	898	1122	836	1078		745		760	802	839	693	660	616	735		1111
1566	1566	1567	949	1053	984	897	1121	835	1076		745		758	802	839	693	659	616	734		1110
1565	1565	1566	949	1053	982	897	1120	834	1076		745		758	801	838	691	659	615	734		1109
1562	1562	1566	944	1051	981	896	1119	834	1075		743		756	799	837	691	658	613	733		1109
1562	1562	1565	943	1049	981	895	1116	833	1074		741		756	798	837	691	658	612	732		1109
1561	1561	1563	941	1047	980	895	1115	830	1072		740		756	798	837	690	657	612	732		1109
1561	1561	1562	941	1045	980	894	1115	828	1072		739		755	797	837	690	657	608	731		1108
1561	1561	1562	940	1044	978	894	1115	828	1071		739		755	797	836	689	655	608	730		1107
1559	1559	1561	940	1044	976	894	1115	828	1071		737		754	795	836	685	654	608	729		1104
1557	1557	1560	939	1043	975	893	1113	825	1070		737		754	790	836	685	654	608	729		1103
1556	1556	1558	938	1043	974	890	1111	824	1069		736		753	790	836	685	654	607	729		1101
1554	1554	1558	937	1041	974	887	1111	823	1068		736		753	790	835	685	653	606	728		1101
1552	1552	1557	936	1040	973	886	1110	823	1067		736		753	789	835	684	653	605	728		1100
1551	1551	1550	934	1039	973	885	1108	821	1067		735		752	787	834	683	653	605	725		1099
1551	1551	1548	934	1039	972	885	1108	818	1067		731		752	787	834	683	651	604	725		1099
1546	1546	1548	933	1038	972	884	1108	817	1066		731		752	786	833	682	650	604	722		1098
1546	1546	1546	932	1037	970	884	1107	817	1065		727		751	785	832	681	648	604	722		1098
1543	1543	1545	932	1036	967	883	1105	816	1063		727		751	784	832	681	648	602	721		1095
1542	1542	1544	931	1036	967	883	1105	816	1063		726		751	783	831	679	648	601	718		1094
1542	1542	1542	931	1033	966	883	1105	814	1062		726		751	782	831	677	646	600	716		1093
1542	1542	1542	930	1033	965	882	1100	813	1062		724		751	782	830	676	644	600	713		1093
1541	1541	1541	930	1031	965	881	1100	812	1059		723		750	782	830	673	644	600	712		1092
1539	1539	1536	929	1030	961	880	1099	811	1058		723		750	780	829	673	643	599	711		1091
1538	1538	1535	929	1028	960	880	1099	811	1058		722		749	779	829	673	642	598	709		1090
1536	1536	1535	928	1024	958	879	1099	810	1057		721		749	778	828	673	641	598	709		1089
1535	1535	1535	926	1023	958	879	1097	808	1056		721		749	778	827	673	641	598	708		1089
1535	1535	1532	925	1023	958	879	1097	806	1052		721		748	778	827	672	640	598	707		1089
1534	1534	1532	925	1023	956	879	1096	806	1052		720		748	777	826	671	640	598	705		1088
1533	1533	1532	924	1022	955	878	1095	806	1052		719		748	777	824	670	640	598	705		1086
1530	1530	1529	924	1019	953	877	1092	804	1050		717		747	777	822	669	639	598	704		1085
1528	1528	1527	921	1019	953	877	1092	801	1049		717		746	776	819	669	638	597	703		1082
1528	1528	1527	921	1018	953	873	1091	801	1049		717		744	774	819	667	638	597	702		1081
1527	1527	1526	921	1017	950	872	1090	801	1048		717		744	773	819	666	637	597	700		1080
1527	1527	1525	921	1015	949	872	1089	801	1045		717		743	772	818	666	636	597	700		1080
1527	1527	1525	920	1014	948	871	1085	800	1044		717		743	771	818	664	634	596	699		1078
1527	1527	1524	920	1012	947	868	1085	800	1044		716		742	770	818	663	633	596	698		1077
1526	1526	1523	920	1011	944	868	1083	799	1043		715		742	770	818	663	633	596	698		1077
1525	1525	1522	920	1011	943	868	1082	799	1042		715		740	767	817	662	632	596	697		1076
1525	1525	1520	920	1011	942	867	1079	798	1041		714		740	766	817	662	632	595	696		1075
1524	1524	1520	918	1007	942	867	1079	797	1039		714		738	766	817	661	631	595	692		1074
1522	1522	1516	918	1005	941	866	1078	797	1039		714		737	764	816	660	631	595	692		1074
1521	1521	1516	917	1005	940	866	1076	797	1037		712		737	764	814	660	631	595	692		1073
1520	1520	1516	917	1003	940	865	1076	797	1037		712		737	764	814	660	630	595	691		1073
1520	1520	1516	916	1003	938	865	1076	797	1034		712		736	763	814	659	630	594	691		1071
1518	1518	1515	916	1003	938	865	1076	793	1032		711		736	761	812	658	630	594	689		1070
1517	1517	1515	913	1002	937	864	1075	792	1030		709		734	760	812	657	628	594	688		1070
1513	1513	1514	912	1000	937	863	1073	791	1028		708		734	759	811	656	626	593	688		1069
1511	1511	1513	912	1000	936	862	1072	790	1025		707		734	759	811	656	626	593	688		1069
1510	1510	1513	911	999	936	861	1069	789	1022		706		733	759	809	654	625	593	687		1069
1507	1507	1512	910	999	935	859	1068	789	1022		706		733	759	808	653	624	593	686		1063
1507	1507	1512	907	999	934	859	1066	789	1022		705		733	757	808	651	624	592	683		1063
1506	1506	1511	906	998	934	856	1062	789	1021		704		733	757	808	650	624	592	682		1062
1506	1506	1511	905	997	933	856	1062	789	1021		703		733	756	808	649	624	592	682		1062
1506	1506	1507	905	994	933	854	1062	787	1018		703		731	756	807	649	623	592	682		1061
1505	1505	1506	903	994	932	853	1060	787	1018		702		731	755	806	648	623	591	681		1061
1505	1505	1505	902	993	932	851	1060	785	1018		702		730	755	805	648	622	591	681		1060
1505	1505	1503	900	993	931	851	1058	785	1017		700		730	755	805	646	622	591	678		1059
1504	1504	1502	900	993	931	849	1057	784	1017		697		729	753	804	645	621	591	678		1058
1501	1501	1501	899	992	931	847	1055	783	1016		696		729	752	803	643	620	591	678		1058
1494	1494	1498	898	992	930	847	1054	783	1014		695		729	752	802	643	619	591	677		1057
1493	1493	1496	898	991	930	847	1054	782	1013		693		729	751	801	643	619	590	677		1057
1489	1489	1489	898	991	928	846	1052	782	1013		693		727	751	800	643	617	589	677		1055
1487	1487	1488	898	990	928	846	1051	781	1011		693		727	750	800	643	617	589	675		1054
1487	1487	1488	897	989	928	845	1050	779	1011		693		727	749	800	641	617	588	675		1054
1486	1486	1487	895	988	928	844	1047	779	1011		692		725	748	799	641	616	588	674		1054
1486	1486	1486	895	984	928	844	1045	779	1010		692		725	748	797	641	616	587	671		1053
1485	1485	1486	894	983	927	843	1043	777	1009		690		725	748	797	641	615	587	671		1052
1484	1484	1486	894	980	927	842	1039	777	1009		690		725	747	796	639	615	587	670		1049
1481	1481	1486	893	979	925	842	1038	776	1009		689		724	747	793	639	615	587	668		1049
1481	1481	1486	892	977	925	841	1037	775	1009		688		724	747	792	638	615	586	667		1049
1480	1480	1486	892	974	924	841	1036	773	1008		687		723	747	792	638	615	586	667		1047
1480	1480	1483	891	974	924	841	1034	772	1006		687		723	746	791	638	614	585	666		1047
1477	1477	1481	891	974	923	841	1030	770	1005		687		722	745	791	638	613	584	665		1045
1476	1476	1481	891	973	922	841	1030	767	1005		687		722	744	790	637	613	584	665		1045
1476	1476	1479	890	973	921	840	1030	767	1003		686		721	744	789	636	613	584	664		1043
1475	1475	1478	890	973	919	839	1030	766	1003		685		721	741	789	636	613	584	664		1042
1472	1472	1477	890	971	917	839	1029	766	1003		685		721	741	788	636	612	583	664		1042
1471	1471	1476	887	970	917	838	1029	765	1003		683		721	740	785	634	612	583	663		1042
1468	1468	1474	887	968	916	835	1029	764	1002		683		720	740	784	634	611	582	662		1042
1468	1468	1473	884	967	915	835	1028	762	1002		682		720	739	784	634	611	582	661		1041
1465	1465	1472	884	967	914	835	1028	762	1002		682		720	738	783	633	611	582	660		1037
1465	1465	1471	883	967	914	834	1026	761	1000		682		718	738	782	633	609	582	660		1037
1465	1465	1471	881	967	913	833	1025	761	1000		681		718	738	782	633	609	581	658		1036
1464	1464	1469	881	966	913	831	1024	760	998		680		718	738	781	632	608	581	658		1036
1461	1461	1468	880	966	912	828	1024	760	997		679		717	738	780	632	608	581	657		1035
1461	1461	1468	880	965	912	826	1022	759	997		677		717	736	777	631	608	581	656		1030
1461	1461	1467	880	965	912	825	1020	759	995		674		715	736	776	631	607	581	656		1029
1461	1461	1465	879	965	912	823	1019	759	990		674		712	735	776	630	606	581	655		1028
1459	1459	1464	879	963	911	823	1019	757	989		674		709	734	776	630	606	580	655		1028
1456	1456	1464	877	963	910	823	1017	756	988		674		707	732	776	630	606	580	654		1028
1454	1454	1463	877	962	910	821	1017	756	987		673		706	731	775	627	605	580	653		1028
1454	1454	1463	876	962	909	819	1017	756	987		673		705	730	775	627	605	580	652		1027
1454	1454	1463	874	962	909	819	1014	755	986		673		705	730	775	627	604	580	650		1027
1453	1453	1461	873	961	909	819	1014	754	985		673		704	729	773	625	604	579	650		1024
1453	1453	1461	872	961	907	818	1014	753	984		672		704	728	773	625	604	579	650		1024
1451	1451	1459	871	960	907	818	1013	753	983		670		701	728	772	624	603	578	650		1024
1451	1451	1456	871	959	906	817	1012	752	983		670		700	727	771	623	602	576	649		1023
1450	1450	1456	870	959	906	817	1012	752	983		670		700	727	771	623	602	576	649		1022
1450	1450	1454	869	958	904	816	1011	751	982		670		700	726	771	622	602	576	649		1021
1448	1448	1454	867	956	904	813	1010	750	982		669		699	726	768	622	601	576	647		1021
1448	1448	1452	867	956	904	813	1009	750	981		668		699	726	768	622	600	576	647		1018
1448	1448	1452	867	956	904	812	1008	749	977		667		698	725	768	621	600	575	646		1017
1447	1447	1452	867	956	904	812	1008	749	976		667		698	725	768	621	599	575	645		1017
1446	1446	1452	863	956	903	812	1007	748	975		667		698	725	768	621	598	575	645		1014
1446	1446	1452	863	955	902	812	1007	748	975		665		698	724	765	621	598	574	645		1014
1445	1445	1451	862	954	902	811	1007	748	975		665		698	723	763	621	598	574	645		1013
1445	1445	1451	861	954	902	810	1007	747	975		665		697	723	763	620	598	573	644		1011
1445	1445	1450	861	954	900	810	1007	747	975		664		697	722	763	619	598	573	644		1011
1443	1443	1450	861	953	898	810	1006	747	973		663		697	721	761	618	598	572	644		1010
1443	1443	1448	860	953	897	808	1006	747	972		663		695	721	758	617	597	572	643		1010
1442	1442	1447	859	953	897	808	1003	746	970		662		695	721	757	617	597	571	640		1009
1441	1441	1447	859	952	896	808	1003	745	968		662		695	720	756	617	597	571	640		1008
1441	1441	1446	859	950	896	807	1000	745	968		661		694	720	756	617	597	570	640		1008
1438	1438	1445	859	950	896	806	999	744	967		661		694	719	755	616	597	570	639		1008
1437	1437	1445	857	950	896	805	998	744	966		661		693	718	755	616	597	569	639		1004
1435	1435	1445	856	949	895	805	995	742	966		660		693	718	754	616	597	569	639		1004
1435	1435	1442	853	949	895	805	995	741	966		659		693	718	754	615	596	568	639		1002
1434	1434	1439	853	949	894	804	995	741	965		659		692	718	753	615	596	568	638		1002
1433	1433	1439	853	948	894	804	995	740	964		658		692	718	753	615	595	568	638		1001
1430	1430	1438	853	948	892	804	993	740	958		658		691	718	752	615	595	568	638		1001
1429	1429	1437	852	947	890	804	993	738	958		656		691	718	750	615	595	567	636		999
1428	1428	1435	852	946	888	802	993	738	958		656		691	718	749	614	595	566	635		999
1427	1427	1435	852	946	888	801	992	738	957		655		691	717	749	613	595	566	635		999
1427	1427	1434	851	946	888	800	992	737	957		654		691	716	748	613	594	565	634		998
1426	1426	1434	851	946	886	798	991	736	954		654		690	715	746	613	594	564	634		996
1425	1425	1434	851	945	885	798	991	736	953		654		688	715	746	612	594	563	634		995
1424	1424	1433	850	945	885	797	990	735	952		653		686	714	746	610	594	562	633		995
1424	1424	1431	850	944	884	794	990	735	952		653		685	713	746	610	593	562	633		994
1423	1423	1430	850	943	881	794	989	735	952		652		683	712	745	609	593	561	632		994
1423	1423	1428	850	941	880	794	989	734	951		652		683	712	745	609	593	560	630		992
1422	1422	1427	848	938	880	792	987	733	951		652		683	711	745	608	593	560	630		992
1422	1422	1425	848	937	879	791	986	731	950		651		683	710	744	608	592	558	630		991
1420	1420	1424	846	937	878	790	985	731	950		649		680	708	744	608	592	557	629		991
1419	1419	1424	844	937	878	789	984	730	947		649		679	705	741	608	592	557	629		991
1419	1419	1421	843	935	877	789	984	730	947		649		679	705	740	608	592	557	629		989
1418	1418	1418	843	934	876	789	983	730	944		649		678	704	740	607	591	557	629		988
1418	1418	1417	842	933	876	789	982	729	942		648		678	704	740	607	591	556	628		987
1414	1414	1416	841	933	876	788	981	729	940		648		678	703	739	606	590	555	627		986
1413	1413	1415	840	933	875	788	980	728	938		647		678	703	739	606	590	554	627		985
1412	1412	1415	839	932	875	787	980	728	938		647		677	703	739	604	589	554	627		983
1412	1412	1414	839	931	875	786	980	728	938		647		677	701	738	604	589	553	624		983
1411	1411	1414	837	931	874	785	979	728	938		646		677	701	738	603	589	553	624		982
1411	1411	1413	836	931	874	784	979	728	937		646		677	700	737	603	589	551	622		982
1411	1411	1413	836	928	874	782	979	727	936		645		676	699	736	602	589	549	621		981
1410	1410	1411	835	928	871	782	977	726	936		644		676	699	733	602	589	549	621		980
1410	1410	1407	834	926	871	782	977	723	936		643		676	699	733	602	588	547	620		980
1407	1407	1405	834	926	871	782	976	723	935		643		675	698	731	601	588	547	619		979
1407	1407	1405	833	926	870	782	974	723	934		642		674	698	729	601	588	546	619		978
1407	1407	1404	833	924	870	781	973	722	934		641		674	697	729	601	588	546	617		978
1406	1406	1403	832	924	870	781	972	721	934		641		671	695	729	600	587	545	617		977
1401	1401	1403	832	923	869	780	971	719	934		640		671	693	728	599	587	544	616		977
1400	1400	1401	832	923	868	780	970	718	934		638		669	693	727	599	586	542	616		976
1399	1399	1401	831	922	867	779	970	717	931		638		668	691	727	599	585	537	614		976
1398	1398	1400	831	922	867	779	970	716	931		638		668	690	726	598	585	535	614		976
1397	1397	1399	831	921	867	778	969	716	930		635		667	690	726	598	585	533	613		975
1395	1395	1399	831	921	863	777	969	715	930		635		665	687	725	597	584	533	613		975
1394	1394	1399	828	919	863	777	967	713	927		634		664	686	725	597	583	532	613		974
1393	1393	1399	828	918	863	777	966	713	926		634		664	684	724	597	583	531	612		974
1392	1392	1398	827	918	861	777	965	712	923		633		663	682	723	597	583	529	612		972
1392	1392	1398	827	916	861	777	965	712	921		633		662	682	723	596	582	529	611		971
1391	1391	1397	827	916	860	776	964	711	920		633		662	681	721	596	582	529	611		969
1391	1391	1397	825	915	860	776	963	711	919		632		661	680	721	596	582	527	611		968
1390	1390	1395	825	914	859	775	963	710	919		631		660	680	720	596	581	526	610		968
1388	1388	1392	824	914	859	775	961	710	919		630		659	679	720	596	579	523	609		967
1388	1388	1391	823	913	858	775	961	709	918		630		658	679	720	595	578	523	609		967
1387	1387	1389	823	912	858	774	959	709	918		630		658	679	719	595	578	522	608		966
1384	1384	1387	822	911	858	774	958	709	918		630		658	678	718	595	577	521	608		966
1384	1384	1386	821	911	857	774	957	708	918		630		657	677	717	595	577	518	608		965
1382	1382	1384	821	910	857	773	956	708	916		629		657	677	716	594	576	518	608		964
1380	1380	1383	821	910	856	773	956	707	915		628		657	676	716	594	576	516	607		963
1379	1379	1381	820	910	856	772	955	707	914		628		656	676	715	594	576	516	607		962
1379	1379	1380	819	909	856	772	955	704	914		627		656	676	714	594	575	514	606		960
1379	1379	1380	818	909	855	771	955	701	913		627		655	675	713	594	574	514	604		959
1377	1377	1378	818	909	855	771	955	699	913		627		655	675	713	593	574	513	603		958
1376	1376	1377	818	908	854	770	953	699	913		626		655	673	713	593	573	512	603		958
1375	1375	1375	815	908	854	769	952	698	913		626		654	673	712	593	573	512	603		956
1375	1375	1375	815	908	854	769	951	698	912		626		654	672	712	593	572	510	603		954
1374	1374	1374	814	907	854	768	950	696	911		625		654	672	712	593	572	509	602		954
1374	1374	1373	813	907	852	767	949	696	911		625		654	672	711	593	572	508	602		953
1373	1373	1373	812	906	851	767	949	696	911		624		653	671	711	592	572	506	601		953
1369	1369	1370	812	906	850	767	948	695	910		624		653	671	710	592	570	506	601		951
1367	1367	1370	811	906	850	766	948	695	909		624		652	671	710	592	570	503	599		951
1365	1365	1369	810	905	850	766	948	695	909		624		652	670	710	591	570	498	599		950
1361	1361	1369	810	904	849	766	947	695	908		622		652	669	710	591	570	495	599		950
1359	1359	1363	810	904	848	765	947	694	907		621		651	667	709	590	569	495	599		950
1359	1359	1363	809	903	847	765	946	694	907		620		650	667	709	590	568	495	598		949
1358	1358	1363	809	903	847	765	945	693	905		620		648	667	708	589	568	494	598		949
1356	1356	1363	807	901	846	764	945	693	905		619		648	665	708	589	568	489	598		948
1354	1354	1362	807	901	845	763	945	693	905		618		647	664	708	588	567	489	597		947
1354	1354	1361	806	900	844	763	944	692	902		618		647	664	708	588	567	488	597		947
1353	1353	1360	806	900	843	763	944	691	902		618		647	663	707	588	566	487	596		945
1351	1351	1359	806	900	840	762	944	690	901		618		646	663	706	588	566	487	596		944
1351	1351	1357	806	900	840	762	944	690	901		617		646	663	705	587	566	486	595		944
1348	1348	1357	805	899	839	761	943	690	900		616		645	663	705	587	566	483	595		943
1348	1348	1357	805	899	838	761	943	689	899		616		645	662	705	587	566	482	595		943
1346	1346	1357	804	898	838	760	943	688	898		615		644	660	705	586	565	481	595		943
1346	1346	1355	803	898	838	760	942	688	897		615		643	659	703	586	564	481	594		942
1345	1345	1352	803	897	835	759	942	687	897		614		643	657	702	585	564	477	594		941
1345	1345	1350	802	897	834	759	941	685	896		613		643	657	702	585	563	477	593		941
1343	1343	1350	802	896	834	759	939	684	895		613		642	656	702	585	563	476	592		941
1342	1342	1347	801	896	833	759	938	684	895		612		642	656	701	584	563	470	592		940
1341	1341	1347	800	895	833	758	938	684	895		611		642	656	700	584	562	467	592		940
1341	1341	1345	800	895	832	757	938	682	894		610		641	656	700	584	562	464	592		939
1340	1340	1345	798	894	832	757	936	682	894		609		641	655	700	583	562	461	591		938
1339	1339	1343	796	893	831	756	935	682	893		608		641	654	700	583	562	448	591		937
1339	1339	1343	795	892	831	754	935	682	893		607		641	654	699	583	561	447	590		936
1338	1338	1342	795	892	831	754	934	681	893		607		640	654	698	582	561	444	590		936
1338	1338	1336	794	891	830	754	933	681	891		606		640	654	698	582	560	423	590		934
1336	1336	1336	794	891	829	754	932	680	891		605		639	653	698	582	560	415	590		934
1336	1336	1336	794	890	829	753	932	678	891		605		639	652	698	582	559	412	590		934
1336	1336	1335	793	890	827	752	932	678	891		604		638	652	698	581	557	411	589		933
1336	1336	1334	793	890	827	751	931	677	891		603		638	652	698	581	557	395	589		933
1335	1335	1334	792	889	826	751	930	677	890		602		638	652	697	580	557	394	589		932
1332	1332	1333	791	888	826	750	930	676	890		602		638	651	697	580	557	392	589		932
1332	1332	1332	790	888	825	750	929	676	890		601		637	651	697	580	557	387	589		932
1331	1331	1332	790	888	825	748	927	675	890		601		637	651	697	580	556	385	588		930
1330	1330	1332	790	888	824	748	927	675	888		601		636	651	696	580	555	383	587		930
1330	1330	1331	789	887	822	748	926	675	888		600		635	650	696	579	555	377	586		929
1329	1329	1330	788	887	822	748	926	674	887		600		635	649	695	578	553	366	585		929
1324	1324	1330	788	886	821	747	926	674	887		600		635	649	695	578	553	329	585		928
1324	1324	1329	787	886	820	747	926	673	887		599		634	648	695	577	550	276	585		927
1324	1324	1328	786	886	820	747	925	672	886		599		634	648	694	577	549	241	585		927
1323	1323	1328	786	886	820	746	924	672	886		599		633	648	693	576	548	221	585		927
1323	1323	1327	786	886	819	745	922	672	886		598		632	648	692	575	548	193	584		926
1322	1322	1326	786	885	819	745	922	671	886		597		631	648	692	574	547	146	584		925
1321	1321	1324	785	885	819	744	921	671	886		597		631	648	692	574	547	104	584		924
1320	1320	1323	785	885	818	744	921	671	885		597		631	647	692	574	546		582		924
1319	1319	1322	783	885	817	743	919	671	885		596		631	647	692	574	545		581		923
1319	1319	1322	782	885	817	743	919	670	885		596		631	646	691	573	544		581		921
1318	1318	1322	782	884	817	742	915	669	883		596		630	645	690	573	544		580		921
1315	1315	1321	781	883	815	741	915	669	882		596		629	644	689	572	543		580		920
1314	1314	1321	780	883	815	739	915	667	880		596		629	644	688	571	543		580		920
1313	1313	1321	780	883	815	739	914	667	879		596		629	643	688	571	543		580		920
1313	1313	1320	779	882	815	738	913	666	879		596		629	643	687	570	543		580		919
1312	1312	1320	779	882	814	738	912	665	876		595		629	642	687	570	542		579		919
1311	1311	1319	779	882	812	737	912	665	875		594		628	641	686	570	542		579		919
1310	1310	1318	779	880	812	737	912	664	875		594		628	641	686	570	541		579		919
1309	1309	1318	778	879	811	736	910	663	875		594		627	641	684	570	541		578		918
1307	1307	1316	778	879	811	735	909	663	875		593		626	639	684	570	540		578		917
1306	1306	1316	777	879	810	735	909	663	874		593		626	639	684	570	538		577		917
1303	1303	1316	777	878	810	735	909	662	874		592		625	638	683	569	538		576		916
1300	1300	1314	775	878	809	734	909	662	874		592		625	637	683	569	535		575		915
1300	1300	1314	775	877	809	734	908	662	870		592		624	637	683	568	534		575		915
1300	1300	1313	775	876	809	733	907	662	870		592		624	637	683	568	531		573		914
1298	1298	1313	774	876	809	733	906	660	869		592		623	637	683	568	530		573		913
1298	1298	1312	774	876	807	732	906	660	868		592		622	637	682	567	530		572		913
1296	1296	1311	774	876	807	732	905	660	868		591		622	636	682	567	530		572		912
1296	1296	1310	773	876	807	731	905	660	867		591		622	635	682	566	529		571		911
1295	1295	1307	772	875	807	731	904	659	865		591		621	633	682	566	527		569		911
1295	1295	1307	772	874	806	729	903	659	865		591		621	632	682	566	527		569		910
1295	1295	1305	770	874	804	728	902	659	863		591		621	632	680	566	526		569		908
1295	1295	1305	769	873	801	727	902	658	863		591		620	632	680	566	525		569		907
1294	1294	1304	769	872	801	725	902	658	862		591		618	631	679	564	525		569		907
1294	1294	1304	768	872	800	724	901	658	861		591		618	631	678	564	524		568		905
1293	1293	1304	768	872	800	724	901	657	861		590		618	631	678	563	522		566		905
1293	1293	1304	767	871	799	722	901	656	860		590		618	630	678	562	521		566		904
1290	1290	1303	767	871	798	721	900	656	860		590		617	627	678	561	521		563		902
1289	1289	1303	765	871	798	721	897	655	860		589		617	626	677	559	521		563		902
1289	1289	1302	765	870	795	721	897	654	859		589		615	624	676	559	520		563		901
1289	1289	1302	765	870	794	721	896	654	859		588		615	624	676	559	519		562		901
1288	1288	1301	765	869	794	719	896	653	858		588		615	623	676	558	519		562		900
1287	1287	1300	763	868	792	719	896	653	858		588		615	623	675	558	518		562		899
1287	1287	1299	763	868	791	718	895	653	855		588		614	623	675	556	517		562		899
1285	1285	1298	763	868	791	718	895	653	855		586		614	621	675	556	517		561		898
1285	1285	1297	763	868	790	716	895	652	855		586		614	621	675	556	516		561		898
1284	1284	1296	762	867	790	715	895	652	855		586		613	620	675	556	516		560		898
1284	1284	1295	762	867	790	715	895	651	854		585		613	620	673	556	515		560		896
1284	1284	1294	762	866	789	715	894	651	854		585		611	619	673	555	512		560		894
1281	1281	1294	762	865	789	714	894	649	854		585		611	619	673	554	510		559		893
1281	1281	1294	762	865	789	714	891	649	854		584		611	618	673	554	509		559		892
1280	1280	1292	762	864	788	714	891	648	854		584		609	617	672	552	507		559		892
1279	1279	1290	761	864	787	714	891	647	853		584		609	617	672	551	507		559		892
1279	1279	1290	760	863	787	713	891	647	853		583		609	616	671	551	507		558		891
1278	1278	1290	759	862	787	712	889	646	852		583		608	616	671	551	505		558		890
1277	1277	1289	759	862	787	711	889	645	852		583		608	615	670	550	504		558		889
1275	1275	1287	759	861	786	711	889	645	851		583		608	615	670	550	503		556		889
1274	1274	1287	759	861	785	710	888	645	850		583		608	614	670	549	503		556		889
1273	1273	1286	758	860	785	710	888	645	850		583		607	614	670	549	502		556		888
1273	1273	1286	757	860	785	708	887	644	850		583		607	614	669	548	498		555		888
1273	1273	1285	756	859	784	708	886	644	849		583		607	613	668	548	490		554		887
1273	1273	1285	756	859	784	708	886	644	849		583		607	613	668	548	488		553		886
1272	1272	1284	755	858	784	707	885	643	849		582		607	613	668	548	487		552		886
1271	1271	1283	754	857	783	706	885	643	848		581		606	613	667	547	486		552		884
1270	1270	1282	754	857	783	706	883	643	848		581		606	613	667	546	485		552		884
1270	1270	1282	753	857	783	705	883	642	847		581		606	612	667	546	484		552		884
1269	1269	1282	752	855	782	705	882	642	847		581		606	612	666	546	482		551		881
1269	1269	1281	752	855	782	705	881	642	846		581		606	612	666	544	481		550		881
1269	1269	1280	752	854	782	705	880	642	845		580		605	612	665	544	480		549		880
1269	1269	1279	751	853	781	705	879	641	844		580		605	612	665	543	480		549		879
1268	1268	1277	751	852	781	705	879	641	842		580		605	611	665	536	474		549		879
1267	1267	1276	751	852	780	705	877	641	840		580		605	611	664	536	473		545		878
1265	1265	1275	751	852	780	705	877	641	840		579		605	611	664	536	469		545		878
1263	1263	1275	750	851	779	704	876	640	839		578		604	610	663	535	469		544		877
1263	1263	1274	750	850	779	704	875	640	837		578		604	610	663	534	469		544		876
1263	1263	1274	748	850	779	702	874	639	837		578		603	610	663	534	468		543		876
1262	1262	1274	748	848	777	702	873	639	837		577		603	609	663	530	466		542		876
1262	1262	1273	748	847	777	702	873	639	835		577		603	608	662	529	465		538		875
1262	1262	1272	747	847	777	702	873	638	834		576		603	608	661	526	463		537		875
1261	1261	1271	745	847	775	701	872	638	833		576		603	608	661	524	463		536		873
1261	1261	1270	745	847	775	701	871	638	833		576		602	608	661	524	461		535		873
1261	1261	1267	744	846	775	700	870	638	832		575		602	608	661	520	459		534		873
1261	1261	1266	743	845	774	700	870	637	832		575		602	607	661	520	458		534		870
1260	1260	1266	743	845	774	700	869	637	832		575		602	607	660	518	456		534		868
1256	1256	1266	741	845	774	699	869	637	831		575		601	607	660	517	452		532		866
1256	1256	1265	741	844	774	697	868	636	831		574		601	607	660	517	448		532		866
1256	1256	1264	740	844	773	697	868	636	831		574		601	606	660	514	448		531		866
1255	1255	1263	738	842	771	696	868	635	830		573		601	606	659	514	447		531		865
1255	1255	1263	738	842	771	696	868	635	830		573		601	605	659	513	445		527		862
1254	1254	1263	737	841	771	696	866	635	829		572		600	605	659	513	442		526		862
1253	1253	1262	737	840	770	696	865	635	829		571		600	605	658	510	438		526		861
1251	1251	1261	737	839	770	696	865	635	827		571		599	605	658	509	434		525		861
1251	1251	1261	737	839	770	695	864	634	826		570		599	604	657	507	434		525		861
1250	1250	1260	737	839	769	694	864	634	825		570		599	603	657	506	433		525		859
1250	1250	1260	737	839	769	694	864	633	825		570		598	602	657	505	425		523		858
1249	1249	1260	736	837	768	694	863	633	824		569		598	602	657	504	400		523		858
1248	1248	1257	735	837	768	694	863	633	824		569		598	602	656	503	397		522		857
1247	1247	1256	735	837	767	693	862	632	824		568		598	601	656	503	394		522		857
1247	1247	1256	735	837	766	693	862	632	823		567		598	601	655	503	394		521		857
1247	1247	1256	734	836	766	693	861	632	822		566		598	601	655	502	377		521		856
1246	1246	1255	734	836	766	693	859	631	821		566		598	601	655	499	376		521		856
1245	1245	1255	734	836	765	692	859	630	821		566		598	601	654	496	364		519		854
1245	1245	1255	733	835	764	692	859	630	821		566		598	601	654	495	311		517		854
1244	1244	1255	732	834	763	691	857	629	821		565		597	600	654	494	303		516		853
1244	1244	1254	732	834	762	691	856	629	821		565		597	600	653	493	294		516		853
1243	1243	1254	731	834	762	691	855	628	820		564		596	600	653	492	275		516		851
1242	1242	1253	730	832	761	691	855	627	820		563		596	599	653	491	264		516		851
1242	1242	1253	730	831	761	691	855	627	819		562		596	599	651	489	249		514		851
1240	1240	1252	729	830	760	690	854	626	819		561		596	599	651	489	249		514		851
1239	1239	1251	729	829	760	690	854	626	819		561		596	599	650	488	248		513		850
1239	1239	1251	729	829	759	689	854	625	818		561		596	598	650	487	247		512		850
1238	1238	1250	729	828	759	687	854	625	818		560		596	598	648	482	245		511		848
1237	1237	1250	729	828	759	686	853	625	817		560		596	598	647	480	234		511		848
1237	1237	1249	728	828	758	685	853	624	817		558		595	598	647	478	229		510		848
1237	1237	1249	728	828	758	685	852	624	817		557		595	597	647	477	227		509		847
1237	1237	1248	727	828	755	685	851	624	816		556		595	597	646	477	207		508		846
1236	1236	1247	727	828	755	685	850	624	816		554		595	597	646	476	197		508		846
1235	1235	1247	725	827	755	685	850	624	816		553		595	597	646	476	183		505		845
1234	1234	1245	724	826	754	684	850	623	815		553		595	597	645	475	173		505		845
1234	1234	1244	724	825	753	683	850	623	814		552		595	597	645	475	170		504		844
1233	1233	1243	723	825	753	683	850	622	814		552		594	597	645	474	151		502		844
1232	1232	1243	723	824	752	683	848	622	812		552		594	597	644	468	151		501		844
1230	1230	1242	723	824	752	682	848	622	812		551		594	596	643	467	145		500		843
1228	1228	1242	721	824	751	682	848	621	812		550		594	596	642	467	137		498		843
1228	1228	1242	720	823	750	681	848	621	812		549		593	596	642	466	124		498		842
1227	1227	1242	719	823	750	680	847	621	811		548		593	595	642	458			498		842
1226	1226	1241	719	823	750	680	846	620	809		548		593	595	642	453			496		842
1226	1226	1241	718	822	750	680	846	620	807		546		593	595	641	451			496		842
1225	1225	1241	718	821	749	679	846	620	806		544		593	594	640	448			495		840
1225	1225	1240	716	819	748	679	845	619	806		544		593	594	640	444			493		839
1224	1224	1240	716	819	748	679	845	619	806		543		593	594	640	439			487		839
1223	1223	1238	715	819	748	678	844	618	806		543		592	594	639	438			486		839
1222	1222	1238	714	818	747	677	843	618	806		542		592	593	639	437			483		839
1222	1222	1238	713	818	746	677	842	618	804		541		592	593	637	435			482		838
1217	1217	1237	713	818	746	677	841	618	803		539		592	593	637	433			481		838
1217	1217	1236	712	817	746	677	841	618	801		539		592	593	636	430			480		837
1215	1215	1236	712	817	745	677	841	617	800		538		592	593	636	422			476		836
1214	1214	1235	711	817	745	677	840	616	800		538		591	592	636	420			475		836
1214	1214	1235	711	815	744	676	840	615	799		537		590	592	636	417			471		835
1213	1213	1234	710	815	744	676	840	614	797		536		590	592	636	411			470		835
1212	1212	1233	709	815	744	676	840	614	797		535		590	592	635	410			466		834
1210	1210	1233	709	814	743	676	840	614	797		535		589	592	635	408			461		834
1209	1209	1232	707	814	743	676	839	613	797		535		589	591	634	404			460		833
1208	1208	1231	707	813	743	676	839	613	795		535		589	591	633	399			460		833
1207	1207	1231	706	813	742	676	837	611	794		534		588	590	632	398			457		833
1207	1207	1231	704	813	741	676	836	611	793		531		588	590	632	394			453		832
1207	1207	1230	703	812	740	676	835	610	793		530		588	590	631	375			452		830
1206	1206	1227	703	811	739	676	833	609	792		530		587	590	631	367			445		830
1206	1206	1227	702	810	738	675	833	609	791		530		587	589	631	354			445		829
1205	1205	1226	702	810	738	675	833	609	790		530		587	589	630	326			442		829
1205	1205	1226	701	810	737	675	832	608	790		528		586	589	630	325			440		828
1205	1205	1225	701	808	737	674	832	608	790		528		586	589	630	305			439		827
1204	1204	1223	701	808	736	674	832	607	790		527		586	589	630	294			439		827
1204	1204	1223	700	807	736	673	831	607	789		527		586	588	629	285			438		827
1203	1203	1223	700	807	735	672	830	607	789		526		586	588	629	284			436		826
1202	1202	1221	698	806	735	672	830	606	789		525		585	588	629	276			435		826
1202	1202	1221	698	806	734	672	830	606	788		524		585	588	629	243			431		825
1198	1198	1220	698	804	734	671	830	606	788		523		585	588	627	242			422		825
1196	1196	1219	697	803	733	671	829	606	787		523		585	587	626	222			422		824
1196	1196	1219	697	802	733	669	828	605	787		523		585	587	626	220			416		824
1195	1195	1218	697	802	733	669	827	605	787		523		584	587	626	219			407		824
1195	1195	1218	695	802	733	668	827	604	786		522		584	586	625	211			407		822
1194	1194	1218	695	802	730	668	827	604	786		522		584	586	625	208			400		821
1193	1193	1217	695	802	729	668	826	603	786		522		584	586	625	197			393		821
1193	1193	1217	694	801	729	666	826	603	786		522		583	586	625	176			392		821
1193	1193	1216	694	801	728	666	826	603	786		522		583	585	625	172			387		820
1190	1190	1215	694	801	728	666	824	603	785		522		583	585	624	169			381		820
1188	1188	1215	694	800	728	665	824	603	785		522		583	584	624	159			370		819
1188	1188	1215	694	797	727	665	823	602	785		521		583	584	624	150			370		818
1187	1187	1214	693	797	727	665	823	602	784		520		583	584	623	111			363		818
1187	1187	1213	693	797	726	663	823	600	783		514		582	584	623	107			353		817
1186	1186	1212	693	797	725	663	822	600	783		511		582	584	623				344		817
1186	1186	1212	693	796	725	663	822	600	783		509		582	583	623				342		817
1186	1186	1212	693	796	724	662	821	599	783		509		582	583	622				338		816
1185	1185	1211	692	795	724	662	820	599	783		509		581	582	622				332		816
1185	1185	1210	692	795	722	662	820	599	782		505		581	582	622				321		816
1184	1184	1210	692	795	722	661	819	598	782		504		581	582	621				316		816
1183	1183	1209	692	795	721	661	819	598	781		501		581	582	620				307		816
1183	1183	1208	691	792	721	660	819	598	781		501		580	582	620				297		815
1183	1183	1206	691	792	721	660	819	598	781		499		580	581	620				268		815
1182	1182	1203	690	792	720	660	818	598	781		499		579	580	620				266		814
1181	1181	1203	689	792	719	659	818	598	781		499		579	580	620				254		814
1181	1181	1202	689	791	719	658	817	598	781		495		579	580	620				241		813
1181	1181	1201	689	791	719	658	817	598	780		493		579	580	619				235		810
1181	1181	1201	688	791	719	658	817	598	780		492		579	579	619				221		810
1180	1180	1200	687	790	718	657	813	598	780		491		579	579	619				220		810
1179	1179	1200	687	790	718	656	812	597	780		487		578	579	618				217		809
1178	1178	1200	687	788	718	656	812	597	778		487		578	579	618				217		809
1178	1178	1199	687	788	717	655	811	597	778		486		578	578	617				212		807
1178	1178	1198	687	788	717	655	811	597	777		484		578	578	617				210		807
1178	1178	1198	686	787	717	654	811	597	776		483		577	578	617				210		806
1177	1177	1197	686	787	716	653	811	597	775		483		577	578	617				208		806
1177	1177	1197	685	787	716	653	810	597	775		482		577	577	616				192		806
1176	1176	1196	684	786	716	653	808	597	774		479		576	577	616				186		805
1174	1174	1196	684	786	715	653	808	597	773		478		576	577	616				179		804
1171	1171	1195	683	786	715	653	807	597	773		477		576	576	614				170		804
1171	1171	1195	683	786	715	653	807	596	772		474		576	576	612				166		804
1171	1171	1194	683	785	715	652	805	596	772		474		575	575	611				159		803
1170	1170	1193	682	785	714	652	803	596	771		468		575	575	610				153		802
1170	1170	1193	682	784	714	652	802	596	770		465		575	575	610				147		802
1169	1169	1193	682	784	713	651	802	596	770		464		574	575	610				140		800
1169	1169	1192	682	784	712	651	801	596	770		457		573	574	610				130		799
1168	1168	1190	681	784	711	651	801	596	770		455		573	574	609				112		799
1167	1167	1190	679	783	711	650	801	596	769		450		573	573	609				103		799
1167	1167	1189	678	783	711	650	801	596	768		448		573	573	609						799
1167	1167	1188	678	783	711	649	800	595	766		447		573	573	608						799
1166	1166	1187	678	783	711	647	799	595	765		441		572	572	608						798
1165	1165	1185	677	782	710	647	798	595	765		437		572	572	608						798
1164	1164	1183	677	781	710	647	797	595	765		436		572	572	608						798
1163	1163	1183	676	780	710	646	796	595	764		432		572	572	608						798
1162	1162	1180	675	780	709	646	795	594	764		430		572	571	608						798
1162	1162	1180	675	780	709	645	794	594	763		427		572	571	608						798
1161	1161	1180	675	780	708	645	793	594	762		418		572	571	607						797
1161	1161	1180	674	779	708	645	793	594	762		416		572	571	607						797
1160	1160	1178	672	779	708	644	793	594	762		414		571	570	606						797
1160	1160	1177	672	777	708	643	792	594	761		407		570	569	606						797
1159	1159	1177	672	777	707	643	792	593	761		401		570	569	605						796
1158	1158	1175	672	777	707	642	790	593	760		398		569	569	604						795
1157	1157	1175	671	777	706	641	790	593	760		374		569	569	604						794
1157	1157	1174	671	775	706	640	790	592	758		360		569	568	604						794
1157	1157	1173	670	774	705	640	790	592	758		358		568	568	604						794
1156	1156	1172	669	774	705	640	790	591	758		346		568	566	603						792
1155	1155	1172	669	773	705	640	790	591	758		336		568	566	602						792
1154	1154	1172	669	773	705	639	790	591	757		333		568	566	602						792
1154	1154	1172	668	770	705	639	790	591	756		327		567	565	602						790
1154	1154	1171	667	770	705	637	789	591	756		321		567	565	601						790
1153	1153	1170	667	770	705	636	788	590	756		310		566	565	601						790
1153	1153	1170	667	769	704	635	786	590	756		310		566	565	601						789
1152	1152	1169	667	769	703	634	786	590	755		299		565	564	600						788
1152	1152	1169	666	768	703	634	786	590	755		289		565	564	600						787
1151	1151	1169	666	768	702	634	786	590	754		281		564	564	600						787
1151	1151	1167	665	768	701	633	785	590	753		269		563	563	600						787
1151	1151	1165	664	767	701	632	784	590	751		255		562	563	600						787
1151	1151	1164	664	766	700	631	784	589	750		250		562	563	600						787
1150	1150	1164	663	766	700	631	783	589	749		249		559	562	600						786
1150	1150	1164	663	766	700	631	782	589	749		236		558	562	600						786
1149	1149	1164	663	766	700	631	782	589	747		217		558	562	600						785
1149	1149	1164	663	765	699	630	782	589	747		215		557	561	599						785
1147	1147	1164	662	765	699	630	782	589	746		171		557	561	599						785
1147	1147	1163	662	765	699	630	781	588	746		168		557	559	599						784
1147	1147	1162	662	764	699	629	781	588	745		161		556	558	599						784
1146	1146	1161	661	764	699	629	781	588	745		159		556	558	598						784
1146	1146	1161	660	763	698	629	780	588	745		142		556	557	598						783
1145	1145	1160	660	763	698	628	780	588	743		131		554	557	598						783
1144	1144	1160	660	763	698	628	780	588	743		126		554	556	598						783
1144	1144	1160	659	763	697	628	780	587	743		123		554	555	598						783
1143	1143	1159	659	763	696	628	779	587	743				553	555	598						781
1142	1142	1159	659	762	696	628	779	587	743				553	555	598						781
1142	1142	1157	659	762	696	628	778	587	743				552	555	597						781
1142	1142	1157	659	761	695	627	777	586	742				552	555	597						781
1141	1141	1157	658	761	694	627	777	586	741				551	555	597						780
1139	1139	1156	658	760	694	627	776	585	741				550	555	597						780
1138	1138	1156	658	760	694	627	774	585	741				550	554	596						779
1138	1138	1156	657	759	694	627	774	585	741				548	554	596						779
1138	1138	1156	657	759	693	627	774	585	741				548	553	596						777
1138	1138	1155	656	759	693	627	773	585	739				547	553	596						777
1138	1138	1155	655	758	693	626	772	585	738				547	553	595						777
1136	1136	1155	654	758	692	626	770	585	738				547	552	595						777
1135	1135	1154	654	757	691	625	770	585	737				547	552	594						776
1135	1135	1154	653	757	688	624	770	585	737				546	552	594						776
1135	1135	1153	653	756	687	624	769	585	737				545	552	594						776
1135	1135	1153	653	756	687	624	769	585	736				545	552	594						775
1134	1134	1152	652	755	687	624	769	585	736				544	551	593						774
1134	1134	1151	652	754	686	623	769	585	736				543	551	592						774
1134	1134	1151	652	752	685	622	767	584	735				542	550	592						773
1133	1133	1150	651	752	685	622	767	584	733				542	550	592						773
1132	1132	1150	651	751	684	621	767	583	733				542	550	592						773
1131	1131	1149	650	751	684	621	767	583	732				541	550	592						772
1131	1131	1149	650	751	683	620	767	583	732				541	550	592						772
1131	1131	1147	650	751	683	620	766	583	732				540	550	592						771
1130	1130	1147	650	751	682	620	766	583	731				539	549	591						770
1130	1130	1146	650	751	681	619	765	582	731				539	549	591						770
1130	1130	1145	649	750	680	619	764	582	731				539	548	591						769
1130	1130	1145	649	750	680	619	763	581	731				536	548	591						769
1130	1130	1145	649	750	680	619	763	581	730				535	548	591						768
1130	1130	1144	648	750	680	618	763	581	729				535	547	591						768
1129	1129	1144	647	749	680	618	762	581	728				535	547	590						768
1129	1129	1144	646	748	679	617	762	580	726				531	547	590						767
1129	1129	1144	646	747	678	617	762	580	724				530	546	590						766
1128	1128	1144	646	745	677	615	762	580	724				528	546	590						764
1125	1125	1142	646	745	677	615	761	579	723				525	546	590						763
1125	1125	1141	646	744	677	614	761	579	723				524	545	590						762
1124	1124	1140	646	744	677	614	760	578	723				523	545	590						762
1124	1124	1139	645	742	677	614	760	578	723				523	544	590						760
1123	1123	1139	644	741	677	614	760	578	723				521	544	590						760
1123	1123	1139	644	741	676	613	759	578	723				520	543	590						760
1123	1123	1137	643	741	676	613	758	578	723				515	543	589						758
1123	1123	1137	643	741	676	611	758	578	722				508	543	589						758
1121	1121	1137	643	741	675	611	758	578	721				506	543	589						756
1120	1120	1136	642	740	675	611	757	577	721				505	542	589						755
1119	1119	1134	642	739	674	610	756	577	721				504	541	589						755
1117	1117	1133	641	739	674	610	756	577	721				504	541	589						754
1114	1114	1133	641	739	673	610	755	577	720				501	540	588						752
1114	1114	1131	640	739	673	609	753	577	720				499	540	588						752
1114	1114	1130	640	736	671	609	753	577	720				498	540	587						752
1114	1114	1130	640	735	671	609	753	576	719				498	539	587						752
1113	1113	1129	639	733	669	608	753	575	719				497	538	587						751
1113	1113	1128	639	733	669	608	753	575	718				496	537	587						751
1113	1113	1128	638	733	668	608	752	575	718				496	537	586						751
1112	1112	1128	638	732	668	607	752	574	717				496	537	586						750
1111	1111	1128	637	732	668	607	752	574	717				495	535	586						749
1111	1111	1126	637	732	667	607	751	574	717				494	535	586						749
1109	1109	1126	636	731	667	606	751	573	717				493	534	586						749
1109	1109	1126	635	731	666	606	751	573	716				492	534	586						749
1109	1109	1126	635	730	665	606	748	573	716				492	533	586						748
1107	1107	1125	635	730	664	606	748	573	716				490	533	585						748
1107	1107	1124	634	730	664	606	748	573	716				490	532	585						748
1106	1106	1124	633	730	663	605	748	572	716				488	531	585						748
1105	1105	1123	633	730	663	605	747	572	715				485	531	585						747
1105	1105	1122	633	730	662	605	747	572	714				482	530	584						747
1104	1104	1121	633	729	662	605	747	571	713				482	525	584						747
1104	1104	1121	633	729	662	605	746	570	713				481	524	584						746
1104	1104	1121	632	729	662	605	745	569	713				479	523	584						746
1103	1103	1120	632	728	662	605	745	569	712				479	523	584						746
1103	1103	1118	631	728	662	603	744	569	712				477	523	583						745
1102	1102	1118	631	727	662	603	744	569	711				477	523	583						745
1102	1102	1117	631	727	661	603	743	569	711				474	523	583						744
1101	1101	1115	630	726	661	602	743	569	711				473	523	583						744
1101	1101	1114	630	726	660	602	743	569	711				473	522	582						744
1101	1101	1113	629	725	659	601	742	568	710				471	521	582						744
1099	1099	1113	629	725	659	601	742	568	709				469	518	582						743
1098	1098	1113	629	725	659	601	742	568	708				464	518	582						743
1097	1097	1112	628	725	659	601	741	568	708				463	518	582						741
1096	1096	1111	627	724	659	600	741	567	707				463	515	582						741
1096	1096	1111	627	723	658	600	741	567	707				461	515	581						740
1096	1096	1111	627	723	658	600	741	566	706				460	514	581						740
1096	1096	1110	626	723	658	600	741	566	705				456	514	581						739
1094	1094	1110	626	722	658	599	740	566	705				455	514	580						739
1094	1094	1109	626	721	658	599	740	566	705				454	513	580						739
1093	1093	1109	626	721	658	599	740	565	704				447	513	580						739
1093	1093	1109	625	720	658	599	740	564	704				444	513	580						739
1093	1093	1109	625	720	657	599	740	564	704				439	512	580						738
1091	1091	1108	624	720	656	598	740	563	704				438	512	580						738
1091	1091	1107	624	719	656	598	739	560	703				436	511	579						738
1090	1090	1107	624	719	656	598	739	560	703				430	509	579						738
1090	1090	1106	623	719	655	598	739	559	703				430	508	579						738
1089	1089	1106	623	718	654	598	736	559	702				429	508	578						737
1088	1088	1105	622	718	654	598	736	558	702				428	508	578						737
1088	1088	1105	622	718	653	598	736	558	702				416	508	578						736
1088	1088	1105	621	717	653	598	736	557	702				415	507	578						736
1088	1088	1104	621	715	652	597	734	556	701				413	505	578						735
1087	1087	1104	621	715	652	597	734	555	701				412	504	577						735
1086	1086	1101	621	715	652	597	733	554	700				411	504	577						735
1086	1086	1101	620	715	650	596	732	554	700				408	502	577						734
1086	1086	1100	620	714	650	596	732	554	700				399	502	576						734
1084	1084	1099	620	714	650	596	731	554	700				395	501	576						732
1083	1083	1099	619	714	649	596	731	553	699				394	500	575						731
1083	1083	1098	619	714	649	596	730	553	698				388	498	575						731
1082	1082	1098	619	714	649	596	730	553	698				387	498	575						731
1082	1082	1097	619	713	649	596	730	553	698				383	497	575						731
1082	1082	1097	618	713	649	595	730	553	698				381	496	575						730
1081	1081	1097	618	713	649	595	728	553	697				373	494	574						730
1081	1081	1096	618	712	648	595	728	553	697				322	491	574						729
1080	1080	1096	617	712	647	595	728	551	697				306	491	574						728
1079	1079	1096	617	711	647	595	728	550	696				303	491	574						728
1078	1078	1096	617	710	647	594	728	550	696				297	490	574						727
1078	1078	1095	617	710	646	594	727	549	695				293	489	573						726
1077	1077	1094	617	710	646	594	727	549	695				289	487	573						726
1077	1077	1093	617	709	646	594	727	548	695				276	485	573						726
1077	1077	1092	616	709	645	594	726	548	694				264	485	573						725
1076	1076	1090	616	709	645	594	726	547	694				246	483	573						725
1076	1076	1090	616	709	645	593	725	546	694				238	481	573						725
1075	1075	1090	615	707	645	593	725	546	694				237	481	573						725
1075	1075	1090	615	707	644	593	725	546	692				233	481	572						725
1075	1075	1090	615	707	644	593	724	546	692				220	476	572						725
1073	1073	1088	614	707	644	593	723	546	692				152	475	572						725
1073	1073	1087	614	706	643	593	723	545	691				141	472	572						725
1072	1072	1087	614	706	642	593	723	545	691				127	470	571						724
1072	1072	1087	614	706	642	593	722	544	690				124	467	571						723
1071	1071	1086	613	706	641	593	722	542	690				110	466	571						723
1071	1071	1085	612	705	641	593	721	542	689				110	465	571						723
1071	1071	1085	611	705	640	593	720	542	689					464	570						723
1071	1071	1084	611	705	640	592	720	541	688					462	570						723
1071	1071	1084	611	705	640	592	719	541	688					450	570						723
1071	1071	1084	611	704	639	591	718	541	688					448	569						722
1070	1070	1083	611	702	639	591	717	540	687					447	569						722
1069	1069	1083	610	702	639	591	716	539	687					438	568						721
1068	1068	1083	609	701	639	591	716	538	687					437	568						721
1067	1067	1082	609	701	639	591	716	538	687					437	568						721
1067	1067	1082	609	701	637	590	716	538	686					436	568						720
1067	1067	1081	609	701	637	590	715	538	686					434	567						720
1067	1067	1080	609	701	637	590	714	536	685					434	567						719
1066	1066	1080	608	699	635	590	714	536	684					432	566						718
1066	1066	1080	608	699	635	589	712	536	684					430	566						718
1066	1066	1079	608	697	635	589	711	534	684					430	566						718
1066	1066	1079	608	696	634	589	711	533	683					430	566						718
1065	1065	1078	608	696	633	589	710	533	683					429	565						718
1065	1065	1074	607	696	633	589	710	533	682					426	565						718
1065	1065	1074	607	696	632	589	709	532	682					425	565						718
1064	1064	1073	607	695	632	589	709	531	681					423	565						717
1064	1064	1073	607	695	632	588	709	531	681					417	565						717
1063	1063	1072	606	694	632	588	709	530	680					411	565						717
1062	1062	1071	606	694	632	588	708	530	680					405	565						717
1061	1061	1070	606	694	632	588	708	529	679					400	564						716
1060	1060	1069	606	694	631	588	708	529	679					398	564						716
1060	1060	1066	606	694	631	588	708	529	678					394	564						716
1060	1060	1066	606	693	631	588	706	528	678					390	564						715
1059	1059	1066	605	693	631	588	706	528	678					387	564						715
1058	1058	1066	605	693	630	588	706	528	678					383	563						715
1057	1057	1065	604	692	630	587	705	528	678					382	563						715
1057	1057	1063	604	692	630	587	704	527	677					378	562						714
1055	1055	1061	604	691	629	587	704	525	676					373	560						714
1055	1055	1061	603	690	629	587	704	524	676					364	559						713
1055	1055	1060	603	690	629	587	703	524	676					361	559						713
1054	1054	1058	603	690	629	587	703	524	676					359	559						713
1054	1054	1058	603	690	629	586	702	524	675					357	559						713
1053	1053	1057	603	690	629	586	701	523	674					353	559						712
1052	1052	1057	602	690	628	586	701	522	674					350	558						712
1050	1050	1056	602	689	628	586	701	522	674					325	558						712
1050	1050	1056	602	689	628	586	700	522	674					303	558						712
1050	1050	1056	602	688	626	585	699	522	674					284	557						712
1048	1048	1054	601	688	625	584	699	520	673					271	557						711
1048	1048	1053	601	687	625	584	699	520	673					243	556						710
1046	1046	1053	601	687	625	584	698	520	672					240	556						710
1046	1046	1052	601	687	625	583	698	519	672					225	555						709
1046	1046	1051	600	687	624	583	698	517	671					222	555						709
1046	1046	1050	600	687	623	583	698	517	671					221	555						709
1046	1046	1050	599	686	623	583	697	517	670					211	554						709
1045	1045	1050	599	686	623	583	697	517	670					207	554						708
1045	1045	1050	599	685	622	582	697	515	670					193	553						708
1045	1045	1049	599	684	622	582	696	514	670					182	553						708
1044	1044	1048	598	683	621	582	696	513	670					174	553						708
1043	1043	1048	598	683	621	581	695	513	669					164	553						708
1042	1042	1048	598	683	621	581	695	512	669					163	552						707
1042	1042	1047	598	682	621	581	695	512	669					156	552						706
1042	1042	1046	598	681	620	581	695	510	669					148	552						704
1042	1042	1046	598	681	620	581	694	508	668					136	550						704
1042	1042	1045	598	680	620	581	694	508	668					132	548						704
1042	1042	1045	598	679	619	580	694	507	668					130	548						703
1042	1042	1045	598	678	618	580	694	505	667					119	547						703
1041	1041	1044	598	677	618	580	692	504	667					112	546						703
1041	1041	1043	598	677	618	580	692	503	667					102	545						702
1041	1041	1042	597	677	617	580	692	502	666					100	544						702
1041	1041	1042	597	676	617	580	692	501	666						544						701
1040	1040	1042	597	676	617	579	691	501	665						542						701
1040	1040	1041	597	675	617	579	691	501	665						542						701
1040	1040	1040	597	674	616	579	690	500	665						542						701
1039	1039	1040	597	674	616	579	690	496	665						541						700
1039	1039	1039	596	673	616	579	690	494	665						540						700
1038	1038	1039	596	673	615	579	690	492	664						540						700
1038	1038	1039	596	673	615	578	689	492	664						539						700
1035	1035	1039	596	672	615	578	689	492	663						539						699
1034	1034	1039	596	671	614	578	689	488	663						538						699
1033	1033	1038	596	671	614	578	689	484	663						537						699
1032	1032	1038	595	671	614	578	689	484	662						537						699
1032	1032	1037	595	670	613	578	688	480	661						537						699
1031	1031	1036	595	670	613	578	688	472	661						537						699
1031	1031	1036	595	670	613	578	688	471	660						536						698
1029	1029	1036	595	670	613	577	688	470	660						536						698
1029	1029	1035	595	670	612	577	687	470	659						535						698
1028	1028	1034	595	670	612	577	687	470	659						535						698
1028	1028	1034	595	669	612	577	687	469	658						535						698
1027	1027	1034	595	669	611	577	686	469	658						534						697
1026	1026	1033	594	669	611	577	686	467	658						534						697
1026	1026	1033	594	669	610	576	686	463	658						533						696
1026	1026	1033	594	669	610	576	685	461	658						532						695
1026	1026	1033	594	669	610	576	684	460	657						532						695
1025	1025	1033	594	668	610	575	682	458	656						532						695
1025	1025	1032	594	667	609	575	682	454	656						532						694
1025	1025	1031	594	667	609	575	682	449	656						531						694
1025	1025	1031	594	667	609	575	682	448	655						530						694
1025	1025	1030	593	667	609	574	680	445	655						530						693
1025	1025	1029	593	664	609	574	680	443	655						530						693
1024	1024	1029	593	664	607	574	679	438	653						530						693
1024	1024	1028	593	663	606	574	679	437	653						530						692
1024	1024	1028	593	663	606	574	679	434	652						528						692
1019	1019	1028	593	663	605	574	679	434	652						528						692
1018	1018	1027	593	663	605	574	679	434	651						528						692
1018	1018	1026	593	663	604	573	679	432	651						528						692
1017	1017	1026	593	662	604	573	679	430	651						527						692
1017	1017	1026	593	662	604	572	678	428	650						526						692
1017	1017	1025	593	662	604	572	677	425	650						525						691
1016	1016	1025	593	661	604	572	677	420	649						524						691
1015	1015	1025	593	660	604	572	677	416	649						524						690
1015	1015	1025	592	659	604	572	676	415	649						523						690
1013	1013	1025	592	659	603	571	676	405	648						523						690
1012	1012	1024	592	659	602	571	676	402	648						523						690
1012	1012	1024	592	658	602	570	675	401	648						522						690
1012	1012	1024	591	658	601	570	675	400	648						522						689
1011	1011	1024	591	658	601	570	675	397	648						520						689
1011	1011	1024	591	658	601	569	675	394	648						520						689
1011	1011	1023	591	658	601	569	674	391	647						520						689
1011	1011	1023	591	657	600	569	674	390	647						518						688
1011	1011	1023	590	657	600	569	673	386	647						518						688
1010	1010	1023	590	657	600	569	672	382	647						517						688
1010	1010	1021	590	657	599	569	671	375	646						517						687
1010	1010	1020	590	656	599	569	671	373	646						516						687
1009	1009	1020	590	656	599	568	671	371	646						516						687
1009	1009	1019	590	655	599	567	670	362	645						516						687
1009	1009	1019	590	654	598	566	670	361	645						516						687
1009	1009	1019	589	654	598	566	670	358	645						516						687
1009	1009	1019	589	654	598	566	669	358	644						513						686
1008	1008	1019	589	653	598	566	669	355	644						511						686
1008	1008	1018	589	653	598	565	668	346	644						508						686
1007	1007	1018	589	653	598	565	668	341	644						506						686
1007	1007	1018	589	653	598	565	667	328	644						505						684
1006	1006	1017	589	653	597	565	667	325	643						502						684
1006	1006	1017	588	653	597	564	667	322	642						501						684
1005	1005	1017	588	652	597	564	666	318	642						498						683
1005	1005	1015	588	652	597	564	666	316	641						497						683
1005	1005	1014	588	652	597	564	666	309	641						497						683
1005	1005	1014	588	652	597	564	665	293	641						497						683
1004	1004	1014	588	651	597	563	665	292	640						496						681
1004	1004	1014	588	650	597	563	664	288	640						495						681
1004	1004	1013	587	650	597	563	664	288	640						495						680
1003	1003	1012	587	650	597	563	664	282	640						494						680
1003	1003	1012	587	650	597	563	664	280	639						494						680
1002	1002	1012	587	650	596	562	663	280	639						493						680
1002	1002	1011	587	650	596	562	663	274	639						490						679
1001	1001	1011	587	650	596	562	662	264	638						488						679
1000	1000	1011	587	649	596	561	662	241	638						486						679
1000	1000	1010	586	649	596	561	662	241	638						484						678
998	998	1010	586	648	595	561	662	224	638						483						678
998	998	1010	586	648	595	560	661	213	637						482						678
998	998	1010	585	648	595	560	661	201	637						479						677
997	997	1009	585	647	595	560	660	188	637						478						677
996	996	1009	584	647	595	560	660	185	636						473						677
995	995	1009	584	647	595	560	660	161	636						473						677
995	995	1009	584	646	595	560	658	155	635						472						677
995	995	1008	584	646	595	559	657	150	635						472						676
994	994	1008	583	645	595	559	657	129	635						469						676
994	994	1007	583	645	594	559	657		635						467						676
994	994	1007	583	645	594	559	656		635						466						675
994	994	1007	583	645	594	558	656		634						464						675
994	994	1007	583	644	594	557	656		634						464						675
994	994	1005	582	644	594	557	656		634						462						675
993	993	1005	582	643	593	557	656		634						459						674
993	993	1004	582	642	593	557	656		634						456						674
992	992	1004	582	642	593	556	655		633						455						674
992	992	1003	582	642	593	556	655		633						455						674
992	992	1003	582	642	593	554	654		633						455						673
992	992	1003	582	642	592	554	654		633						452						673
991	991	1002	582	642	592	554	654		633						449						673
991	991	1001	582	642	592	553	654		632						449						673
991	991	1001	581	642	592	552	654		631						444						673
991	991	1001	581	641	592	552	653		631						442						673
990	990	1001	581	641	592	552	653		631						441						673
990	990	1001	581	641	591	552	653		630						438						672
988	988	1001	580	641	591	552	651		630						437						672
988	988	1000	580	641	591	551	651		630						436						671
988	988	1000	580	640	591	551	651		630						435						671
987	987	1000	580	640	591	550	651		629						432						670
987	987	1000	580	640	591	550	651		628						432						670
987	987	1000	580	640	590	550	651		628						428						669
986	986	998	579	640	590	550	650		628						424						669
986	986	997	579	640	590	550	649		627						424						669
986	986	997	579	639	590	549	649		627						423						668
985	985	997	579	639	590	549	648		627						423						668
985	985	997	579	638	590	549	648		626						416						668
985	985	995	579	638	589	549	647		626						414						668
984	984	994	579	638	589	548	647		626						413						668
983	983	993	579	638	589	547	647		626						412						666
983	983	993	579	637	589	547	647		625						410						666
983	983	992	579	637	589	545	647		625						408						666
983	983	992	578	637	588	545	646		625						397						666
981	981	992	578	637	588	545	646		624						394						666
980	980	992	578	636	588	545	645		624						386						666
980	980	991	578	636	588	545	644		624						385						665
980	980	990	578	636	588	545	644		623						376						664
979	979	990	578	636	588	545	644		623						375						664
979	979	990	578	636	588	544	643		623						375						664
978	978	990	578	635	588	544	643		621						374						664
978	978	989	578	635	587	544	643		621						373						663
978	978	989	577	635	587	543	643		621						372						663
978	978	988	577	635	587	542	643		621						356						663
978	978	988	576	635	587	540	642		621						349						662
978	978	988	576	634	587	540	642		620						345						662
977	977	988	576	634	587	539	641		620						342						662
977	977	986	576	634	587	538	641		620						340						661
977	977	986	575	633	587	538	640		620						333						661
976	976	986	575	633	587	536	640		620						332						661
976	976	985	575	633	587	536	639		620						332						661
976	976	985	575	633	586	536	639		619						328						660
975	975	985	574	633	586	534	639		619						328						659
975	975	985	574	632	586	534	638		619						318						659
974	974	984	574	632	586	534	638		619						311						659
973	973	984	574	632	586	533	638		619						310						659
973	973	984	574	631	586	532	637		619						308						659
972	972	983	574	631	585	532	637		618						306						658
972	972	983	574	631	585	531	636		618						302						658
971	971	981	573	631	585	531	636		618						296						657
970	970	981	573	631	585	530	636		618						278						656
969	969	981	573	630	585	530	636		618						260						656
969	969	980	572	630	585	530	635		617						243						656
969	969	980	572	630	584	530	634		616						233						656
968	968	980	572	630	584	527	634		616						232						655
968	968	979	571	630	584	525	634		616						218						655
967	967	979	570	629	583	525	634		616						207						655
967	967	979	570	629	583	524	632		616						168						655
967	967	979	570	629	583	524	632		616						166						654
965	965	979	570	628	583	524	632		615						165						654
965	965	978	570	628	583	523	632		615						163						653
965	965	978	569	627	583	523	632		615						159						653
964	964	978	569	627	583	522	632		615						157						653
964	964	978	569	627	583	521	631		615						150						653
964	964	977	569	626	583	521	631		615						141						653
964	964	977	569	625	582	521	631		614						131						653
963	963	977	569	625	581	521	630		614						130						652
962	962	976	568	625	581	518	630		614						129						651
960	960	976	568	625	581	518	630		614						128						651
959	959	975	568	625	581	516	629		614						119						650
959	959	975	568	624	580	516	629		613						113						650
958	958	975	567	624	580	515	629		613						101						650
957	957	975	567	624	579	515	628		613												650
957	957	974	567	624	579	514	628		613												650
956	956	974	567	623	579	513	628		613												650
956	956	974	567	623	578	513	628		613												650
955	955	973	567	623	578	512	628		613												650
955	955	973	566	622	578	512	628		612												650
955	955	973	566	622	578	511	627		612												649
955	955	972	566	622	577	511	627		612												649
954	954	972	566	622	577	511	626		612												649
953	953	971	566	622	577	510	626		611												648
953	953	971	565	622	577	510	626		611												647
952	952	970	565	622	577	509	625		610												647
952	952	970	565	622	577	509	624		610												647
952	952	970	564	621	576	509	624		610												647
952	952	969	564	621	576	507	624		610												647
951	951	969	564	621	576	506	624		610												647
951	951	968	564	621	576	504	624		610												647
951	951	967	563	620	575	504	623		610												647
951	951	967	562	620	575	502	623		609												647
950	950	967	562	620	575	502	622		609												646
950	950	967	562	619	574	501	622		609												646
949	949	966	561	619	574	501	622		609												646
949	949	965	561	619	574	500	621		609												646
949	949	964	561	619	574	500	621		609												646
948	948	964	560	618	574	499	621		608												645
948	948	964	560	618	574	499	621		608												645
948	948	964	559	618	573	497	620		608												645
948	948	963	559	618	573	497	620		608												645
948	948	963	559	618	573	496	620		608												644
947	947	962	559	617	573	496	620		607												644
947	947	961	558	617	573	494	619		607												644
947	947	961	558	617	573	494	619		607												644
946	946	960	558	616	572	493	619		607												643
946	946	960	558	616	572	492	619		607												643
946	946	959	558	616	572	490	619		606												643
946	946	959	558	616	572	487	619		606												643
946	946	959	557	616	571	486	619		606												643
946	946	959	557	616	570	485	618		606												643
946	946	958	557	616	570	483	618		606												642
945	945	958	556	616	570	482	618		605												642
945	945	958	556	616	570	479	618		605												642
945	945	957	555	616	570	478	617		604												641
945	945	957	554	616	569	468	617		604												641
944	944	956	554	615	569	467	617		604												641
944	944	956	553	615	568	466	617		603												641
943	943	955	552	615	568	466	616		603												640
943	943	955	552	615	568	465	616		602												640
942	942	955	551	615	567	464	616		602												640
942	942	955	551	615	567	463	616		602												640
942	942	955	551	615	567	463	615		601												640
942	942	952	550	615	567	462	615		601												639
942	942	952	550	614	567	459	615		601												639
941	941	952	550	614	566	458	615		601												639
941	941	951	550	614	566	453	615		601												639
941	941	951	549	614	566	452	615		600												638
939	939	951	549	613	565	451	615		599												638
939	939	950	549	613	564	449	614		599												638
939	939	950	549	613	564	446	614		599												638
939	939	948	549	612	564	444	613		599												637
938	938	948	549	612	564	442	613		598												637
938	938	947	548	612	563	442	613		598												636
938	938	945	547	612	563	440	613		598												636
938	938	945	547	611	563	437	613		598												636
937	937	945	547	611	562	436	613		598												635
936	936	945	547	611	562	435	612		598												635
936	936	945	546	611	561	434	612		598												635
936	936	944	546	611	561	434	612		598												635
936	936	943	545	610	561	433	612		597												635
935	935	943	544	610	561	431	612		597												635
935	935	943	544	610	560	430	612		597												634
935	935	943	544	609	559	426	612		597												634
933	933	943	543	609	559	425	611		597												634
933	933	942	542	609	557	424	611		597												634
933	933	942	541	609	556	424	611		597												633
932	932	942	541	609	556	423	611		596												633
932	932	941	541	608	556	422	610		596												633
930	930	940	540	608	556	421	610		596												633
930	930	940	540	608	556	413	610		596												633
929	929	940	540	608	555	411	609		596												633
928	928	939	540	608	555	410	609		596												633
928	928	939	538	608	555	409	609		596												632
928	928	939	538	607	555	409	609		596												632
928	928	939	538	607	554	406	609		596												632
928	928	938	538	607	554	402	608		596												632
928	928	938	537	606	554	400	608		595												631
927	927	938	537	606	554	398	608		595												631
927	927	937	536	606	554	395	607		595												631
927	927	937	536	606	553	395	607		595												631
925	925	936	536	606	553	390	606		595												631
925	925	935	534	606	553	389	606		595												631
924	924	935	534	606	552	385	605		595												630
924	924	934	533	605	552	385	604		595												630
924	924	934	533	605	552	379	604		594												627
923	923	933	533	605	552	378	604		594												627
923	923	933	531	605	551	374	604		593												627
923	923	933	531	604	551	368	603		593												627
922	922	932	530	604	551	339	603		593												627
922	922	931	530	604	550	336	602		593												627
921	921	931	528	604	549	331	602		593												627
921	921	930	528	603	548	329	601		592												627
920	920	930	528	603	547	326	601		592												626
920	920	929	527	603	547	318	601		592												626
920	920	929	527	603	546	317	601		592												626
920	920	929	527	603	546	316	601		592												626
919	919	929	526	602	546	313	601		592												626
919	919	929	525	602	546	303	600		592												626
919	919	928	525	602	545	294	600		592												626
918	918	928	525	602	545	280	600		591												626
918	918	927	525	602	545	276	600		591												625
918	918	927	525	601	544	262	600		591												625
918	918	926	524	601	544	250	600		591												624
918	918	926	522	601	544	248	599		591												624
918	918	926	520	601	544	223	599		591												624
918	918	926	520	600	544	217	599		591												624
917	917	925	520	600	543	213	598		591												623
917	917	925	519	600	543	212	598		591												623
917	917	924	519	600	543	211	598		591												623
917	917	924	518	600	542	210	598		591												623
917	917	923	518	600	542	191	598		591												623
916	916	922	517	600	542	187	598		591												623
916	916	922	516	600	541	174	598		591												622
916	916	922	516	599	541	164	598		591												622
916	916	921	516	599	541	114	598		590												622
915	915	921	515	599	540	111	598		590												622
915	915	920	515	599	540	105	598		590												622
914	914	920	514	599	540	100	597		590												622
914	914	920	514	598	539		597		590												622
914	914	920	513	598	539		597		590												622
913	913	920	512	598	539		597		590												622
913	913	919	510	598	539		597		590												621
913	913	919	510	598	538		597		589												620
913	913	918	503	598	538		597		589												620
912	912	918	502	598	537		597		589												620
912	912	918	501	598	537		597		589												620
912	912	917	500	598	537		596		589												620
912	912	917	500	597	537		596		589												620
912	912	916	499	597	537		596		589												620
911	911	916	499	597	536		596		589												620
911	911	916	499	597	536		596		588												620
911	911	916	499	597	536		596		588												620
910	910	916	498	597	535		595		588												619
910	910	914	498	597	535		595		588												619
910	910	914	498	597	535		595		588												619
909	909	913	496	597	534		595		588												619
908	908	913	494	597	534		595		588												619
908	908	913	491	597	534		595		588												619
907	907	912	490	597	534		595		588												618
907	907	912	489	597	533		595		588												618
906	906	912	489	597	533		595		587												618
906	906	912	489	597	533		595		587												618
905	905	912	489	597	532		595		587												617
905	905	912	487	596	532		595		587												617
905	905	911	486	596	531		595		587												617
905	905	911	484	596	531		595		586												616
903	903	911	481	596	531		595		586												616
903	903	911	480	596	531		594		586												616
903	903	911	479	596	530		594		586												616
902	902	911	478	596	530		594		586												616
902	902	911	477	596	530		594		586												616
902	902	911	474	596	529		594		585												616
902	902	911	471	596	528		594		585												616
901	901	911	468	596	528		593		585												615
901	901	910	468	596	527		593		585												615
900	900	910	461	596	527		593		585												615
900	900	910	460	595	527		592		585												615
900	900	910	460	595	526		592		585												615
900	900	909	455	595	525		592		585												615
900	900	909	455	595	524		592		585												615
900	900	909	453	595	523		592		584												614
899	899	908	452	595	522		592		584												614
898	898	907	452	595	520		592		584												614
898	898	907	444	595	519		592		584												614
898	898	906	443	595	519		592		584												614
898	898	906	443	594	518		592		584												614
898	898	905	440	594	517		592		584												614
897	897	905	439	594	516		592		584												614
895	895	905	439	594	515		592		584												613
895	895	904	439	594	514		591		583												613
895	895	904	437	594	514		591		583												613
895	895	904	435	594	513		591		583												613
894	894	904	430	594	513		591		583												613
894	894	904	424	593	512		591		583												613
894	894	903	423	593	510		590		583												613
894	894	903	414	593	510		590		582												613
893	893	903	409	593	509		590		582												613
893	893	903	397	593	508		590		582												612
892	892	903	395	593	508		590		582												612
892	892	903	394	593	507		590		582												612
892	892	903	388	593	505		590		582												612
892	892	902	387	593	504		590		581												612
892	892	902	385	593	504		589		581												612
892	892	901	382	592	503		589		581												612
891	891	901	378	592	503		589		581												612
891	891	901	375	592	503		588		581												612
891	891	901	372	591	500		588		581												612
891	891	900	371	591	500		588		581												611
891	891	899	369	591	498		588		580												611
891	891	899	356	591	494		588		580												611
891	891	899	356	591	494		588		580												611
890	890	898	344	591	494		587		580												611
889	889	898	340	591	491		587		580												611
887	887	898	339	591	490		587		579												611
887	887	897	329	590	488		587		579												611
886	886	897	315	590	485		587		579												611
886	886	895	313	590	485		587		579												610
886	886	895	268	590	484		586		579												610
885	885	894	264	590	483		586		579												610
884	884	894	263	590	483		586		579												610
884	884	894	261	590	482		585		578												609
884	884	893	235	590	482		585		578												609
883	883	893	234	590	482		585		578												609
882	882	893	232	589	479		585		578												608
882	882	893	214	589	478		585		578												608
881	881	892	204	589	477		585		578												608
881	881	892	182	589	476		584		578												608
880	880	892	170	589	475		584		577												608
880	880	892	170	589	474		584		577												608
880	880	892	161	588	473		584		576												608
880	880	891	148	588	473		584		576												607
879	879	891	143	587	471		584		576												607
879	879	890	135	587	463		584		576												607
879	879	890	116	587	462		583		576												606
878	878	890	103	587	459		583		576												606
878	878	890		587	456		583		576												606
878	878	889		587	455		583		576												606
878	878	888		587	453		583		576												606
878	878	888		587	451		582		576												606
878	878	888		586	450		582		575												605
878	878	888		586	450		582		575												605
878	878	888		586	448		582		575												605
876	876	888		586	444		582		575												604
875	875	887		586	441		582		575												604
875	875	887		586	439		582		575												604
875	875	887		586	431		581		574												604
875	875	887		586	427		581		574												603
874	874	886		586	426		581		574												603
874	874	886		586	423		581		574												603
874	874	886		586	417		581		573												603
873	873	886		585	416		581		573												602
873	873	886		585	415		581		572												602
873	873	885		585	396		581		572												602
872	872	885		585	378		580		572												602
872	872	885		585	373		579		572												601
872	872	885		585	371		579		572												601
872	872	885		585	366		578		571												601
872	872	884		584	363		578		571												601
871	871	884		584	354		578		571												600
871	871	883		584	337		578		571												600
870	870	883		584	334		578		571												600
870	870	882		584	331		577		570												600
869	869	882		583	329		577		570												600
869	869	882		583	325		577		570												600
869	869	882		583	325		576		570												599
869	869	882		583	324		576		569												599
869	869	882		583	310		576		569												599
868	868	881		582	295		576		568												599
868	868	881		582	292		576		568												599
867	867	880		582	248		575		568												598
867	867	880		581	229		575		568												598
867	867	879		581	219		574		568												598
867	867	879		581	215		574		568												598
867	867	879		581	201		574		567												598
867	867	878		581	182		574		567												598
866	866	877		581	176		574		567												598
866	866	877		581	169		573		567												598
866	866	877		581	169		573		566												598
866	866	875		580	149		573		566												598
866	866	875		580	132		573		566												597
865	865	875		580	130		573		565												597
865	865	875		580	128		572		565												597
865	865	875		580	127		572		565												597
864	864	875		579	126		572		565												597
864	864	874		579	122		572		564												597
863	863	874		579	115		571		564												597
863	863	873		578	110		571		564												597
863	863	873		578	107		570		564												597
863	863	873		578	104		570		564												597
862	862	872		578	103		570		564												597
862	862	872		578	102		570		563												596
862	862	872		577	100		570		563												596
862	862	872		577			570		563												596
861	861	871		577			570		563												596
861	861	871		577			570		562												596
861	861	870		577			569		562												596
861	861	870		577			569		561												596
860	860	870		577			569		561												596
860	860	870		577			568		561												596
859	859	870		577			568		561												596
859	859	870		576			568		560												596
859	859	870		576			568		560												596
859	859	869		576			568		559												595
859	859	869		576			567		558												595
858	858	869		575			567		558												595
858	858	868		575			567		557												595
858	858	868		574			566		556												595
858	858	868		574			566		556												595
857	857	868		574			566		555												595
857	857	868		574			566		554												595
857	857	868		573			566		554												595
856	856	867		573			566		553												595
856	856	867		573			566		553												594
855	855	866		573			566		553												594
855	855	866		573			566		553												594
855	855	866		573			566		552												594
854	854	866		572			565		551												594
854	854	866		572			565		551												594
854	854	866		572			565		551												594
854	854	865		572			565		551												594
853	853	865		571			565		551												594
853	853	865		571			564		551												594
852	852	864		571			564		550												594
852	852	864		571			563		550												593
852	852	864		569			563		550												593
852	852	864		569			562		550												593
852	852	864		569			562		549												593
851	851	864		569			562		549												593
850	850	863		569			562		547												593
849	849	863		569			562		547												593
849	849	863		569			561		547												592
848	848	863		569			560		546												592
848	848	862		569			560		546												592
848	848	862		569			560		545												592
847	847	862		568			560		545												592
847	847	862		568			560		544												592
847	847	862		568			560		544												592
847	847	862		568			559		543												592
846	846	861		567			559		543												592
846	846	861		567			559		543												592
846	846	861		567			558		543												591
846	846	861		567			558		543												591
846	846	860		566			558		542												591
846	846	860		566			558		542												591
846	846	860		566			557		541												591
846	846	860		566			557		540												591
845	845	859		565			557		538												591
845	845	859		565			556		538												591
845	845	859		565			556		537												591
845	845	859		564			556		536												590
845	845	859		564			556		536												590
844	844	859		563			556		536												590
844	844	859		563			555		536												590
843	843	857		563			555		535												590
843	843	857		563			554		535												590
842	842	856		563			554		535												590
842	842	856		562			554		535												590
841	841	856		562			554		534												590
841	841	856		562			554		534												590
841	841	855		562			553		532												590
841	841	855		562			553		531												590
841	841	854		562			552		530												589
841	841	854		561			551		529												589
840	840	854		561			551		527												589
840	840	853		561			550		527												589
840	840	853		561			550		526												588
839	839	853		561			549		524												588
839	839	853		561			549		524												588
839	839	852		561			548		524												588
839	839	852		560			548		523												588
839	839	852		560			548		523												588
839	839	852		560			548		523												588
839	839	852		559			548		522												588
839	839	852		558			547		522												588
838	838	852		558			547		522												588
838	838	851		557			547		522												587
838	838	851		557			547		521												587
838	838	851		557			546		520												587
837	837	851		557			546		520												587
837	837	851		556			545		520												587
837	837	851		556			545		520												586
837	837	851		556			545		518												586
837	837	850		556			544		518												586
836	836	850		555			544		518												586
836	836	850		555			544		517												586
836	836	849		555			544		517												586
836	836	849		554			543		515												586
835	835	849		553			543		514												586
835	835	849		552			542		514												585
834	834	849		552			542		513												585
834	834	848		552			542		512												585
834	834	848		551			542		511												585
834	834	848		551			541		510												585
834	834	848		551			541		510												585
834	834	848		551			540		508												585
833	833	848		550			540		507												585
833	833	848		550			540		507												584
833	833	848		549			540		505												584
832	832	847		548			540		505												584
831	831	847		548			540		504												584
831	831	847		547			540		504												584
831	831	847		546			538		504												584
830	830	846		545			538		503												584
830	830	846		545			538		503												584
830	830	845		544			538		503												584
829	829	845		543			537		502												583
829	829	845		543			536		502												583
829	829	844		543			536		499												583
829	829	844		542			536		499												582
828	828	844		541			535		497												582
828	828	844		541			535		495												582
828	828	844		541			535		493												582
828	828	843		541			534		493												582
827	827	843		541			534		491												582
827	827	843		541			534		491												582
827	827	843		541			534		490												582
827	827	842		540			533		489												582
826	826	842		540			532		489												582
826	826	842		539			532		489												582
826	826	842		539			531		489												581
826	826	842		539			530		488												581
825	825	842		538			529		488												581
825	825	842		538			528		488												581
824	824	842		538			528		488												580
824	824	841		538			527		488												580
824	824	841		538			527		487												580
824	824	840		538			526		487												580
824	824	840		537			526		487												580
824	824	839		537			526		485												580
823	823	839		536			522		483												580
823	823	839		536			521		483												580
823	823	839		535			521		478												580
823	823	838		535			521		473												580
823	823	838		535			519		473												580
823	823	838		535			518		472												580
822	822	837		534			518		470												579
822	822	837		533			517		470												579
821	821	837		533			515		468												579
821	821	837		533			514		467												579
820	820	837		532			513		467												579
820	820	837		532			512		465												579
819	819	837		531			512		465												578
818	818	836		530			509		464												578
818	818	836		529			509		461												578
817	817	836		528			509		460												578
817	817	835		528			508		456												578
817	817	835		527			508		456												578
816	816	835		526			507		454												577
816	816	835		526			507		454												577
816	816	835		526			505		453												577
816	816	834		526			504		452												577
815	815	834		525			504		448												577
815	815	833		525			503		445												577
814	814	833		525			503		445												577
813	813	833		524			503		444												576
813	813	833		524			503		444												576
813	813	833		524			502		442												576
812	812	833		523			501		440												576
812	812	832		523			500		439												575
812	812	832		523			499		436												575
812	812	832		522			498		436												575
811	811	831		522			498		435												575
811	811	831		521			498		432												575
811	811	831		521			495		431												575
811	811	831		520			494		424												575
811	811	830		519			491		424												575
810	810	830		519			488		422												575
809	809	830		519			488		419												575
809	809	830		519			488		418												575
809	809	829		518			487		416												574
809	809	829		517			487		412												574
809	809	829		517			487		411												574
808	808	829		517			486		407												574
808	808	828		517			486		402												574
808	808	828		515			486		400												574
808	808	828		515			486		395												573
807	807	828		515			485		392												573
807	807	828		514			485		392												573
807	807	827		513			484		391												573
807	807	827		513			484		389												572
807	807	827		512			483		388												572
807	807	827		512			483		384												572
806	806	827		510			483		381												572
806	806	826		509			481		380												572
805	805	826		507			479		379												572
804	804	825		506			479		379												572
804	804	825		506			479		378												572
804	804	825		505			478		378												571
804	804	824		504			478		365												571
804	804	824		503			477		358												571
804	804	824		503			477		353												571
803	803	824		501			476		352												571
802	802	823		499			476		352												571
802	802	823		499			476		352												570
802	802	823		498			476		350												570
802	802	823		497			475		348												570
801	801	822		497			473		340												570
801	801	822		496			473		339												570
800	800	822		494			471		336												570
800	800	822		494			470		328												569
799	799	822		494			468		321												569
799	799	822		493			467		317												569
799	799	821		493			461		310												569
798	798	821		492			459		307												569
798	798	821		492			458		285												569
798	798	821		490			457		283												569
798	798	821		487			457		281												569
797	797	820		487			456		276												568
797	797	820		485			455		267												568
796	796	820		485			453		252												567
796	796	819		484			449		251												567
795	795	819		484			447		246												567
795	795	818		483			446		245												567
795	795	818		483			446		243												567
794	794	818		482			444		243												567
793	793	818		480			443		241												566
792	792	818		480			441		240												566
792	792	818		479			439		236												566
792	792	818		479			439		236												566
792	792	817		479			435		235												565
792	792	817		477			427		234												565
792	792	817		477			425		231												565
791	791	817		475			422		228												565
791	791	816		473			421		227												565
791	791	816		471			418		227												565
791	791	816		470			417		221												565
790	790	816		469			412		218												565
790	790	816		468			411		213												565
790	790	816		468			409		212												565
790	790	815		468			409		209												564
789	789	815		467			406		203												564
789	789	814		465			403		198												564
789	789	814		464			402		192												563
788	788	814		464			400		191												563
788	788	814		460			398		178												563
788	788	813		458			394		173												563
788	788	813		458			394		172												563
787	787	813		456			391		172												563
787	787	813		454			390		169												563
787	787	812		451			388		162												563
787	787	812		451			388		159												562
787	787	812		450			386		150												562
786	786	811		449			382		135												562
786	786	811		448			382		131												562
786	786	811		448			380		130												562
786	786	810		446			378		130												562
786	786	810		444			376		126												562
785	785	810		444			375		125												562
785	785	810		441			369		122												562
785	785	810		441			367		118												561
785	785	810		441			364		117												561
784	784	809		438			361		115												561
784	784	809		438			359		115												561
784	784	808		438			357		114												560
784	784	808		435			349		111												560
784	784	808		433			343		108												560
783	783	808		429			339		106												559
783	783	807		427			327		105												559
782	782	806		427			319		105												559
782	782	806		422			319		103												559
782	782	806		419			302		101												559
781	781	806		418			282		101												558
780	780	806		412			280														558
780	780	806		411			279														558
780	780	806		410			278														558
779	779	805		409			276														558
779	779	805		409			266														558
779	779	805		406			258														557
778	778	804		406			255														557
778	778	804		401			250														557
778	778	804		400			246														556
778	778	804		400			243														556
778	778	804		395			231														556
778	778	804		376			230														556
777	777	803		368			229														556
777	777	803		360			226														556
777	777	803		353			225														555
777	777	803		349			217														555
776	776	803		348			217														555
776	776	803		341			201														555
775	775	802		336			201														555
775	775	802		329			198														554
775	775	802		326			197														554
775	775	802		310			192														553
774	774	802		308			188														553
774	774	802		306			186														553
774	774	802		304			183														552
774	774	801		291			178														552
774	774	801		280			172														552
774	774	801		279			170														551
773	773	801		273			170														551
772	772	801		266			168														551
772	772	800		259			165														550
772	772	800		244			164														550
772	772	800		217			161														550
[truncated: 30,740 more rows]
