# Supplementary material for: Spermatid-specific linker histone HILS1 is a poor condenser of DNA and chromatin and preferentially associates with LINE-1 elements
Source: Epigenetics Chromatin. 2018 Aug 1;11:43. doi: 10.1186/s13072-018-0214-0 (PMC6069787; doi:10.1186/s13072-018-0214-0)
Supplement: Supplementary file 6 — Additional file 6: Table S5. Annotation of the overlapping peaks using HOMER. Overlapping peaks were re-annotated using HOMERv4.7 with newly defined overlap peak lengths and table represents the chromosome-wise number of peaks associated with specific genomic regions like intergenic, intron, exon, 3′UTR, TTS, and promoter-TSS. [file 13072_2018_214_MOESM6_ESM.xlsx]

## Sheet: Sheet1
	3' UTR	exon	Intergenic	intron	Promoter-TSS	TTS
chr1	1	2	3476	607	4	1
chr2	1	1	3762	477	3	0
chr3	0	0	1409	220	1	1
chr4	0	0	1600	405	0	0
chr5	0	1	1421	264	1	1
chr6	0	2	1299	232	1	0
chr7	1	0	1791	215	1	0
chr8	1	0	1168	156	0	1
chr9	2	3	1642	304	4	3
chr10	0	1	478	99	0	1
chr11	0	0	921	130	0	0
chr12	0	2	302	44	0	0
chr13	0	0	986	190	0	0
chr14	0	3	1054	173	4	3
chr15	0	0	1179	225	4	0
chr16	0	1	779	195	0	1
chr17	0	0	752	178	0	0
chr18	0	0	689	123	0	0
chr19	0	0	960	48	0	1
chr20	0	1	371	62	3	1
chrX	0	0	2081	199	0	1
