# Supplementary material for: Spermatid-specific linker histone HILS1 is a poor condenser of DNA and chromatin and preferentially associates with LINE-1 elements
Source: Epigenetics Chromatin. 2018 Aug 1;11:43. doi: 10.1186/s13072-018-0214-0 (PMC6069787; doi:10.1186/s13072-018-0214-0)
Supplement: Supplementary file 7 — Additional file 7: Table S6. Repeat elements identification. Table represents the number of different types of repeat elements associated with HILS1. [file 13072_2018_214_MOESM7_ESM.xlsx]

## Sheet: repeats_values
Repeats	Occurrences
DNA-hAT-Charlie	34
LINE-L1	25405
Low complexity	39
LTR-ERV1	273
LTR-ERVK	876
LTR-ERVL	292
LTR-ERVL-MaLR	250
Satellite	924
Simple repeat	172
SINE-Alu	53
SINE-B2	90
SINE-B4	95
SINE-ID	17
Other repeats	10
