# Supplementary material for: Spermatid-specific linker histone HILS1 is a poor condenser of DNA and chromatin and preferentially associates with LINE-1 elements
Source: Epigenetics Chromatin. 2018 Aug 1;11:43. doi: 10.1186/s13072-018-0214-0 (PMC6069787; doi:10.1186/s13072-018-0214-0)
Supplement: Supplementary file 10 — Additional file 10: Table S7. LINE-1 subclass elements identification. Table represents the number of different types of subclasses of LINE-1 repeat elements associated with HILS1 and percentage of HILS1 occupancy to each subclass with respect to the total number of each in the rat genome. [file 13072_2018_214_MOESM10_ESM.xlsx]

## Sheet: Sheet1
L1_Rn|LINE|L1	12192	56796	21.4663
L1_Rat1|LINE|L1	7686	19062	40.3211
RNHAL1|LINE|L1	2597	13472	19.277
L1_Rat2|LINE|L1	851	17992	4.72988
L1_Rn2|LINE|L1	446	27961	1.59508
L1_Rat3|LINE|L1	394	41897	0.940401		Column annotation
L1_Rat4|LINE|L1	211	38994	0.541109		Column A	LINE L1 types
Lx|LINE|L1	151	359791	0.0419688		Column B	No of HILS1 -associated peaks
Lx4B|LINE|L1	83	5966	1.39122		Column C	Total number of respective LINE L1 elements in rn5 assembly
Lx2B|LINE|L1	81	17215	0.47052		Column D	% of HILS1-associated peaks to the total number of respective LINE L1 elements
L1_Mur2|LINE|L1	71	21691	0.327325
L1_Mur3|LINE|L1	63	28683	0.219642
L1VL4a|LINE|L1	58	8339	0.695527
Lx4A|LINE|L1	40	10939	0.365664
Lx9|LINE|L1	36	50977	0.0706201
Lx5|LINE|L1	35	40689	0.0860183
Lx3A|LINE|L1	24	13689	0.175323
L1_Mur1|LINE|L1	21	7968	0.263554
Lx5b|LINE|L1	11	7381	0.149031
Lx2A1|LINE|L1	6	2832	0.211864
L1MA4|LINE|L1	2	10003	0.019994
Other| LINE | L1	346
Total LINE-L1	25405	500051	5.08048
