# Supplementary material for: Spermatid-specific linker histone HILS1 is a poor condenser of DNA and chromatin and preferentially associates with LINE-1 elements
Source: Epigenetics Chromatin. 2018 Aug 1;11:43. doi: 10.1186/s13072-018-0214-0 (PMC6069787; doi:10.1186/s13072-018-0214-0)
Supplement: Supplementary file 11 — Additional file 11: Table S8. Motif identification by MEME. Table represents the details of the most significant motifs identified from the overlapping peak summits (HILS1 ChIP peaks). [file 13072_2018_214_MOESM11_ESM.xlsx]

## Sheet: Sheet2
Motif	Motif id	Motif width	Percentage of peaks with occurrences	e-value	Similar/known motifs
TSYTTSYHTYTBTH	OOOPS MEME1	14	47.5115	2.8e-59	NA
KRKATYGCTCCWGAGAGACACAGMCAGAMY	ZOOPS MEME1	30	57.5418	9.4E-316	NA
AMASARACTRAWRGAASAMAA	ZOOPS MEME2	21	65.745	1.2E-326	IRF1 (MA0050.2)
AATACCCTTGGCAGGGAAGRGAGAGGCAAA	ZOOPS MEME3	30	30.6285	1.1e-262	NA
