# Supplementary material for: Spermatid-specific linker histone HILS1 is a poor condenser of DNA and chromatin and preferentially associates with LINE-1 elements
Source: Epigenetics Chromatin. 2018 Aug 1;11:43. doi: 10.1186/s13072-018-0214-0 (PMC6069787; doi:10.1186/s13072-018-0214-0)
Supplement: Supplementary file 12 — Additional file 12: Table S1. MACS 1.4.2 output file with annotations.A total of 32731 regions were selected as the overlapping peaks between the two replicates and the overlapping regions were annotated using HOMER. [file 13072_2018_214_MOESM12_ESM.xlsx]

## Sheet: Sheet1
PeakID (cmd=annotatePeaks.pl common_new.bed rn5 -annStats annstat)	Chr	Start	End	Length	X.10.log10.pvalue.	fold_enrichment	FDR...	Annotation	Detailed Annotation	Distance to TSS	Nearest PromoterID	Entrez ID	Nearest Unigene	Nearest Refseq	Nearest Ensembl	Gene Name	Gene Alias	Gene Description	Gene Type
MACS_peak_2369-2	chr1	96088948	96092948	4000	3100	53.7	9.45	Intergenic	L1_Rn|LINE|L1	-205693	NM_001108913	365238	Rn.218568	NM_001108913	ENSRNOG00000015168	LOC365238	-	similar to CG15432-PA	protein-coding
MACS_peak_273-2	chr1	20581621	20585587	3966	3100	50	9.45	Intergenic	L1_Rn|LINE|L1	296233	NM_001170575	293947	Rn.106138	NM_001106354	ENSRNOG00000011245	Arhgap18	-	Rho GTPase activating protein 18	protein-coding
MACS_peak_1586	chr1	56955670	56959621	3951	3100	45.37	9.45	Intergenic	Intergenic	141464	NM_001099465	685666	Rn.217930	NM_001099465	ENSRNOG00000013671	Vom2r9	RGD1564755	vomeronasal 2 receptor, 9	protein-coding
MACS_peak_58	chr1	3177450	3181396	3946	1212.6	26.85	7.24	Intergenic	Intergenic	-35658	NM_001013063	292461	Rn.108852	NM_001013063		Raet1l	-	retinoic acid early transcript 1L	protein-coding
MACS_peak_3947-2	chr1	183413440	183417375	3935	2950.26	31.48	9.16	intron (NM_001079884, intron 2 of 10)	L1_Rn|LINE|L1	173208	NM_001079884	293181	Rn.212131	NM_001079884	ENSRNOG00000017021	Galnt18	Galntl4|RGD1309623	polypeptide N-acetylgalactosaminyltransferase 18	protein-coding
MACS_peak_3557	chr1	160110782	160114685	3903	2973.62	37.96	9.1	Intergenic	L1_Rn|LINE|L1	-53556	NM_001108491	361602	Rn.198167	NM_001108491	ENSRNOG00000017311	Me3	-	malic enzyme 3	protein-coding
MACS_peak_4482	chr1	188193804	188197689	3885	3100	109.25	9.45	Intergenic	SATI_RN|Satellite|Satellite	-2217296	NM_001013434	365355	Rn.3271	NM_001013434	ENSRNOG00000012258	Rras2	-	related RAS viral (r-ras) oncogene homolog 2	protein-coding
MACS_peak_4453	chr1	187916728	187920588	3860	3100	132.4	9.45	Intergenic	SATI_RN|Satellite|Satellite	-1940208	NM_001013434	365355	Rn.3271	NM_001013434	ENSRNOG00000012258	Rras2	-	related RAS viral (r-ras) oncogene homolog 2	protein-coding
MACS_peak_225-2	chr1	16121637	16125490	3853	3100	37.96	9.45	Intergenic	L1_Rn|LINE|L1	-220005	NM_001106269	293012	Rn.140572	NM_001106269	ENSRNOG00000012057	Olig3	-	oligodendrocyte transcription factor 3	protein-coding
MACS_peak_5359	chr1	235751953	235755789	3836	3159.88	37.03	4	Intergenic	L1_Rn|LINE|L1	10101	NM_001000251	293773	Rn.141702	NM_001000251	ENSRNOG00000060648	Olr329	ratchr1-215287476-215288417_ORF	olfactory receptor 329	protein-coding
MACS_peak_4848	chr1	198380016	198383845	3829	2837.87	31.48	8.86	intron (NM_181370, intron 1 of 1)	L1_Rat1|LINE|L1	115050	NM_181370	293451	Rn.49010	NM_181370	ENSRNOG00000017659	Hs3st2	-	heparan sulfate-glucosamine 3-sulfotransferase 2	protein-coding
MACS_peak_5645	chr1	259495765	259499592	3827	3100	46.29	9.45	Intergenic	L1_Rn|LINE|L1	-9975	NM_017341	50682	Rn.11192	NM_017341	ENSRNOG00000019448	Lipf	RNLIP|Rnlp	lipase F, gastric type	protein-coding
MACS_peak_4937	chr1	202737653	202741454	3801	946.83	17.59	7.12	Intergenic	Lx2B|LINE|L1	-594151	NM_130738	113938	Rn.11169	NM_130738	ENSRNOG00000054391	Snurf	-	SNRPN upstream reading frame	protein-coding
MACS_peak_4807-2	chr1	195131910	195135703	3793	3100	51.85	9.45	intron (NM_012785, intron 1 of 5)	L1_Rn|LINE|L1	3735	NM_012785	25249	Rn.6981	NM_012785	ENSRNOG00000017012	Coq7	-	coenzyme Q7, hydroxylase	protein-coding
MACS_peak_3722	chr1	168231321	168235111	3790	3100	35.18	9.45	Intergenic	L1_Rn|LINE|L1	-61066	NM_053417	84477	Rn.211990	NM_053417	ENSRNOG00000011882	Gab2	-	GRB2-associated binding protein 2	protein-coding
MACS_peak_3175	chr1	146343719	146347504	3785	2596.55	42.59	8.59	Intergenic	L1_Rn|LINE|L1	-299377	NM_001170432	293065	Rn.138440	NM_001170432	ENSRNOG00000025088	Tmc3	-	transmembrane channel-like 3	protein-coding
MACS_peak_3025	chr1	133946467	133950243	3776	3100	39.81	9.45	Intergenic	RNHAL1|LINE|L1	592415	NM_001191625	308742	Rn.220729	NM_001191625	ENSRNOG00000009932	Mctp2	RGD1562967	multiple C2 and transmembrane domain containing 2	protein-coding
MACS_peak_900-4	chr1	39435074	39438835	3761	1602.03	21.29	7.59	Intergenic	RatSatRep1|Satellite|Satellite	-147796	NM_001346427	682870	Rn.199234	NM_001346427		LOC682870	-	similar to regulator of sex-limitation candidate 5	protein-coding
MACS_peak_1083	chr1	40372252	40375997	3745	1006.74	28.7	7.17	Intergenic	MTE2b|LTR|ERVL-MaLR	-761110	NR_037334	100526572		NR_037334	ENSRNOG00000035509	Mir3556b	rno-mir-3556b	microRNA 3556b	ncRNA
MACS_peak_4373	chr1	187443793	187447530	3737	3100	132.4	9.45	Intergenic	SATI_RN|Satellite|Satellite	-1467211	NM_001013434	365355	Rn.3271	NM_001013434	ENSRNOG00000012258	Rras2	-	related RAS viral (r-ras) oncogene homolog 2	protein-coding
MACS_peak_4456	chr1	187935227	187938948	3721	3100	170.36	9.45	Intergenic	SATI_RN|Satellite|Satellite	-1958637	NM_001013434	365355	Rn.3271	NM_001013434	ENSRNOG00000012258	Rras2	-	related RAS viral (r-ras) oncogene homolog 2	protein-coding
MACS_peak_4089	chr1	186410392	186414096	3704	1021.31	24.07	7.18	Intergenic	Intergenic	-433794	NM_001013434	365355	Rn.3271	NM_001013434	ENSRNOG00000012258	Rras2	-	related RAS viral (r-ras) oncogene homolog 2	protein-coding
MACS_peak_1456-2	chr1	56097657	56101344	3687	1363.77	25.92	7.32	Intergenic	Intergenic	-32735	NM_001191619	292316	Rn.145528	NM_001191619	ENSRNOG00000052093	Smok2a	RGD1565233	sperm motility kinase 2A	protein-coding
MACS_peak_2165-2	chr1	75577777	75581458	3681	3100	42.59	9.45	intron (NM_001108468, intron 3 of 6)	L1_Rn|LINE|L1	11299	NM_001108468	361504	Rn.228894	NM_001108468	ENSRNOG00000027919	Rdh13	-	retinol dehydrogenase 13	protein-coding
MACS_peak_1667-2	chr1	60374399	60378073	3674	3100	37.03	9.45	Intergenic	L1_Rn|LINE|L1	-65568	NM_133574	171105	Rn.10614	NM_133574	ENSRNOG00000047387	Lnpep	IRAP|P-LAP|Vp165	leucyl and cystinyl aminopeptidase	protein-coding
MACS_peak_2528	chr1	100127300	100130971	3671	3100	47.22	9.45	intron (NM_001099487, intron 4 of 4)	intron (NM_001099487, intron 4 of 4)	78820	NM_001099487	690356	Rn.217935	NM_001099487	ENSRNOG00000043280	Vom2r37	-	vomeronasal 2 receptor, 37	protein-coding
MACS_peak_2836	chr1	118212193	118215859	3666	3100	47.22	9.45	Intergenic	L1_Rn|LINE|L1	467799	NM_001191837	361585	Rn.162420	NM_001191837	ENSRNOG00000015734	Ube3a	-	ubiquitin protein ligase E3A	protein-coding
MACS_peak_1365-3	chr1	55292350	55296004	3654	2000.39	31.48	8.17	intron (NM_001191619, intron 2 of 2)	ID_Rn2|SINE|ID	70833	NM_001191619	292316	Rn.145528	NM_001191619	ENSRNOG00000052093	Smok2a	RGD1565233	sperm motility kinase 2A	protein-coding
MACS_peak_1519	chr1	56523765	56527415	3650	2178.42	42.59	8.31	Intergenic	L1_Rn|LINE|L1	-458825	NM_001191619	292316	Rn.145528	NM_001191619	ENSRNOG00000052093	Smok2a	RGD1565233	sperm motility kinase 2A	protein-coding
MACS_peak_5690	chr1	261607366	261611006	3640	3100	30.55	9.45	Intergenic	L1_Rn|LINE|L1	270551	NM_022938	65032	Rn.87132	NM_022938	ENSRNOG00000018827	Htr7	5Ht7	5-hydroxytryptamine (serotonin) receptor 7, adenylate cyclase-coupled	protein-coding
MACS_peak_1590	chr1	56973442	56977081	3639	1736.96	29.63	7.61	Intergenic	Intergenic	123848	NM_001099465	685666	Rn.217930	NM_001099465	ENSRNOG00000013671	Vom2r9	RGD1564755	vomeronasal 2 receptor, 9	protein-coding
MACS_peak_2641	chr1	109931807	109935432	3625	3100	43.52	9.45	Intergenic	L1_Rn|LINE|L1	-1506645	NM_001195599	499158	Rn.52198	NM_001195599	ENSRNOG00000049297	Ccdc179	RGD1559980	coiled-coil domain containing 179	protein-coding
MACS_peak_1459	chr1	56110403	56114026	3623	2133.11	26.85	8.32	Intergenic	Intergenic	-45449	NM_001191619	292316	Rn.145528	NM_001191619	ENSRNOG00000052093	Smok2a	RGD1565233	sperm motility kinase 2A	protein-coding
MACS_peak_1371	chr1	55345482	55349085	3603	1841.73	24.07	7.67	intron (NM_001191619, intron 2 of 2)	intron (NM_001191619, intron 2 of 2)	17727	NM_001191619	292316	Rn.145528	NM_001191619	ENSRNOG00000052093	Smok2a	RGD1565233	sperm motility kinase 2A	protein-coding
MACS_peak_5409	chr1	237696084	237699677	3593	3100	32.41	9.45	Intergenic	L1_Rn|LINE|L1	5658	NM_001001275	293805	Rn.141678	NM_001001275	ENSRNOG00000048446	Olr373	ratchr1-216960620-216961570_ORF	olfactory receptor 373	protein-coding
MACS_peak_1125	chr1	40490660	40494195	3535	1321.29	28.7	7.34	Intergenic	RNLTR21B|LTR|ERV1	-667471	NM_133425	171010	Rn.87667	NM_133425	ENSRNOG00000016368	Ppp1r14c	Kepi	protein phosphatase 1, regulatory (inhibitor) subunit 14c	protein-coding
MACS_peak_1886-3	chr1	69745306	69748840	3534	3100	34.26	9.45	Intergenic	L1_Rn|LINE|L1	95220	NM_001009511	494230	Rn.129435	NM_001009511	ENSRNOG00000057219	Vom1r30	V1rl1	vomeronasal 1 receptor 30	protein-coding
MACS_peak_264-2	chr1	19804454	19807958	3504	3127.68	30.55	5	Intergenic	L1_Rn|LINE|L1	-231248	NM_001029902	360302	Rn.126653	NM_001029902	ENSRNOG00000047605	Ptprk	Rptpk	protein tyrosine phosphatase, receptor type, K	protein-coding
MACS_peak_4401	chr1	187661336	187664837	3501	3100	192.58	9.45	Intergenic	SATI_RN|Satellite|Satellite	-1684636	NM_001013434	365355	Rn.3271	NM_001013434	ENSRNOG00000012258	Rras2	-	related RAS viral (r-ras) oncogene homolog 2	protein-coding
MACS_peak_1580-2	chr1	56899187	56902684	3497	2176.49	43.52	8.33	Intergenic	L1_Rat2|LINE|L1	198174	NM_001099465	685666	Rn.217930	NM_001099465	ENSRNOG00000013671	Vom2r9	RGD1564755	vomeronasal 2 receptor, 9	protein-coding
MACS_peak_3036	chr1	134665117	134668614	3497	3100	45.37	9.45	Intergenic	L1_Rn|LINE|L1	-126095	NM_001191625	308742	Rn.220729	NM_001191625	ENSRNOG00000009932	Mctp2	RGD1562967	multiple C2 and transmembrane domain containing 2	protein-coding
MACS_peak_5958	chr1	282939984	282943481	3497	2039.35	33.33	8.2	Intergenic	L1_Rat1|LINE|L1	367317	NM_017274	29653	Rn.44456	NM_017274	ENSRNOG00000015124	Gpam	-	glycerol-3-phosphate acyltransferase, mitochondrial	protein-coding
MACS_peak_4956-2	chr1	202881352	202884845	3493	928.56	20.37	7.09	Intergenic	Lx7|LINE|L1	-737696	NM_130738	113938	Rn.11169	NM_130738	ENSRNOG00000054391	Snurf	-	SNRPN upstream reading frame	protein-coding
MACS_peak_4393	chr1	187540971	187544451	3480	3100	125.92	9.45	Intergenic	SATI_RN|Satellite|Satellite	-1564261	NM_001013434	365355	Rn.3271	NM_001013434	ENSRNOG00000012258	Rras2	-	related RAS viral (r-ras) oncogene homolog 2	protein-coding
MACS_peak_1528	chr1	56591801	56595274	3473	1181.29	24.07	7.21	Intergenic	Intergenic	505572	NM_001099465	685666	Rn.217930	NM_001099465	ENSRNOG00000013671	Vom2r9	RGD1564755	vomeronasal 2 receptor, 9	protein-coding
MACS_peak_2099	chr1	72909603	72913048	3445	1437.61	31.48	7.42	Intergenic	Intergenic	-32526	NM_001107474	308325	Rn.198491	NM_001107474	ENSRNOG00000022994	Nlrp5	Nalp5	NLR family, pyrin domain containing 5	protein-coding
MACS_peak_1554-2	chr1	56666360	56669803	3443	1190.92	16.67	7.23	Intergenic	ORR1D2|LTR|ERVL-MaLR	431028	NM_001099465	685666	Rn.217930	NM_001099465	ENSRNOG00000013671	Vom2r9	RGD1564755	vomeronasal 2 receptor, 9	protein-coding
MACS_peak_3958	chr1	185210183	185213618	3435	2578.72	36.11	8.54	Intergenic	L1_Rn|LINE|L1	-25512	NM_017044	24694	Rn.9768	NM_017044	ENSRNOG00000014318	Pth	PTH-(1-84)|Pth1|Pthr1	parathyroid hormone	protein-coding
MACS_peak_5537	chr1	248300492	248303923	3431	3100	43.52	9.45	intron (NM_001106357, intron 10 of 24)	RNHAL1|LINE|L1	29162	NM_001106357	293967	Rn.127947	NM_001106357	ENSRNOG00000030572	Smc5	Smc5l1	structural maintenance of chromosomes 5	protein-coding
MACS_peak_72-2	chr1	5748667	5752096	3429	2382.55	32.41	8.58	Intergenic	L1_Rat1|LINE|L1	-68240	NM_030843	81022	Rn.96029	NM_030843	ENSRNOG00000013351	Stxbp5	-	syntaxin binding protein 5	protein-coding
MACS_peak_1117	chr1	40458838	40462254	3416	893.75	18.52	6.97	Intergenic	Intergenic	-699352	NM_133425	171010	Rn.87667	NM_133425	ENSRNOG00000016368	Ppp1r14c	Kepi	protein phosphatase 1, regulatory (inhibitor) subunit 14c	protein-coding
MACS_peak_113-2	chr1	7938412	7941826	3414	3100	46.29	9.45	Intergenic	L1_Rn|LINE|L1	668557	NM_013070	25600	Rn.9901	NM_013070	ENSRNOG00000011058	Utrn	-	utrophin	protein-coding
MACS_peak_3899	chr1	179269906	179273315	3409	2277.69	34.26	8.53	Intergenic	L1_Rn|LINE|L1	-7535	NM_001000217	293392	Rn.141776	NM_001000217	ENSRNOG00000048525	Olr247	-	olfactory receptor 247	protein-coding
MACS_peak_5723	chr1	263535763	263539170	3407	3100	33.33	9.45	intron (NM_001169112, intron 8 of 21)	L1_Rn|LINE|L1	17890	NM_001169112	171304	Rn.58850	NM_001169112	ENSRNOG00000056069	Kif11	Knsl1	kinesin family member 11	protein-coding
MACS_peak_3867	chr1	177730693	177734080	3387	1731.08	30.55	7.6	Intergenic	L1_Rn|LINE|L1	15415	NM_001000194	293355	Rn.141804	NM_001000194	ENSRNOG00000045631	Olr208	-	olfactory receptor 208	protein-coding
MACS_peak_256	chr1	18879580	18882966	3386	2630.29	38.89	8.69	intron (NM_001029902, intron 7 of 29)	L1_Rn|LINE|L1	-77350	NM_001002277	308923	Rn.155144	NM_001002277	ENSRNOG00000013969	Ahi1	Ahi-1	Abelson helper integration site 1	protein-coding
MACS_peak_4580	chr1	189008026	189011405	3379	1892.21	45.37	7.82	Intergenic	SATI_RN|Satellite|Satellite	1695032	NM_080781	114023	Rn.4327	NM_080781	ENSRNOG00000057623	Copb1	-	coatomer protein complex, subunit beta 1	protein-coding
MACS_peak_3994-2	chr1	186101289	186104667	3378	1451.61	19.44	7.42	Intergenic	Intergenic	-124528	NM_001013434	365355	Rn.3271	NM_001013434	ENSRNOG00000012258	Rras2	-	related RAS viral (r-ras) oncogene homolog 2	protein-coding
MACS_peak_1392-2	chr1	55433045	55436421	3376	942.38	16.67	7.14	Intergenic	Intergenic	-69723	NM_001191619	292316	Rn.145528	NM_001191619	ENSRNOG00000052093	Smok2a	RGD1565233	sperm motility kinase 2A	protein-coding
MACS_peak_1606-3	chr1	57900376	57903748	3372	3100	32.41	9.45	Intergenic	L1_Rn|LINE|L1	-30074	NM_001169138	292406	Rn.165619	NM_001169138	ENSRNOG00000010529	Thbs2	TSP-2	thrombospondin 2	protein-coding
MACS_peak_5937	chr1	280957635	280960996	3361	3100	36.11	9.45	Intergenic	L1_Rn|LINE|L1	212158	NM_131913	170751	Rn.25763	NM_131913	ENSRNOG00000012084	Xpnpep1	-	X-prolyl aminopeptidase 1	protein-coding
MACS_peak_5484	chr1	243095583	243098921	3338	3100	40.74	9.45	intron (NM_001100975, intron 6 of 71)	L1_Rn|LINE|L1	31414	NM_001100975	309243	Rn.16931	NM_001100975		Vps13a	RGD1311340	vacuolar protein sorting 13A	protein-coding
MACS_peak_776-2	chr1	36555190	36558527	3337	3100	39.81	9.45	Intergenic	L1_Rn|LINE|L1	953019	NM_001106097	290939	Rn.1773	NM_001106097	ENSRNOG00000017150	Med10	RGD1310128	mediator complex subunit 10	protein-coding
MACS_peak_1270	chr1	46674562	46677889	3327	3100	42.59	9.45	Intergenic	L1_Rn|LINE|L1	-729972	NM_001004216	292279	Rn.161761	NM_001004216	ENSRNOG00000016490	Nox3	-	NADPH oxidase 3	protein-coding
MACS_peak_397-3	chr1	26431675	26435000	3325	2273.36	24.07	8.52	Intergenic	L1_Mur2|LINE|L1	-198495	NM_001108459	361459	Rn.230112	NM_001108459		Clvs2	Clavesin-2|RGD1306801|Rlbp1l2	clavesin 2	protein-coding
MACS_peak_4863	chr1	200779479	200782767	3288	2285.11	33.33	8.57	Intergenic	L1_Rn|LINE|L1	297491	NM_019158	29172	Rn.6315	NM_019158	ENSRNOG00000014652	Aqp8	AQP-8	aquaporin 8	protein-coding
MACS_peak_5404	chr1	237170250	237173534	3284	3098.55	37.96	9.42	Intergenic	RNHAL1|LINE|L1	-3573	NM_001001045	405931	Rn.141687	NM_001001045	ENSRNOG00000061455	Olr354	-	olfactory receptor 354	protein-coding
MACS_peak_3596	chr1	162695304	162698585	3281	3100	46.29	9.45	intron (NM_022282, intron 2 of 22)	RNHAL1|LINE|L1	-123470	NM_001134833	293107	Rn.108932	NM_001134833	ENSRNOG00000022766	Ccdc89	RGD1305335	coiled-coil domain containing 89	protein-coding
MACS_peak_3313-2	chr1	153460671	153463945	3274	1976.44	37.96	8.04	Intergenic	L1_Rn|LINE|L1	145717	NM_001109323	501661	Rn.41311	NM_001109323	ENSRNOG00000037327	F8a1	F8a|Hap40|RGD1566014	coagulation factor VIII-associated 1	protein-coding
MACS_peak_1594-2	chr1	57188545	57191802	3257	3100	78.7	9.45	Intergenic	Intergenic	-91064	NM_001099465	685666	Rn.217930	NM_001099465	ENSRNOG00000013671	Vom2r9	RGD1564755	vomeronasal 2 receptor, 9	protein-coding
MACS_peak_2753-2	chr1	115848424	115851673	3249	3100	40.74	9.45	intron (NM_001271493, intron 18 of 22)	L1_Rn|LINE|L1	166458	NM_001271493	100365773	Rn.165558	NM_001271493	ENSRNOG00000014465	LOC100365773	Oca2|p	pink-eyed dilution-like	protein-coding
MACS_peak_195	chr1	13517420	13520655	3235	3100	124.99	9.45	Intergenic	Intergenic	-10876	NM_001025002	310926		NM_001025002		LOC310926	Aa1011|Aa1262|Ab2-057|Ac1147	hypothetical protein LOC310926	protein-coding
MACS_peak_3850-2	chr1	176845637	176848865	3228	3100	38.89	9.45	Intergenic	L1_Rn|LINE|L1	10721	NM_001000949	405294	Rn.141828	NM_001000949	ENSRNOG00000048628	Olr179	-	olfactory receptor 179	protein-coding
MACS_peak_1293-2	chr1	49836165	49839388	3223	3100	31.48	9.45	intron (NM_020093, intron 1 of 11)	L1_Rn|LINE|L1	153418	NM_020093	56816	Rn.207194	NM_020093		Park2	Park|Prkn	parkin RBR E3 ubiquitin protein ligase	protein-coding
MACS_peak_5103-2	chr1	219890177	219893382	3205	3100	41.66	9.45	Intergenic	L1_Rn2|LINE|L1	-21341	NM_001000234	293596	Rn.141740	NM_001000234	ENSRNOG00000046995	Olr297	-	olfactory receptor 297	protein-coding
MACS_peak_1331	chr1	53203264	53206450	3186	2874.74	37.03	8.94	Intergenic	L1_Rn|LINE|L1	310517	NM_001106208	292295	Rn.108830	NM_001106208	ENSRNOG00000017367	Pabpc6	Pabpc3	poly(A) binding protein, cytoplasmic 6	protein-coding
MACS_peak_5825	chr1	269964460	269967634	3174	3100	46.29	9.45	intron (NM_001135762, intron 6 of 15)	L1_Rn|LINE|L1	-371736	NM_020094	56817	Rn.98384	NM_020094	ENSRNOG00000050450	Kcnip2	Kchip2	Kv channel-interacting protein 2	protein-coding
MACS_peak_5136-3	chr1	222803185	222806358	3173	1719.47	24.07	7.62	Intergenic	Intergenic	-51918	NM_019130	24506	Rn.989	NM_019130	ENSRNOG00000020405	Ins2	CP-II	insulin 2	protein-coding
MACS_peak_5595	chr1	255314143	255317311	3168	2536.29	32.41	8.47	Intergenic	L1_Rn|LINE|L1	-67033	NM_001014166	361749	Rn.106849	NM_001014166	ENSRNOG00000016456	Il33	RGD1311155	interleukin 33	protein-coding
MACS_peak_5808-2	chr1	267355019	267358184	3165	3100	47.22	9.45	Intergenic	L1_Rn|LINE|L1	-13133	NM_001106369	294053	Rn.50277	NM_001106369	ENSRNOG00000048973	Ccnj	-	cyclin J	protein-coding
MACS_peak_5862-3	chr1	275306659	275309821	3162	3100	34.26	9.45	Intergenic	L1_Rn|LINE|L1	-108117	NM_001106367	294043	Rn.46999	NM_001106367	ENSRNOG00000028832	Sorcs3	-	sortilin-related VPS10 domain containing receptor 3	protein-coding
MACS_peak_4446	chr1	187891993	187895124	3131	3100	132.4	9.45	Intergenic	SATI_RN|Satellite|Satellite	-1915108	NM_001013434	365355	Rn.3271	NM_001013434	ENSRNOG00000012258	Rras2	-	related RAS viral (r-ras) oncogene homolog 2	protein-coding
MACS_peak_2147-2	chr1	74566499	74569606	3107	3100	38.89	9.45	Intergenic	L1_Rn|LINE|L1	142478	NM_001029928	574531	Rn.149608	NM_001029928	ENSRNOG00000027733	Lair1	-	leukocyte-associated immunoglobulin-like receptor 1	protein-coding
MACS_peak_228	chr1	16827128	16830227	3099	3100	35.18	9.45	Intergenic	L1_Rn|LINE|L1	21604	NM_001107522	308717	Rn.110407	NM_001107522	ENSRNOG00000012311	Slc35d3	-	solute carrier family 35, member D3	protein-coding
MACS_peak_6000	chr1	289301860	289304956	3096	3100	37.96	9.45	Intergenic	L1_Rn|LINE|L1	-88268	NM_001014248	365493	Rn.113118	NM_001014248	ENSRNOG00000009954	Cacul1	RGD1308127	CDK2-associated, cullin domain 1	protein-coding
MACS_peak_3216-2	chr1	148431953	148435044	3091	2640.43	30.55	8.7	Intergenic	L1_Rn|LINE|L1	-60147	NM_017069	24947	Rn.10367	NM_017069	ENSRNOG00000056558	Gabra3	-	gamma-aminobutyric acid type A receptor alpha3 subunit	protein-coding
MACS_peak_1570	chr1	56843536	56846620	3084	3100	68.51	9.45	Intergenic	Intergenic	254031	NM_001099465	685666	Rn.217930	NM_001099465	ENSRNOG00000013671	Vom2r9	RGD1564755	vomeronasal 2 receptor, 9	protein-coding
MACS_peak_3673-2	chr1	165292081	165295163	3082	3100	37.03	9.45	Intergenic	L1_Rn|LINE|L1	1129466	NM_001109150	499205	Rn.229468	NM_001109150	ENSRNOG00000010763	Fam181b	RGD1564695	family with sequence similarity 181, member B	protein-coding
MACS_peak_1821	chr1	66792881	66795955	3074	3100	39.81	9.45	intron (NM_001099483, intron 1 of 4)	L1_Rn|LINE|L1	-17576	NM_001099473	292615	Rn.217939	NM_001099473	ENSRNOG00000050831	Vom2r35	RGD1559147	vomeronasal 2 receptor, 35	protein-coding
MACS_peak_773-3	chr1	36337017	36340064	3047	2977.5	32.41	9.07	Intergenic	L1_Rn|LINE|L1	1018645	NM_001107331	306659	Rn.46018	NM_001107331	ENSRNOG00000033609	Irx1	-	iroquois homeobox 1	protein-coding
MACS_peak_893	chr1	39401738	39404772	3034	836.53	16.67	6.93	Intergenic	HAL1b|LINE|L1	-114097	NM_001346427	682870	Rn.199234	NM_001346427		LOC682870	-	similar to regulator of sex-limitation candidate 5	protein-coding
MACS_peak_816	chr1	38677092	38680115	3023	814.16	16.67	6.85	intron (NM_031007, intron 3 of 23)	intron (NM_031007, intron 3 of 23)	243803	NM_031007	81636	Rn.10731	NM_031007	ENSRNOG00000032150	Adcy2	AC2	adenylate cyclase 2	protein-coding
MACS_peak_4132-2	chr1	186600322	186603341	3019	1365.67	24.07	7.33	Intergenic	RatSatRep1|Satellite|Satellite	-623381	NM_001013434	365355	Rn.3271	NM_001013434	ENSRNOG00000012258	Rras2	-	related RAS viral (r-ras) oncogene homolog 2	protein-coding
MACS_peak_4576	chr1	188957930	188960949	3019	3100	91.66	9.45	Intergenic	ISAT_RN|Satellite|Satellite	1745308	NM_080781	114023	Rn.4327	NM_080781	ENSRNOG00000057623	Copb1	-	coatomer protein complex, subunit beta 1	protein-coding
MACS_peak_1200	chr1	41453254	41456272	3018	2504.79	34.26	8.36	Intergenic	L1_Rn|LINE|L1	19416	NM_001025000	308129	Rn.34836	NM_001025000	ENSRNOG00000016286	Iyd	RGD1309288	iodotyrosine deiodinase	protein-coding
MACS_peak_1445	chr1	56059346	56062361	3015	964.7	20.37	7.09	Intergenic	Intergenic	5912	NM_001191619	292316	Rn.145528	NM_001191619	ENSRNOG00000052093	Smok2a	RGD1565233	sperm motility kinase 2A	protein-coding
MACS_peak_770	chr1	35648821	35651828	3007	1755.27	33.33	7.62	Intergenic	RNHAL1|LINE|L1	330429	NM_001107331	306659	Rn.46018	NM_001107331	ENSRNOG00000033609	Irx1	-	iroquois homeobox 1	protein-coding
MACS_peak_1241-2	chr1	44037046	44040051	3005	2651.46	33.33	8.73	Intergenic	L1_Rn|LINE|L1	-120246	NM_001107459	308118	Rn.166916	NM_001107459	ENSRNOG00000018690	Rgs17	-	regulator of G-protein signaling 17	protein-coding
MACS_peak_5034-2	chr1	212434586	212437577	2991	2331.28	30.55	8.56	Intergenic	L1_Rn|LINE|L1	181987	NM_001024288	499279	Rn.24730	NM_001024288	ENSRNOG00000026848	Tex36	-	testis expressed 36	protein-coding
MACS_peak_1099	chr1	40406271	40409260	2989	850.21	23.15	6.97	Intergenic	Intergenic	-752133	NM_133425	171010	Rn.87667	NM_133425	ENSRNOG00000016368	Ppp1r14c	Kepi	protein phosphatase 1, regulatory (inhibitor) subunit 14c	protein-coding
MACS_peak_4126-2	chr1	186577216	186580189	2973	1569.21	21.29	7.55	Intergenic	Intergenic	-600252	NM_001013434	365355	Rn.3271	NM_001013434	ENSRNOG00000012258	Rras2	-	related RAS viral (r-ras) oncogene homolog 2	protein-coding
MACS_peak_5406	chr1	237233967	237236933	2966	2107.3	31.48	8.19	Intergenic	L1_Rn|LINE|L1	-10082	NM_001000756	405027	Rn.141685	NM_001000756	ENSRNOG00000059089	Olr358	-	olfactory receptor 358	protein-coding
MACS_peak_2120	chr1	73888280	73891245	2965	3055.15	32.41	9.24	intron (NM_001099467, intron 3 of 5)	L1_Rn|LINE|L1	-309877	NM_173319	286985	Rn.10812	NM_173319	ENSRNOG00000031562	Vom2r31	-	vomeronasal 2 receptor, 31	protein-coding
MACS_peak_4752	chr1	190907738	190910696	2958	2655.66	45.37	8.65	intron (NM_017229, intron 1 of 16)	L1_Rn|LINE|L1	43603	NM_017229	29516	Rn.10322	NM_017229	ENSRNOG00000011417	Pde3b	-	phosphodiesterase 3B	protein-coding
MACS_peak_1551	chr1	56658834	56661788	2954	1608.9	18.52	7.61	Intergenic	Intergenic	438798	NM_001099465	685666	Rn.217930	NM_001099465	ENSRNOG00000013671	Vom2r9	RGD1564755	vomeronasal 2 receptor, 9	protein-coding
MACS_peak_5609	chr1	256588238	256591191	2953	3100	42.59	9.45	intron (NM_001105731, intron 5 of 16)	RNHAL1|LINE|L1	-224037	NM_001107586	309338	Rn.1661	NM_001107586	ENSRNOG00000050289	Cstf2t	-	cleavage stimulation factor subunit 2, tau variant	protein-coding
MACS_peak_4414-2	chr1	187750325	187753277	2952	3100	93.51	9.45	Intergenic	SATI_RN|Satellite|Satellite	-1773351	NM_001013434	365355	Rn.3271	NM_001013434	ENSRNOG00000012258	Rras2	-	related RAS viral (r-ras) oncogene homolog 2	protein-coding
MACS_peak_2285-2	chr1	84481606	84484556	2950	3015.6	33.33	9.13	intron (NM_173294, intron 8 of 8)	L1_Rn|LINE|L1	65413	NM_173294	286953	Rn.4845	NM_173294	ENSRNOG00000033164	Cyp2b3	Cyp2b6	cytochrome P450, family 2, subfamily b, polypeptide 3	protein-coding
MACS_peak_994	chr1	39814461	39817403	2942	3100	96.29	9.45	Intergenic	Intergenic	-202918	NR_037334	100526572		NR_037334	ENSRNOG00000035509	Mir3556b	rno-mir-3556b	microRNA 3556b	ncRNA
MACS_peak_399	chr1	26442865	26445805	2940	1908.14	43.52	7.8	Intergenic	Intergenic	-187497	NM_001108459	361459	Rn.230112	NM_001108459		Clvs2	Clavesin-2|RGD1306801|Rlbp1l2	clavesin 2	protein-coding
MACS_peak_1344	chr1	54890106	54893042	2936	3100	46.29	9.45	Intergenic	Intergenic	-80941	NM_001169136	292311	Rn.222431	NM_001169136	ENSRNOG00000033901	Ttll2	-	tubulin tyrosine ligase like 2	protein-coding
MACS_peak_4569	chr1	188918902	188921836	2934	3100	95.36	9.45	Intergenic	SATI_RN|Satellite|Satellite	1784378	NM_080781	114023	Rn.4327	NM_080781	ENSRNOG00000057623	Copb1	-	coatomer protein complex, subunit beta 1	protein-coding
MACS_peak_1495	chr1	56434667	56437600	2933	2848.97	60.18	8.82	Intergenic	(TGGA)n|Simple_repeat|Simple_repeat	-369368	NM_001191619	292316	Rn.145528	NM_001191619	ENSRNOG00000052093	Smok2a	RGD1565233	sperm motility kinase 2A	protein-coding
MACS_peak_1381-3	chr1	55375090	55378016	2926	3100	32.41	9.45	Intergenic	GA-rich|Low_complexity|Low_complexity	-11543	NM_001191619	292316	Rn.145528	NM_001191619	ENSRNOG00000052093	Smok2a	RGD1565233	sperm motility kinase 2A	protein-coding
MACS_peak_2831	chr1	117906582	117909508	2926	3100	99.07	9.45	Intergenic	Intergenic	161818	NM_001191837	361585	Rn.162420	NM_001191837	ENSRNOG00000015734	Ube3a	-	ubiquitin protein ligase E3A	protein-coding
MACS_peak_4477	chr1	188163753	188166679	2926	3100	179.62	9.45	Intergenic	SATI_RN|Satellite|Satellite	-2186766	NM_001013434	365355	Rn.3271	NM_001013434	ENSRNOG00000012258	Rras2	-	related RAS viral (r-ras) oncogene homolog 2	protein-coding
MACS_peak_59	chr1	3181515	3184420	2905	845.63	29.63	6.95	Intergenic	Intergenic	-39202	NM_001013063	292461	Rn.108852	NM_001013063		Raet1l	-	retinoic acid early transcript 1L	protein-coding
MACS_peak_1240	chr1	44027085	44029987	2902	2105.5	32.41	8.18	Intergenic	L1_Rn|LINE|L1	-110234	NM_001107459	308118	Rn.166916	NM_001107459	ENSRNOG00000018690	Rgs17	-	regulator of G-protein signaling 17	protein-coding
MACS_peak_2376	chr1	96412650	96415552	2902	2592.66	46.29	8.57	Intergenic	L1_Rn|LINE|L1	-528846	NM_001108913	365238	Rn.218568	NM_001108913	ENSRNOG00000015168	LOC365238	-	similar to CG15432-PA	protein-coding
MACS_peak_215-2	chr1	14659033	14661909	2876	2446.67	30.55	8.31	Intergenic	L1_Rn|LINE|L1	51001	NM_001135859	308622	Rn.165855	NM_001135859	ENSRNOG00000060021	Txlnb	RGD1307979	taxilin beta	protein-coding
MACS_peak_4862-2	chr1	200767900	200770766	2866	3100	44.44	9.45	Intergenic	L1_Rn|LINE|L1	285701	NM_019158	29172	Rn.6315	NM_019158	ENSRNOG00000014652	Aqp8	AQP-8	aquaporin 8	protein-coding
MACS_peak_2483	chr1	98894073	98896916	2843	1551.18	25.92	7.51	Intergenic	L1_Rn|LINE|L1	-28233	NM_001047937	499136	Rn.130458	NM_001047937	ENSRNOG00000014455	LOC499136	-	LRRGT00021	protein-coding
MACS_peak_4128-3	chr1	186585033	186587869	2836	2241.32	25.92	8.42	Intergenic	Lx4B|LINE|L1	-608001	NM_001013434	365355	Rn.3271	NM_001013434	ENSRNOG00000012258	Rras2	-	related RAS viral (r-ras) oncogene homolog 2	protein-coding
MACS_peak_4083-2	chr1	186386845	186389679	2834	1062.49	25	7.2	Intergenic	L1VL4a|LINE|L1	-409812	NM_001013434	365355	Rn.3271	NM_001013434	ENSRNOG00000012258	Rras2	-	related RAS viral (r-ras) oncogene homolog 2	protein-coding
MACS_peak_5316	chr1	232741826	232744660	2834	3220.27	42.59	5	Intergenic	RNHAL1|LINE|L1	99722	NM_207593	293731	Rn.10394	NM_207593	ENSRNOG00000020301	Psbpc2	Psbp2	prostatic steroid-binding protein C2	protein-coding
MACS_peak_5696	chr1	261637716	261640549	2833	3100	38.89	9.45	Intergenic	L1_Rn|LINE|L1	240605	NM_022938	65032	Rn.87132	NM_022938	ENSRNOG00000018827	Htr7	5Ht7	5-hydroxytryptamine (serotonin) receptor 7, adenylate cyclase-coupled	protein-coding
MACS_peak_3408	chr1	154350788	154353617	2829	2220.91	37.03	8.43	intron (NM_017158, intron 6 of 9)	L1_Rat2|LINE|L1	55496	NM_017158	29298	Rn.1247	NM_017158	ENSRNOG00000021405	Cyp2c7	Cyp2c39	cytochrome P450, family 2, subfamily c, polypeptide 7	protein-coding
MACS_peak_2988	chr1	129449204	129452031	2827	1591.45	26.85	7.6	Intergenic	L1_Rn|LINE|L1	-43652	NM_001014035	309957	Rn.162435	NM_001014035	ENSRNOG00000047756	Mef2a	-	myocyte enhancer factor 2a	protein-coding
MACS_peak_4004	chr1	186127487	186130311	2824	970.07	21.29	7.09	Intergenic	L1_Rat2|LINE|L1	-150449	NM_001013434	365355	Rn.3271	NM_001013434	ENSRNOG00000012258	Rras2	-	related RAS viral (r-ras) oncogene homolog 2	protein-coding
MACS_peak_1318	chr1	52036837	52039639	2802	3168.51	30.55	2.9	Intergenic	L1_Rn|LINE|L1	65803	NR_132441	106182183		NR_132441		Cahm	-	colon adenocarcinoma hypermethylated RNA	ncRNA
MACS_peak_2720	chr1	114594624	114597425	2801	2001.23	25.92	8.17	Intergenic	L1_Rn|LINE|L1	553473	NM_017065	24922	Rn.233948	NM_017065	ENSRNOG00000060599	Gabrb3	-	gamma-aminobutyric acid type A receptor beta 3 subunit	protein-coding
MACS_peak_2627-2	chr1	109352185	109354980	2795	3100	37.03	9.45	Intergenic	L1_Rn|LINE|L1	-926608	NM_001195599	499158	Rn.52198	NM_001195599	ENSRNOG00000049297	Ccdc179	RGD1559980	coiled-coil domain containing 179	protein-coding
MACS_peak_2315	chr1	87208393	87211186	2793	1759.2	37.03	7.65	Intergenic	RNHAL1|LINE|L1	-97640	NM_001099469	292414	Rn.217941	NM_001099469	ENSRNOG00000011191	Vom2r10	RGD1565464	vomeronasal 2 receptor, 10	protein-coding
MACS_peak_809-2	chr1	38661699	38664491	2792	1958.3	31.48	7.96	intron (NM_031007, intron 3 of 23)	Lx4B|LINE|L1	228295	NM_031007	81636	Rn.10731	NM_031007	ENSRNOG00000032150	Adcy2	AC2	adenylate cyclase 2	protein-coding
MACS_peak_1594	chr1	57185762	57188531	2769	3100	78.7	9.45	Intergenic	L1MD|LINE|L1	-88037	NM_001099465	685666	Rn.217930	NM_001099465	ENSRNOG00000013671	Vom2r9	RGD1564755	vomeronasal 2 receptor, 9	protein-coding
MACS_peak_140-3	chr1	10708983	10711751	2768	3052.67	31.48	9.23	Intergenic	L1_Rn|LINE|L1	160186	NM_012799	25264	Rn.89709	NM_012799		Nmbr	NMB-R	neuromedin B receptor	protein-coding
MACS_peak_5429	chr1	239412802	239415563	2761	3100	38.89	9.45	Intergenic	L1_Rn|LINE|L1	-748727	NM_019141	25565	Rn.53972	NM_019141	ENSRNOG00000013239	Tle4	Esp2|Grg-4	transducin-like enhancer of split 4	protein-coding
MACS_peak_5313	chr1	232665379	232668137	2758	1529.51	33.33	7.53	Intergenic	L1_Rat1|LINE|L1	23237	NM_207593	293731	Rn.10394	NM_207593	ENSRNOG00000020301	Psbpc2	Psbp2	prostatic steroid-binding protein C2	protein-coding
MACS_peak_5115	chr1	220304858	220307613	2755	1980.46	29.63	8.08	Intergenic	L1_Rn|LINE|L1	7564	NM_001000764	405038	Rn.141726	NM_001000764	ENSRNOG00000050629	Olr312	-	olfactory receptor 312	protein-coding
MACS_peak_5422-2	chr1	238465001	238467754	2753	3083.12	30.55	9.4	Intergenic	L1_Rn|LINE|L1	199078	NM_019141	25565	Rn.53972	NM_019141	ENSRNOG00000013239	Tle4	Esp2|Grg-4	transducin-like enhancer of split 4	protein-coding
MACS_peak_252	chr1	18384962	18387709	2747	2486.47	41.66	8.31	Intergenic	RNHAL1|LINE|L1	320956	NM_001191088	685750	Rn.44523	NM_001191088	ENSRNOG00000014907	Aldh8a1	-	aldehyde dehydrogenase 8 family, member A1	protein-coding
MACS_peak_5453	chr1	241480100	241482838	2738	1964.08	38.89	7.99	intron (NM_001270958, intron 2 of 9)	RNHAL1|LINE|L1	127129	NM_001270958	309288	Rn.231652	NM_001270958	ENSRNOG00000013413	Rorb	-	RAR-related orphan receptor B	protein-coding
MACS_peak_284	chr1	21444343	21447078	2735	2209.67	36.11	8.41	Intergenic	RNHAL1|LINE|L1	197599	NM_001172116	685940	Rn.222405	NM_001172116	ENSRNOG00000039955	Samd3	-	sterile alpha motif domain containing 3	protein-coding
MACS_peak_5440-2	chr1	240073610	240076342	2732	3106.99	37.96	3.91	Intergenic	L1_Rn|LINE|L1	188070	NM_198738	293820	Rn.100813	NM_198738	ENSRNOG00000013971	Psat1	Psa1	phosphoserine aminotransferase 1	protein-coding
MACS_peak_5603	chr1	256145703	256148430	2727	2827.64	37.96	8.89	Intergenic	RNHAL1|LINE|L1	-10310	NM_001106350	293897	Rn.214343	NM_001106350	ENSRNOG00000011692	Dkk1	-	dickkopf WNT signaling pathway inhibitor 1	protein-coding
MACS_peak_250	chr1	18274412	18277136	2724	3100	36.11	9.45	Intergenic	L1_Rn|LINE|L1	210395	NM_001191088	685750	Rn.44523	NM_001191088	ENSRNOG00000014907	Aldh8a1	-	aldehyde dehydrogenase 8 family, member A1	protein-coding
MACS_peak_1551-2	chr1	56655682	56658403	2721	1608.9	18.52	7.61	Intergenic	Lx4B|LINE|L1	442067	NM_001099465	685666	Rn.217930	NM_001099465	ENSRNOG00000013671	Vom2r9	RGD1564755	vomeronasal 2 receptor, 9	protein-coding
MACS_peak_3735	chr1	172039067	172041787	2720	3100	35.18	9.45	intron (NM_001108494, intron 2 of 8)	L1_Rn|LINE|L1	48697	NM_001108495	361615	Rn.16770	NM_001108495	ENSRNOG00000025075	Relt	Tnfrsf19l	RELT tumor necrosis factor receptor	protein-coding
MACS_peak_3825-2	chr1	176016600	176019320	2720	802.96	13.89	6.89	Intergenic	Intergenic	-17389	NM_001000176	293318	Rn.141834	NM_001000176	ENSRNOG00000060725	Olr171	-	olfactory receptor 171	protein-coding
MACS_peak_71-2	chr1	5713335	5716055	2720	3100	41.66	9.45	Intergenic	L1_Rn|LINE|L1	-32554	NM_030843	81022	Rn.96029	NM_030843	ENSRNOG00000013351	Stxbp5	-	syntaxin binding protein 5	protein-coding
MACS_peak_2165	chr1	75574991	75577704	2713	3100	42.59	9.45	intron (NM_001108468, intron 3 of 6)	L1_Rn|LINE|L1	14569	NM_001108468	361504	Rn.228894	NM_001108468	ENSRNOG00000027919	Rdh13	-	retinol dehydrogenase 13	protein-coding
MACS_peak_158-3	chr1	11656848	11659558	2710	3100	34.26	9.45	Intergenic	L1_Rn|LINE|L1	1108022	NM_012799	25264	Rn.89709	NM_012799		Nmbr	NMB-R	neuromedin B receptor	protein-coding
MACS_peak_985	chr1	39775409	39778100	2691	817.84	22.22	6.87	Intergenic	Intergenic	-163740	NR_037334	100526572		NR_037334	ENSRNOG00000035509	Mir3556b	rno-mir-3556b	microRNA 3556b	ncRNA
MACS_peak_425	chr1	27208032	27210721	2689	1836.25	31.48	7.64	intron (NM_021666, intron 4 of 38)	L1_Rn|LINE|L1	90564	NM_021666	59299	Rn.41863	NM_021666	ENSRNOG00000012609	Trdn	-	triadin	protein-coding
MACS_peak_4474	chr1	188141982	188144667	2685	3100	83.33	9.45	Intergenic	ISAT_RN|Satellite|Satellite	-2164874	NM_001013434	365355	Rn.3271	NM_001013434	ENSRNOG00000012258	Rras2	-	related RAS viral (r-ras) oncogene homolog 2	protein-coding
MACS_peak_1816	chr1	66671462	66674143	2681	2543.44	38.89	8.46	Intergenic	RNHAL1|LINE|L1	-44597	NM_001099483	502301	Rn.217936	NM_001099483	ENSRNOG00000050831	Vom2r36	RGD1560365	vomeronasal 2 receptor, 36	protein-coding
MACS_peak_117-2	chr1	8787703	8790370	2667	3100	38.89	9.45	Intergenic	L1_Rn|LINE|L1	49463	NM_001126092	680891	Rn.2083	NM_001126092	ENSRNOG00000014908	Sf3b5	-	splicing factor 3b, subunit 5	protein-coding
MACS_peak_71	chr1	5710604	5713269	2665	3100	41.66	9.45	Intergenic	L1_Rn|LINE|L1	-29795	NM_030843	81022	Rn.96029	NM_030843	ENSRNOG00000013351	Stxbp5	-	syntaxin binding protein 5	protein-coding
MACS_peak_4056	chr1	186263537	186266200	2663	1935.92	29.63	7.88	Intergenic	Lx4B|LINE|L1	-286418	NM_001013434	365355	Rn.3271	NM_001013434	ENSRNOG00000012258	Rras2	-	related RAS viral (r-ras) oncogene homolog 2	protein-coding
MACS_peak_1409	chr1	55476577	55479238	2661	1412.88	27.78	7.41	Intergenic	L1_Rn2|LINE|L1	-112897	NM_001191619	292316	Rn.145528	NM_001191619	ENSRNOG00000052093	Smok2a	RGD1565233	sperm motility kinase 2A	protein-coding
MACS_peak_5825-2	chr1	269967809	269970467	2658	3100	46.29	9.45	intron (NM_001135762, intron 6 of 15)	L1_Rn|LINE|L1	-368645	NM_020094	56817	Rn.98384	NM_020094	ENSRNOG00000050450	Kcnip2	Kchip2	Kv channel-interacting protein 2	protein-coding
MACS_peak_5326	chr1	234195515	234198167	2652	3100	37.96	9.45	Intergenic	L1_Rn|LINE|L1	-16146	NR_102352	100910973	Rn.107400	NR_102351		LOC100910973	-	uncharacterized LOC100910973	ncRNA
MACS_peak_4571-2	chr1	188926640	188929287	2647	3100	122.21	9.45	Intergenic	SATI_RN|Satellite|Satellite	1776784	NM_080781	114023	Rn.4327	NM_080781	ENSRNOG00000057623	Copb1	-	coatomer protein complex, subunit beta 1	protein-coding
MACS_peak_1583	chr1	56906972	56909617	2645	1861.58	35.18	7.69	Intergenic	Intergenic	190815	NM_001099465	685666	Rn.217930	NM_001099465	ENSRNOG00000013671	Vom2r9	RGD1564755	vomeronasal 2 receptor, 9	protein-coding
MACS_peak_3576-4	chr1	160628680	160631324	2644	3100	38.89	9.45	Intergenic	L1_Rn|LINE|L1	-51963	NM_053554	89816	Rn.24871	NM_053554	ENSRNOG00000018322	Picalm	Calm	phosphatidylinositol binding clathrin assembly protein	protein-coding
MACS_peak_2771	chr1	116478730	116481364	2634	1161.72	32.41	7.18	Intergenic	L1_Rn2|LINE|L1	239778	NR_130147	100125371	Rn.34289	NR_130147	ENSRNOG00000051135	Tug1	-	taurine up-regulated 1 (non-protein coding)	ncRNA
MACS_peak_875-2	chr1	38959960	38962592	2632	3100	37.96	9.45	intron (NM_031007, intron 14 of 23)	L1_Rn|LINE|L1	163280	NM_001082574	290946	Rn.105763	NM_001082574	ENSRNOG00000027422	Fastkd3	RGD1309729	FAST kinase domains 3	protein-coding
MACS_peak_3537-2	chr1	159239862	159242490	2628	3100	30.55	9.45	intron (NM_001013896, intron 6 of 14)	L1_Rn|LINE|L1	165998	NM_001013896	293098	Rn.19940	NM_001013896	ENSRNOG00000016815	Tmem135	PMP52|RGD1309948	transmembrane protein 135	protein-coding
MACS_peak_1446	chr1	56063305	56065932	2627	1390.79	21.29	7.36	TTS (NM_001191619).2	TTS (NM_001191619).2	2147	NM_001191619	292316	Rn.145528	NM_001191619	ENSRNOG00000052093	Smok2a	RGD1565233	sperm motility kinase 2A	protein-coding
MACS_peak_4241	chr1	186986954	186989578	2624	952.53	20.37	7.1	Intergenic	RatSatRep1|Satellite|Satellite	-1009816	NM_001013434	365355	Rn.3271	NM_001013434	ENSRNOG00000012258	Rras2	-	related RAS viral (r-ras) oncogene homolog 2	protein-coding
MACS_peak_2532	chr1	100158931	100161547	2616	1251.78	25.92	7.27	intron (NM_001099487, intron 4 of 4)	intron (NM_001099487, intron 4 of 4)	47716	NM_001099487	690356	Rn.217935	NM_001099487	ENSRNOG00000043280	Vom2r37	-	vomeronasal 2 receptor, 37	protein-coding
MACS_peak_5652	chr1	260294435	260297049	2614	1980.14	32.41	8.08	Intergenic	L1_Rn|LINE|L1	51855	NR_031863	100314022		NR_031863	ENSRNOG00000035639	Mir107	rno-mir-107	microRNA 107	ncRNA
MACS_peak_2978	chr1	127454269	127456881	2612	3202.89	36.11	5.88	Intergenic	L1_Rn|LINE|L1	-148383	NM_001106266	292994	Rn.101871	NM_001106266	ENSRNOG00000011077	Tjp1	ZO-1	tight junction protein 1	protein-coding
MACS_peak_2840	chr1	118297070	118299679	2609	3100	115.73	9.45	Intergenic	Intergenic	552147	NM_001191837	361585	Rn.162420	NM_001191837	ENSRNOG00000015734	Ube3a	-	ubiquitin protein ligase E3A	protein-coding
MACS_peak_2354	chr1	91974253	91976861	2608	1670.96	29.63	7.55	intron (NM_001009641, intron 3 of 14)	L1_Rat1|LINE|L1	17879	NM_001009641	292808	Rn.101639	NM_001009641		Pepd	-	peptidase D	protein-coding
MACS_peak_1381-2	chr1	55372371	55374977	2606	3100	32.41	9.45	Intergenic	Intergenic	-8664	NM_001191619	292316	Rn.145528	NM_001191619	ENSRNOG00000052093	Smok2a	RGD1565233	sperm motility kinase 2A	protein-coding
MACS_peak_2603	chr1	107692699	107695298	2599	3100	39.81	9.45	Intergenic	L1_Rn|LINE|L1	247295	NM_001103363	100125384	Rn.215024	NM_001103363		LOC100125384	-	hypothetical protein LOC100125384	protein-coding
MACS_peak_806	chr1	38500080	38502678	2598	1894.89	36.11	7.77	intron (NM_031007, intron 2 of 23)	L1_Rn|LINE|L1	66579	NM_031007	81636	Rn.10731	NM_031007	ENSRNOG00000032150	Adcy2	AC2	adenylate cyclase 2	protein-coding
MACS_peak_2588-2	chr1	106582229	106584826	2597	3100	31.48	9.45	intron (NM_031069, intron 4 of 18)	L1_Rn|LINE|L1	185594	NM_031069	81733	Rn.10695	NM_031069	ENSRNOG00000015675	Nell1	-	neural EGFL like 1	protein-coding
MACS_peak_3682	chr1	165668633	165671223	2590	2868.2	31.48	8.91	Intergenic	L1_Rat1|LINE|L1	1505772	NM_001109150	499205	Rn.229468	NM_001109150	ENSRNOG00000010763	Fam181b	RGD1564695	family with sequence similarity 181, member B	protein-coding
MACS_peak_5660-2	chr1	260607917	260610507	2590	3100	45.37	9.45	Intergenic	L1_Rn|LINE|L1	170585	NM_001107609	309523	Rn.208134	NM_001107609	ENSRNOG00000018929	Kif20b	Mphosph1	kinesin family member 20B	protein-coding
MACS_peak_5420	chr1	238315271	238317853	2582	3100	44.44	9.45	Intergenic	L1_Rn|LINE|L1	348893	NM_019141	25565	Rn.53972	NM_019141	ENSRNOG00000013239	Tle4	Esp2|Grg-4	transducin-like enhancer of split 4	protein-coding
MACS_peak_4119-2	chr1	186549173	186551751	2578	2221.51	26.85	8.44	Intergenic	RatSatRep1|Satellite|Satellite	-572012	NM_001013434	365355	Rn.3271	NM_001013434	ENSRNOG00000012258	Rras2	-	related RAS viral (r-ras) oncogene homolog 2	protein-coding
MACS_peak_981	chr1	39760149	39762719	2570	974.28	21.29	7.1	Intergenic	Intergenic	-148420	NR_037334	100526572		NR_037334	ENSRNOG00000035509	Mir3556b	rno-mir-3556b	microRNA 3556b	ncRNA
MACS_peak_5521	chr1	246235893	246238443	2550	3025.62	34.26	9.19	Intergenic	L1_Rn|LINE|L1	101723	NM_001106356	293960	Rn.4050	NM_001106356	ENSRNOG00000018107	Zfand5	Zfp216	zinc finger AN1-type containing 5	protein-coding
MACS_peak_4534	chr1	188531789	188534331	2542	786.39	21.29	6.87	Intergenic	Lx4B|LINE|L1	2171687	NM_080781	114023	Rn.4327	NM_080781	ENSRNOG00000057623	Copb1	-	coatomer protein complex, subunit beta 1	protein-coding
MACS_peak_1745-2	chr1	62938246	62940787	2541	3073.12	30.55	9.34	Intergenic	L1_Rn|LINE|L1	-58536	NM_001313924	683463	Rn.225038	NM_001313924	ENSRNOG00000053260	Lilrb3a	Lilrb3l	leukocyte immunoglobulin-like receptor, subfamily B (with TM and ITIM domains), member 3A	protein-coding
MACS_peak_3735-2	chr1	172042005	172044546	2541	3100	35.18	9.45	intron (NM_001108494, intron 2 of 8)	L1_Rn|LINE|L1	45849	NM_001108495	361615	Rn.16770	NM_001108495	ENSRNOG00000025075	Relt	Tnfrsf19l	RELT tumor necrosis factor receptor	protein-coding
MACS_peak_269	chr1	19952949	19955487	2538	903.19	20.37	7.01	Intergenic	L1_Rn|LINE|L1	-379260	NM_001029902	360302	Rn.126653	NM_001029902	ENSRNOG00000047605	Ptprk	Rptpk	protein tyrosine phosphatase, receptor type, K	protein-coding
MACS_peak_2661	chr1	111305176	111307707	2531	3100	37.03	9.45	Intergenic	L1_Rat1|LINE|L1	2515807	NM_024370	79211	Rn.10369	NM_024370	ENSRNOG00000014862	Gabrg3	-	gamma-aminobutyric acid type A receptor gamma 3 subunit	protein-coding
MACS_peak_3850	chr1	176842962	176845481	2519	3100	38.89	9.45	Intergenic	L1_Rn|LINE|L1	13751	NM_001000949	405294	Rn.141828	NM_001000949	ENSRNOG00000048628	Olr179	-	olfactory receptor 179	protein-coding
MACS_peak_5068-3	chr1	217709650	217712169	2519	2346.75	27.78	8.62	Intergenic	L1_Rn|LINE|L1	-43920	NM_001130077	361669	Rn.220537	NM_001130077	ENSRNOG00000016737	Tcerg1l	RGD1562437	transcription elongation regulator 1-like	protein-coding
MACS_peak_3985-3	chr1	186055268	186057779	2511	1429.22	16.67	7.37	Intergenic	BC1_Rn|scRNA|scRNA	-78073	NM_001013434	365355	Rn.3271	NM_001013434	ENSRNOG00000012258	Rras2	-	related RAS viral (r-ras) oncogene homolog 2	protein-coding
MACS_peak_5090	chr1	219329280	219331784	2504	820.68	30.55	6.89	Intergenic	Intergenic	53068	NM_001106309	293586	Rn.118322	NM_001106309	ENSRNOG00000018272	Zfp511	Znf511	zinc finger protein 511	protein-coding
MACS_peak_3790	chr1	175106356	175108854	2498	1117.58	25	7.3	intron (NM_198776, intron 2 of 2)	L1_Rat1|LINE|L1	4133	NM_198776	361619	Rn.36966	NM_198776	ENSRNOG00000047098	Hbb-b1	Glna1	hemoglobin, beta adult major chain	protein-coding
MACS_peak_4887	chr1	201963577	201966074	2497	3100	107.4	9.45	Intergenic	Intergenic	-146057	NM_053611	100912108	Rn.11182	NM_053611	ENSRNOG00000019206	Nupr1	p8	nuclear protein 1, transcriptional regulator	protein-coding
MACS_peak_285-2	chr1	21462541	21465033	2492	2783.25	34.26	8.83	Intergenic	L1_Rn|LINE|L1	179522	NM_001172116	685940	Rn.222405	NM_001172116	ENSRNOG00000039955	Samd3	-	sterile alpha motif domain containing 3	protein-coding
MACS_peak_741	chr1	31990884	31993373	2489	1232.67	30.55	7.3	Intergenic	L1_Rn|LINE|L1	-123715	NM_001100990	498997	Rn.15751	NM_001100990	ENSRNOG00000011568	Rspo3	RGD1563246	R-spondin 3	protein-coding
MACS_peak_1897	chr1	69865140	69867618	2478	1473.86	30.55	7.44	intron (NM_001099471, intron 4 of 5)	L1_Rn|LINE|L1	24105	NM_001099471	292531	Rn.217922	NM_001099471	ENSRNOG00000009146	Vom2r26	Gm1961	vomeronasal 2 receptor, 26	protein-coding
MACS_peak_2982	chr1	127977514	127979986	2472	3100	48.15	9.45	intron (NM_012999, intron 12 of 19)	L1_Rn|LINE|L1	-68989	NM_001271323	100361269	Rn.38265	NM_001271323	ENSRNOG00000011932	Snrpa1	-	small nuclear ribonucleoprotein polypeptide A'	protein-coding
MACS_peak_2258-2	chr1	80362070	80364540	2470	3100	35.18	9.45	Intergenic	L1_Rn|LINE|L1	-4714	NM_012702	24926	Rn.10064	NM_012702	ENSRNOG00000027607	Ceacam3	CGM4AA|Cea|Ceacam5|Cear|Cgm1|Cgm4|RATCEAA|RATCGM4AA	carcinoembryonic antigen-related cell adhesion molecule 3	protein-coding
MACS_peak_3271-2	chr1	151116743	151119210	2467	1973.96	26.85	8.03	Intergenic	L1_Rn|LINE|L1	54332	NR_037380	100526600		NR_037380	ENSRNOG00000057982	Mir3585	rno-mir-3585	microRNA 3585	ncRNA
MACS_peak_3910-3	chr1	180212902	180215366	2464	2482.3	32.41	8.3	Intergenic	L1_Rn|LINE|L1	-41132	NM_001000191	293350	Rn.141808	NM_001000191	ENSRNOG00000045907	Olr203	ratchr1-163872150-163873097_ORF	olfactory receptor 203	protein-coding
MACS_peak_3372	chr1	154034881	154037343	2462	1890.54	31.48	7.84	intron (NM_001013904, intron 5 of 8).2	L1_Rn|LINE|L1	30184	NM_001013904	293989	Rn.91122	NM_001013904	ENSRNOG00000024016	Cyp2c6v1	CYPIIC6|Cyp2c6|PB1|PTF2	cytochrome P450, family 2, subfamily C, polypeptide 6, variant 1	protein-coding
MACS_peak_1072	chr1	40313872	40316332	2460	667.18	20.37	6.87	Intergenic	L1_Rn|LINE|L1	-702088	NR_037334	100526572		NR_037334	ENSRNOG00000035509	Mir3556b	rno-mir-3556b	microRNA 3556b	ncRNA
MACS_peak_683-3	chr1	28956250	28958707	2457	1967.64	32.41	8	Intergenic	L1_Rn|LINE|L1	-799756	NM_001106204	292188	Rn.9080	NM_001106204		Rnf217	Ibrdc1	ring finger protein 217	protein-coding
MACS_peak_1147	chr1	40611418	40613872	2454	908.79	17.59	7.02	Intergenic	ORR1A3-int|LTR|ERVL-MaLR	-547253	NM_133425	171010	Rn.87667	NM_133425	ENSRNOG00000016368	Ppp1r14c	Kepi	protein phosphatase 1, regulatory (inhibitor) subunit 14c	protein-coding
MACS_peak_1068	chr1	40258854	40261304	2450	1074.85	21.29	7.25	Intergenic	(TG)n|Simple_repeat|Simple_repeat	-647065	NR_037334	100526572		NR_037334	ENSRNOG00000035509	Mir3556b	rno-mir-3556b	microRNA 3556b	ncRNA
MACS_peak_4443-2	chr1	187876690	187879139	2449	3100	146.29	9.45	Intergenic	Intergenic	-1899464	NM_001013434	365355	Rn.3271	NM_001013434	ENSRNOG00000012258	Rras2	-	related RAS viral (r-ras) oncogene homolog 2	protein-coding
MACS_peak_2568	chr1	104902154	104904601	2447	3100	40.74	9.45	Intergenic	L1_Rat1|LINE|L1	-29544	NM_001002285	404645	Rn.141966	NM_001002285	ENSRNOG00000022729	Mrgprx2l	MrgB2|Mrgprb2	MAS-related G protein-coupled receptor, member X2-like	protein-coding
MACS_peak_2919-2	chr1	122598634	122601077	2443	3100	42.59	9.45	Intergenic	L1_Rn|LINE|L1	-276896	NR_037392	100526625		NR_037392	ENSRNOG00000049100	Mir344b-1	rno-mir-344b-1	microRNA 344b-1	ncRNA
MACS_peak_5007	chr1	208851561	208854001	2440	1358.88	23.15	7.28	Intergenic	RNHAL1|LINE|L1	74956	NM_054005	117179	Rn.10825	NM_054005	ENSRNOG00000029945	Cuzd1	ERG1|Itmap1|UO-44|Uo|Utczp	CUB and zona pellucida-like domains 1	protein-coding
MACS_peak_1300-2	chr1	51355238	51357676	2438	3100	35.18	9.45	Intergenic	L1_Rn|LINE|L1	-35093	NM_019230	29504	Rn.24231	NM_019230	ENSRNOG00000022946	Slc22a3	-	solute carrier family 22 member 3	protein-coding
MACS_peak_593-2	chr1	28304096	28306527	2431	906.73	26.85	7.02	Intergenic	Intergenic	-1005371	NM_021666	59299	Rn.41863	NM_021666	ENSRNOG00000012609	Trdn	-	triadin	protein-coding
MACS_peak_1261-3	chr1	45095886	45098311	2425	3100	39.81	9.45	Intergenic	L1_Rn|LINE|L1	116862	NM_001012061	308113	Rn.137681	NM_001012061	ENSRNOG00000018052	Cnksr3	Magi1|Prp4	Cnksr family member 3	protein-coding
MACS_peak_3123	chr1	140121879	140124303	2424	2954.09	34.26	9.18	Intergenic	L1_Rn|LINE|L1	1116863	NM_019248	29613	Rn.9963	NM_019248	ENSRNOG00000018674	Ntrk3	trkC	neurotrophic receptor tyrosine kinase 3	protein-coding
MACS_peak_5810	chr1	267522087	267524507	2420	2401.39	42.59	8.51	Intergenic	L1_Rn|LINE|L1	-12822	NM_001106369	294053	Rn.50277	NM_001106369	ENSRNOG00000048973	Ccnj	-	cyclin J	protein-coding
MACS_peak_1226	chr1	42771823	42774240	2417	2626.71	35.18	8.66	intron (NM_012689, intron 4 of 8)	L1_Rn|LINE|L1	105846	NM_012689	24890	Rn.10595	NM_012689	ENSRNOG00000019358	Esr1	ER-alpha|Esr|RNESTROR	estrogen receptor 1	protein-coding
MACS_peak_1384-2	chr1	55386787	55389202	2415	1621.29	22.22	7.54	Intergenic	Intergenic	-22984	NM_001191619	292316	Rn.145528	NM_001191619	ENSRNOG00000052093	Smok2a	RGD1565233	sperm motility kinase 2A	protein-coding
MACS_peak_1544	chr1	56626594	56629006	2412	637.65	16.67	6.86	Intergenic	Intergenic	471309	NM_001099465	685666	Rn.217930	NM_001099465	ENSRNOG00000013671	Vom2r9	RGD1564755	vomeronasal 2 receptor, 9	protein-coding
MACS_peak_1596	chr1	57194684	57197091	2407	3166.15	65.74	2.86	Intergenic	ORR1A_Rn|LTR|ERVL-MaLR	-96778	NM_001099465	685666	Rn.217930	NM_001099465	ENSRNOG00000013671	Vom2r9	RGD1564755	vomeronasal 2 receptor, 9	protein-coding
MACS_peak_395	chr1	26420278	26422681	2403	2406.4	32.41	8.48	Intergenic	RMER6B|LTR|ERVK	-210353	NM_001108459	361459	Rn.230112	NM_001108459		Clvs2	Clavesin-2|RGD1306801|Rlbp1l2	clavesin 2	protein-coding
MACS_peak_1385-3	chr1	55393239	55395630	2391	1792.05	20.37	7.66	Intergenic	Intergenic	-29424	NM_001191619	292316	Rn.145528	NM_001191619	ENSRNOG00000052093	Smok2a	RGD1565233	sperm motility kinase 2A	protein-coding
MACS_peak_2108	chr1	73255215	73257602	2387	3100	39.81	9.45	intron (NM_001169149, intron 6 of 8)	L1_Rn|LINE|L1	24722	NM_001008937	494284	Rn.129432	NM_001008937	ENSRNOG00000048505	Vom1r32	V1rd24	vomeronasal 1 receptor 32	protein-coding
MACS_peak_4787	chr1	193528432	193530816	2384	3100	42.59	9.45	Intergenic	L1_Rn|LINE|L1	885336	NM_001024751	293165	Rn.76073	NM_001024751	ENSRNOG00000020514	Sox6	-	SRY box 6	protein-coding
MACS_peak_4003	chr1	186123150	186125530	2380	871.17	22.22	7.02	Intergenic	L1_Rn|LINE|L1	-145890	NM_001013434	365355	Rn.3271	NM_001013434	ENSRNOG00000012258	Rras2	-	related RAS viral (r-ras) oncogene homolog 2	protein-coding
MACS_peak_901	chr1	39441511	39443881	2370	906.17	22.22	7.01	Intergenic	RatSatRep2|Unknown|Unknown	-153538	NM_001346427	682870	Rn.199234	NM_001346427		LOC682870	-	similar to regulator of sex-limitation candidate 5	protein-coding
MACS_peak_112	chr1	7911745	7914114	2369	2341.43	33.33	8.58	Intergenic	L1_Rat1|LINE|L1	695747	NM_013070	25600	Rn.9901	NM_013070	ENSRNOG00000011058	Utrn	-	utrophin	protein-coding
MACS_peak_5424-2	chr1	238676890	238679250	2360	2353.57	33.33	8.57	Intergenic	L1_Rat1|LINE|L1	-12615	NM_019141	25565	Rn.53972	NM_019141	ENSRNOG00000013239	Tle4	Esp2|Grg-4	transducin-like enhancer of split 4	protein-coding
MACS_peak_5512	chr1	245931389	245933739	2350	2194.12	35.18	8.35	Intergenic	L1_Rn|LINE|L1	-115936	NM_001108521	361739	Rn.102600	NM_001108521	ENSRNOG00000051262	Tmc1	-	transmembrane channel-like 1	protein-coding
MACS_peak_5100-2	chr1	219784908	219787257	2349	1778.32	38.89	7.66	Intergenic	L1_Rn|LINE|L1	37475	NM_001000767	405041	Rn.141743	NM_001000767	ENSRNOG00000031903	Olr289	-	olfactory receptor 289	protein-coding
MACS_peak_3783-2	chr1	174885043	174887387	2344	2750.89	42.59	8.69	Intergenic	RNHAL1|LINE|L1	7132	NM_001000152	293253	Rn.141876	NM_001000152	ENSRNOG00000046188	Olr115	ratchr1-161443812-161442859_ORF	olfactory receptor 115	protein-coding
MACS_peak_2744	chr1	115525444	115527783	2339	1567.35	31.48	7.54	intron (NM_001107520, intron 22 of 91)	L1_Rat1|LINE|L1	67066	NM_001107520	308669	Rn.28217	NM_001107520	ENSRNOG00000013718	Herc2	-	HECT and RLD domain containing E3 ubiquitin protein ligase 2	protein-coding
MACS_peak_5011	chr1	209160056	209162394	2338	2002.27	33.33	8.18	Intergenic	L1_Rat1|LINE|L1	147541	NM_013084	25618	Rn.44423	NM_013084	ENSRNOG00000020624	Acadsb	-	acyl-CoA dehydrogenase, short/branched chain	protein-coding
MACS_peak_1457	chr1	56105825	56108151	2326	2372.67	26.85	8.54	Intergenic	Intergenic	-40223	NM_001191619	292316	Rn.145528	NM_001191619	ENSRNOG00000052093	Smok2a	RGD1565233	sperm motility kinase 2A	protein-coding
MACS_peak_3931	chr1	181111723	181114049	2326	1676.36	33.33	7.54	Intergenic	L1_Rn|LINE|L1	-4468	NM_001191839	361623	Rn.198515	NM_001191839	ENSRNOG00000014373	Trim66	-	tripartite motif-containing 66	protein-coding
MACS_peak_182-2	chr1	12679658	12681973	2315	2820.14	28.7	8.9	Intergenic	L1_Rn|LINE|L1	-671192	NM_001001355	288797	Rn.143395	NM_001001355	ENSRNOG00000048201	Olr905	-	olfactory receptor 905	protein-coding
MACS_peak_160	chr1	11679456	11681768	2312	1301.27	30.55	7.34	Intergenic	L1_Rat1|LINE|L1	1130431	NM_012799	25264	Rn.89709	NM_012799		Nmbr	NMB-R	neuromedin B receptor	protein-coding
MACS_peak_4570-2	chr1	188922478	188924788	2310	3100	115.73	9.45	Intergenic	SATI_RN|Satellite|Satellite	1781114	NM_080781	114023	Rn.4327	NM_080781	ENSRNOG00000057623	Copb1	-	coatomer protein complex, subunit beta 1	protein-coding
MACS_peak_2613	chr1	108566415	108568724	2309	2014.94	40.74	8.12	Intergenic	RNHAL1|LINE|L1	-140595	NM_001195599	499158	Rn.52198	NM_001195599	ENSRNOG00000049297	Ccdc179	RGD1559980	coiled-coil domain containing 179	protein-coding
MACS_peak_109-4	chr1	7796912	7799218	2306	1922.43	24.07	7.81	Intergenic	L1_Rn|LINE|L1	697426	NM_001276762	114005	Rn.121954	NM_001276762	ENSRNOG00000040242	Epm2a	-	epilepsy, progressive myoclonus type 2A	protein-coding
MACS_peak_5336	chr1	234634007	234636313	2306	1759.22	31.48	7.65	Intergenic	L1_Rat1|LINE|L1	-65092	NM_001106338	293744	Rn.44037	NM_001106338	ENSRNOG00000020953	Ms4a7	-	membrane spanning 4-domains A7	protein-coding
MACS_peak_904	chr1	39446861	39449158	2297	740.81	17.59	6.82	Intergenic	RatSatRep1|Satellite|Satellite	-158851	NM_001346427	682870	Rn.199234	NM_001346427		LOC682870	-	similar to regulator of sex-limitation candidate 5	protein-coding
MACS_peak_4035-3	chr1	186217635	186219929	2294	1116.75	19.44	7.29	Intergenic	L1_Rat3|LINE|L1	-240332	NM_001013434	365355	Rn.3271	NM_001013434	ENSRNOG00000012258	Rras2	-	related RAS viral (r-ras) oncogene homolog 2	protein-coding
MACS_peak_1406	chr1	55469387	55471680	2293	536.27	13.89	7.07	Intergenic	Intergenic	-105523	NM_001191619	292316	Rn.145528	NM_001191619	ENSRNOG00000052093	Smok2a	RGD1565233	sperm motility kinase 2A	protein-coding
MACS_peak_4081-2	chr1	186378204	186380493	2289	1317.21	18.52	7.34	Intergenic	L1_Rn|LINE|L1	-400898	NM_001013434	365355	Rn.3271	NM_001013434	ENSRNOG00000012258	Rras2	-	related RAS viral (r-ras) oncogene homolog 2	protein-coding
MACS_peak_4871	chr1	201557810	201560099	2289	3100	34.26	9.45	Intergenic	L1_Rn|LINE|L1	259814	NM_053611	100912108	Rn.11182	NM_053611	ENSRNOG00000019206	Nupr1	p8	nuclear protein 1, transcriptional regulator	protein-coding
MACS_peak_5864-2	chr1	275527223	275529509	2286	3100	33.33	9.45	intron (NM_001106367, intron 1 of 26)	L1_Rn|LINE|L1	112009	NM_001106367	294043	Rn.46999	NM_001106367	ENSRNOG00000028832	Sorcs3	-	sortilin-related VPS10 domain containing receptor 3	protein-coding
MACS_peak_4962	chr1	202899908	202902192	2284	694.27	15.74	6.84	Intergenic	Lx8|LINE|L1	-755648	NM_130738	113938	Rn.11169	NM_130738	ENSRNOG00000054391	Snurf	-	SNRPN upstream reading frame	protein-coding
MACS_peak_5347-3	chr1	235091608	235093892	2284	3100	39.81	9.45	Intergenic	RNHAL1|LINE|L1	-65017	NM_012845	25316	Rn.10922	NM_012845	ENSRNOG00000020993	Ms4a2	FCIGA|Fcer1b|Ms4a1	membrane spanning 4-domains A2	protein-coding
MACS_peak_1130	chr1	40528633	40530914	2281	769.37	25	6.85	Intergenic	Intergenic	-630125	NM_133425	171010	Rn.87667	NM_133425	ENSRNOG00000016368	Ppp1r14c	Kepi	protein phosphatase 1, regulatory (inhibitor) subunit 14c	protein-coding
MACS_peak_2741	chr1	115247903	115250183	2280	920.53	26.85	7.04	Intergenic	L1_Rat1|LINE|L1	-16127	NM_001107517	308666	Rn.143776	NM_001107517	ENSRNOG00000011945	Cyfip1	-	cytoplasmic FMR1 interacting protein 1	protein-coding
MACS_peak_2566	chr1	104847708	104849986	2278	2887.29	31.48	8.94	Intergenic	L1_Rn|LINE|L1	24986	NM_001002285	404645	Rn.141966	NM_001002285	ENSRNOG00000022729	Mrgprx2l	MrgB2|Mrgprb2	MAS-related G protein-coupled receptor, member X2-like	protein-coding
MACS_peak_1664-2	chr1	60181562	60183839	2277	2178.38	28.7	8.34	Intergenic	L1_Rat2|LINE|L1	99348	NM_001106214	292381	Rn.162409	NM_001106214	ENSRNOG00000012988	Lix1	-	limb and CNS expressed 1	protein-coding
MACS_peak_1468-2	chr1	56158426	56160700	2274	1429.91	21.29	7.37	Intergenic	Intergenic	-92798	NM_001191619	292316	Rn.145528	NM_001191619	ENSRNOG00000052093	Smok2a	RGD1565233	sperm motility kinase 2A	protein-coding
MACS_peak_982-2	chr1	39766276	39768544	2268	1578.71	22.22	7.59	Intergenic	L1_Rat3|LINE|L1	-154396	NR_037334	100526572		NR_037334	ENSRNOG00000035509	Mir3556b	rno-mir-3556b	microRNA 3556b	ncRNA
MACS_peak_5489-2	chr1	243740462	243742729	2267	1934.24	35.18	7.88	Intergenic	L1_Rat1|LINE|L1	64668	NM_001014106	499328	Rn.13360	NM_001014106	ENSRNOG00000022273	Rfk	-	riboflavin kinase	protein-coding
MACS_peak_2568-2	chr1	104904671	104906937	2266	3100	40.74	9.45	Intergenic	L1_Rat1|LINE|L1	-31971	NM_001002285	404645	Rn.141966	NM_001002285	ENSRNOG00000022729	Mrgprx2l	MrgB2|Mrgprb2	MAS-related G protein-coupled receptor, member X2-like	protein-coding
MACS_peak_1472	chr1	56197731	56199993	2262	1610.28	19.44	7.58	Intergenic	Intergenic	-132097	NM_001191619	292316	Rn.145528	NM_001191619	ENSRNOG00000052093	Smok2a	RGD1565233	sperm motility kinase 2A	protein-coding
MACS_peak_1027	chr1	40065315	40067575	2260	748.77	23.15	6.85	Intergenic	RMER3B2_LTR|LTR|ERVK	-453431	NR_037334	100526572		NR_037334	ENSRNOG00000035509	Mir3556b	rno-mir-3556b	microRNA 3556b	ncRNA
MACS_peak_3172	chr1	146124472	146126721	2249	1454.12	37.96	7.43	Intergenic	L1_Rat1|LINE|L1	365369	NM_001191626	308790	Rn.50714	NM_001191626	ENSRNOG00000025142	Mex3b	Rkhd3	mex-3 RNA binding family member B	protein-coding
MACS_peak_428-2	chr1	27414330	27416579	2249	3186.52	42.59	4.08	Intergenic	RNHAL1|LINE|L1	-115514	NM_021666	59299	Rn.41863	NM_021666	ENSRNOG00000012609	Trdn	-	triadin	protein-coding
MACS_peak_2281	chr1	84032937	84035185	2248	1220.72	32.41	7.29	Intergenic	RNHAL1|LINE|L1	125485	NM_001170329	292711	Rn.49610	NM_001170329	ENSRNOG00000022679	RGD1564380	-	similar to BC049730 protein	protein-coding
MACS_peak_4964-2	chr1	202904586	202906834	2248	638.68	16.67	6.86	Intergenic	Intergenic	-760308	NM_130738	113938	Rn.11169	NM_130738	ENSRNOG00000054391	Snurf	-	SNRPN upstream reading frame	protein-coding
MACS_peak_1361	chr1	55274042	55276289	2247	712.64	18.52	6.83	intron (NM_001191619, intron 2 of 2)	intron (NM_001191619, intron 2 of 2)	89845	NM_001191619	292316	Rn.145528	NM_001191619	ENSRNOG00000052093	Smok2a	RGD1565233	sperm motility kinase 2A	protein-coding
MACS_peak_3619	chr1	163639554	163641798	2244	961.97	29.63	7.1	Intergenic	L1_Rat1|LINE|L1	-7067	NM_001024885	308820	Rn.160643	NM_001024885	ENSRNOG00000009462	Ccdc90b	RGD1308637	coiled-coil domain containing 90B	protein-coding
MACS_peak_1727-3	chr1	62585913	62588156	2243	2356.69	26.85	8.59	Intergenic	L1_Rn|LINE|L1	112422	NM_001008900	494252	Rn.129446	NM_001008900	ENSRNOG00000025949	Vom1r22	V1rf2	vomeronasal 1 receptor 22	protein-coding
MACS_peak_4772	chr1	192562405	192564646	2241	2152.66	36.11	8.34	Intergenic	L1_Rn|LINE|L1	-26811	NM_001013898	293160	Rn.20471	NM_001013898	ENSRNOG00000053659	RGD1311703	-	similar to sid2057p	protein-coding
MACS_peak_3939	chr1	182123734	182125973	2239	898.88	30.55	6.97	intron (NM_001134970, intron 16 of 39)	L1_Rn|LINE|L1	263511	NM_001106288	293410	Rn.92644	NM_001106288	ENSRNOG00000009910	Swap70	-	SWAP switching B-cell complex 70	protein-coding
MACS_peak_2982-3	chr1	127975212	127977449	2237	3100	48.15	9.45	intron (NM_012999, intron 12 of 19)	L1_Rn|LINE|L1	-71409	NM_001271323	100361269	Rn.38265	NM_001271323	ENSRNOG00000011932	Snrpa1	-	small nuclear ribonucleoprotein polypeptide A'	protein-coding
MACS_peak_5907	chr1	279113451	279115687	2236	3100	29.63	9.45	Intergenic	L1_Rn|LINE|L1	-410685	NR_037378	100526598		NR_037378	ENSRNOG00000048300	Mir3584	Mir3584-1|rno-mir-3584|rno-mir-3584-1	microRNA 3584	ncRNA
MACS_peak_1150	chr1	40624006	40626238	2232	1077.06	30.55	7.25	Intergenic	Intergenic	-534776	NM_133425	171010	Rn.87667	NM_133425	ENSRNOG00000016368	Ppp1r14c	Kepi	protein phosphatase 1, regulatory (inhibitor) subunit 14c	protein-coding
MACS_peak_1748	chr1	62965240	62967472	2232	3100	31.48	9.45	Intergenic	L1_Rn|LINE|L1	-31696	NM_001313924	683463	Rn.225038	NM_001313924	ENSRNOG00000053260	Lilrb3a	Lilrb3l	leukocyte immunoglobulin-like receptor, subfamily B (with TM and ITIM domains), member 3A	protein-coding
MACS_peak_3973	chr1	186026260	186028491	2231	470.75	15.74	7.19	Intergenic	RatSatRep1|Satellite|Satellite	-48925	NM_001013434	365355	Rn.3271	NM_001013434	ENSRNOG00000012258	Rras2	-	related RAS viral (r-ras) oncogene homolog 2	protein-coding
MACS_peak_3952	chr1	184411103	184413333	2230	2136.35	31.48	8.33	Intergenic	L1_Rat1|LINE|L1	-61154	NM_001198589	361630	Rn.51807	NM_001198589	ENSRNOG00000015488	Tead1	TEF-1	TEA domain transcription factor 1	protein-coding
MACS_peak_2893-4	chr1	121280974	121283200	2226	2433.25	39.81	8.36	Intergenic	L1_Rn|LINE|L1	1040872	NR_037392	100526625		NR_037392	ENSRNOG00000049100	Mir344b-1	rno-mir-344b-1	microRNA 344b-1	ncRNA
MACS_peak_5660	chr1	260604126	260606350	2224	3100	45.37	9.45	Intergenic	L1_Rn|LINE|L1	166611	NM_001107609	309523	Rn.208134	NM_001107609	ENSRNOG00000018929	Kif20b	Mphosph1	kinesin family member 20B	protein-coding
MACS_peak_2654	chr1	111056633	111058852	2219	1776.91	29.63	7.68	Intergenic	L1_Rn|LINE|L1	-2630768	NM_001195599	499158	Rn.52198	NM_001195599	ENSRNOG00000049297	Ccdc179	RGD1559980	coiled-coil domain containing 179	protein-coding
MACS_peak_3943-3	chr1	182280809	182283023	2214	3100	32.41	9.45	intron (NM_001134970, intron 2 of 39)	L1_Rn|LINE|L1	126199	NM_001134970	691042	Rn.37595	NM_001134970	ENSRNOG00000009812	Sbf2	Mtmr13|RGD1559442	SET binding factor 2	protein-coding
MACS_peak_870	chr1	38927951	38930165	2214	962.44	20.37	7.09	intron (NM_031007, intron 13 of 23)	RatSatRep2|Unknown|Unknown	195498	NM_001082574	290946	Rn.105763	NM_001082574	ENSRNOG00000027422	Fastkd3	RGD1309729	FAST kinase domains 3	protein-coding
MACS_peak_3173-3	chr1	146243489	146245699	2210	2780.26	35.18	8.8	Intergenic	RNHAL1|LINE|L1	-400394	NM_001170432	293065	Rn.138440	NM_001170432	ENSRNOG00000025088	Tmc3	-	transmembrane channel-like 3	protein-coding
MACS_peak_382	chr1	26384513	26386717	2204	1398.38	31.48	7.37	Intergenic	Intergenic	-246217	NM_001108459	361459	Rn.230112	NM_001108459		Clvs2	Clavesin-2|RGD1306801|Rlbp1l2	clavesin 2	protein-coding
MACS_peak_2981-4	chr1	127563913	127566108	2195	3100	34.26	9.45	Intergenic	L1_Rn|LINE|L1	-50735	NM_001014020	308701	Rn.214542	NM_001014020	ENSRNOG00000024460	Tarsl2	RGD1311308	threonyl-tRNA synthetase-like 2	protein-coding
MACS_peak_5037-2	chr1	212893079	212895265	2186	3100	35.18	9.45	intron (NM_001008347, intron 7 of 10)	L1_Rn|LINE|L1	103279	NM_001008347	309071	Rn.214047	NM_001008347	ENSRNOG00000018327	Fank1	-	fibronectin type 3 and ankyrin repeat domains 1	protein-coding
MACS_peak_4855	chr1	199796851	199799033	2182	3100	37.96	9.45	Intergenic	L1_Rn|LINE|L1	120954	NM_080691	140724	Rn.212756	NM_080691	ENSRNOG00000012362	Cacng3	-	calcium voltage-gated channel auxiliary subunit gamma 3	protein-coding
MACS_peak_4497	chr1	188314794	188316967	2173	2530.55	80.55	8.44	Intergenic	SATI_RN|Satellite|Satellite	-2337430	NM_001013434	365355	Rn.3271	NM_001013434	ENSRNOG00000012258	Rras2	-	related RAS viral (r-ras) oncogene homolog 2	protein-coding
MACS_peak_3838	chr1	176521295	176523459	2164	2385.34	47.22	8.59	Intergenic	L1_Rn|LINE|L1	-5349	NM_001000168	293302	Rn.141847	NM_001000168	ENSRNOG00000017234	Olr155	ratchr1-162335141-162336112_ORF	olfactory receptor 155	protein-coding
MACS_peak_398-2	chr1	26438302	26440466	2164	2858.5	45.37	8.86	Intergenic	Intergenic	-192448	NM_001108459	361459	Rn.230112	NM_001108459		Clvs2	Clavesin-2|RGD1306801|Rlbp1l2	clavesin 2	protein-coding
MACS_peak_4846	chr1	198312069	198314231	2162	3100	41.66	9.45	intron (NM_181370, intron 1 of 1)	L1_Rn|LINE|L1	46270	NM_181370	293451	Rn.49010	NM_181370	ENSRNOG00000017659	Hs3st2	-	heparan sulfate-glucosamine 3-sulfotransferase 2	protein-coding
MACS_peak_3263-2	chr1	150790884	150793044	2160	3100	41.66	9.45	Intergenic	L1_Rn|LINE|L1	-244444	NR_106674	102465143		NR_106674	ENSRNOG00000054747	Mir509	rno-mir-509	microRNA 509	ncRNA
MACS_peak_1586-2	chr1	56959687	56961837	2150	3100	45.37	9.45	Intergenic	Lx5|LINE|L1	138347	NM_001099465	685666	Rn.217930	NM_001099465	ENSRNOG00000013671	Vom2r9	RGD1564755	vomeronasal 2 receptor, 9	protein-coding
MACS_peak_3342-2	chr1	153733921	153736071	2150	1508.24	27.78	7.52	intron (NM_017158, intron 9 of 9)	L1_Rn|LINE|L1	-270932	NM_001013904	293989	Rn.91122	NM_001013904	ENSRNOG00000024016	Cyp2c6v1	CYPIIC6|Cyp2c6|PB1|PTF2	cytochrome P450, family 2, subfamily C, polypeptide 6, variant 1	protein-coding
MACS_peak_1383	chr1	55383589	55385731	2142	323.95	17.59	7.58	Intergenic	Intergenic	-19650	NM_001191619	292316	Rn.145528	NM_001191619	ENSRNOG00000052093	Smok2a	RGD1565233	sperm motility kinase 2A	protein-coding
MACS_peak_111	chr1	7866637	7868778	2141	1155.44	25	7.22	Intergenic	L1_Rn|LINE|L1	740969	NM_013070	25600	Rn.9901	NM_013070	ENSRNOG00000011058	Utrn	-	utrophin	protein-coding
MACS_peak_2990	chr1	130022857	130024998	2141	1676.6	35.18	7.55	intron (NM_052807, intron 1 of 20)	L1_Rn|LINE|L1	38123	NM_052807	25718	Rn.10957	NM_052807	ENSRNOG00000014187	Igf1r	IGF-1 receptor|IGFIRC|Igfr1|JTK13	insulin-like growth factor 1 receptor	protein-coding
MACS_peak_5326-2	chr1	234198460	234200600	2140	3100	37.96	9.45	Intergenic	L1_Rn|LINE|L1	17069	NM_001108519	361733	Rn.136564	NM_001108519	ENSRNOG00000020939	Ms4a8	Ms4a8a|Ms4a8b	membrane spanning 4-domains A8	protein-coding
MACS_peak_5648	chr1	259923726	259925866	2140	811.02	21.29	6.84	Intergenic	L1_Rat1|LINE|L1	105228	NM_001025415	309527	Rn.155971	NM_001025415	ENSRNOG00000019141	Ch25h	-	cholesterol 25-hydroxylase	protein-coding
MACS_peak_5864-3	chr1	275529777	275531915	2138	3100	33.33	9.45	intron (NM_001106367, intron 1 of 26)	L1_Rn|LINE|L1	114489	NM_001106367	294043	Rn.46999	NM_001106367	ENSRNOG00000028832	Sorcs3	-	sortilin-related VPS10 domain containing receptor 3	protein-coding
MACS_peak_696	chr1	30219494	30221626	2132	1744.26	39.81	7.64	Intergenic	L1_Rn|LINE|L1	-165656	NM_001108460	361462	Rn.60559	NM_001108460	ENSRNOG00000021442	Hddc2	RGD1307562	HD domain containing 2	protein-coding
MACS_peak_1792-2	chr1	64819410	64821534	2124	1843.14	31.48	7.67	Intergenic	L1_Rn|LINE|L1	269497	NM_001099489	690593	Rn.217646	NM_001099489	ENSRNOG00000057050	Vom2r13	-	vomeronasal 2 receptor, 13	protein-coding
MACS_peak_1740	chr1	62885163	62887285	2122	3100	28.7	9.45	Intergenic	L1_Rn|LINE|L1	51587	NM_001037357	361493	Rn.198481	NM_001037357	ENSRNOG00000053260	Lilrb3l	Lilrb3|Pir-A1|Pir-A2|Pirb	leukocyte immunoglobulin-like receptor, subfamily B (with TM and ITIM domains), member 3-like	protein-coding
MACS_peak_1878	chr1	69576276	69578392	2116	1738.79	31.48	7.61	Intergenic	L1_Rn|LINE|L1	-4974	NM_001009509	494228	Rn.144524	NM_001009509	ENSRNOG00000056653	Vom1r109	V1re17|Vom1r-ps39	vomeronasal 1 receptor 109	protein-coding
MACS_peak_5676	chr1	261066617	261068729	2112	3100	38.89	9.45	Intergenic	L1_Rn|LINE|L1	629046	NM_001107609	309523	Rn.208134	NM_001107609	ENSRNOG00000018929	Kif20b	Mphosph1	kinesin family member 20B	protein-coding
MACS_peak_5602	chr1	256143550	256145661	2111	1109.03	27.78	7.32	Intergenic	RNHAL1|LINE|L1	-7849	NM_001106350	293897	Rn.214343	NM_001106350	ENSRNOG00000011692	Dkk1	-	dickkopf WNT signaling pathway inhibitor 1	protein-coding
MACS_peak_304	chr1	23219095	23221205	2110	2247.47	37.03	8.4	Intergenic	L1_Rn|LINE|L1	-8131	NM_053535	85496	Rn.1199	NM_053535	ENSRNOG00000013994	Enpp1	Npps|Pc1	ectonucleotide pyrophosphatase/phosphodiesterase 1	protein-coding
MACS_peak_393	chr1	26414016	26416123	2107	1335.33	24.07	7.28	Intergenic	MYSERV6-int|LTR|ERVK	-216763	NM_001108459	361459	Rn.230112	NM_001108459		Clvs2	Clavesin-2|RGD1306801|Rlbp1l2	clavesin 2	protein-coding
MACS_peak_3917-3	chr1	180294798	180296902	2104	2569.08	36.11	8.51	Intergenic	RNHAL1|LINE|L1	83344	NM_001000223	293421	Rn.141757	NM_001000223	ENSRNOG00000032092	Olr285	ratchr1-166658959-166659894_ORF	olfactory receptor 285	protein-coding
MACS_peak_3722-2	chr1	168228884	168230987	2103	3100	35.18	9.45	Intergenic	L1_Rn|LINE|L1	-64347	NM_053417	84477	Rn.211990	NM_053417	ENSRNOG00000011882	Gab2	-	GRB2-associated binding protein 2	protein-coding
MACS_peak_5444-2	chr1	240470534	240472635	2101	2695.83	32.41	8.77	Intergenic	L1_Rn|LINE|L1	-25594	NM_031036	81666	Rn.22817	NM_031036	ENSRNOG00000014183	Gnaq	Galphaq	G protein subunit alpha q	protein-coding
MACS_peak_113	chr1	7935590	7937681	2091	3100	46.29	9.45	Intergenic	L1_Rn|LINE|L1	672041	NM_013070	25600	Rn.9901	NM_013070	ENSRNOG00000011058	Utrn	-	utrophin	protein-coding
MACS_peak_4778-2	chr1	193278956	193281042	2086	3100	32.41	9.45	Intergenic	L1_Rn|LINE|L1	635711	NM_001024751	293165	Rn.76073	NM_001024751	ENSRNOG00000020514	Sox6	-	SRY box 6	protein-coding
MACS_peak_3968	chr1	185649794	185651879	2085	3050.48	32.41	9.21	intron (NM_172067, intron 2 of 15)	L1_Rat1|LINE|L1	46929	NM_172067	64456	Rn.7546	NM_172067	ENSRNOG00000058003	Spon1	Sponf	spondin 1	protein-coding
MACS_peak_5642	chr1	259302675	259304759	2084	1208.2	24.07	7.21	intron (NM_001014167, intron 4 of 7)	L1_Rat1|LINE|L1	19980	NM_001014167	361751	Rn.15885	NM_001014167	ENSRNOG00000020705	Rnls	RGD1309804	renalase, FAD-dependent amine oxidase	protein-coding
MACS_peak_1748-2	chr1	62967690	62969772	2082	3100	31.48	9.45	Intergenic	L1_Rn|LINE|L1	-29321	NM_001313924	683463	Rn.225038	NM_001313924	ENSRNOG00000053260	Lilrb3a	Lilrb3l	leukocyte immunoglobulin-like receptor, subfamily B (with TM and ITIM domains), member 3A	protein-coding
MACS_peak_2603-2	chr1	107690531	107692613	2082	3100	39.81	9.45	Intergenic	L1_Rn|LINE|L1	244869	NM_001103363	100125384	Rn.215024	NM_001103363		LOC100125384	-	hypothetical protein LOC100125384	protein-coding
MACS_peak_3238	chr1	149527872	149529953	2081	790.81	23.15	6.89	Intergenic	RatSatRep2|Unknown|Unknown	-345985	NM_001106351	689600	Rn.62289	NM_001106351	ENSRNOG00000057651	LOC689600	-	hypothetical protein LOC689600	protein-coding
MACS_peak_1078	chr1	40349278	40351353	2075	795.53	35.18	6.89	Intergenic	Intergenic	-737301	NR_037334	100526572		NR_037334	ENSRNOG00000035509	Mir3556b	rno-mir-3556b	microRNA 3556b	ncRNA
MACS_peak_1687	chr1	61083033	61085107	2074	1664.08	28.7	7.51	Intergenic	L1_Rat1|LINE|L1	51834	NM_001008905	494258	Rn.129457	NM_001008905	ENSRNOG00000051757	Vom1r8	V1re1	vomeronasal 1 receptor 8	protein-coding
MACS_peak_250-2	chr1	18277322	18279396	2074	3100	36.11	9.45	Intergenic	L1_Rn|LINE|L1	212980	NM_001191088	685750	Rn.44523	NM_001191088	ENSRNOG00000014907	Aldh8a1	-	aldehyde dehydrogenase 8 family, member A1	protein-coding
MACS_peak_5018	chr1	209774363	209776435	2072	2342.47	32.41	8.59	Intergenic	L1_Rn|LINE|L1	325459	NM_001191631	309014	Rn.53410	NM_001191631	ENSRNOG00000020424	Plpp4	Ppapdc1a|RGD1306289	phospholipid phosphatase 4	protein-coding
MACS_peak_217	chr1	14689242	14691303	2061	1608.03	25.92	7.6	Intergenic	L1_Rat1|LINE|L1	54019	NM_001107514	308624	Rn.8167	NM_001107514	ENSRNOG00000060972	Heca	-	hdc homolog, cell cycle regulator	protein-coding
MACS_peak_1341-2	chr1	54880473	54882530	2057	2218.92	45.37	8.42	Intergenic	L1_Rn|LINE|L1	-70868	NM_001169136	292311	Rn.222431	NM_001169136	ENSRNOG00000033901	Ttll2	-	tubulin tyrosine ligase like 2	protein-coding
MACS_peak_275	chr1	21023707	21025762	2055	2119.72	36.11	8.26	Intergenic	RatSatRep2|Unknown|Unknown	-144897	NM_001170575	293947	Rn.106138	NM_001106354	ENSRNOG00000011245	Arhgap18	-	Rho GTPase activating protein 18	protein-coding
MACS_peak_4119	chr1	186551819	186553866	2047	2221.51	26.85	8.44	Intergenic	RatSatRep1|Satellite|Satellite	-574392	NM_001013434	365355	Rn.3271	NM_001013434	ENSRNOG00000012258	Rras2	-	related RAS viral (r-ras) oncogene homolog 2	protein-coding
MACS_peak_4574	chr1	188944476	188946520	2044	3100	136.1	9.45	Intergenic	SATI_RN|Satellite|Satellite	1759249	NM_080781	114023	Rn.4327	NM_080781	ENSRNOG00000057623	Copb1	-	coatomer protein complex, subunit beta 1	protein-coding
MACS_peak_3123-2	chr1	140124536	140126578	2042	2954.09	34.26	9.18	Intergenic	L1_Rn|LINE|L1	1114397	NM_019248	29613	Rn.9963	NM_019248	ENSRNOG00000018674	Ntrk3	trkC	neurotrophic receptor tyrosine kinase 3	protein-coding
MACS_peak_1261-2	chr1	45093749	45095787	2038	3100	39.81	9.45	Intergenic	L1_Rn|LINE|L1	119192	NM_001012061	308113	Rn.137681	NM_001012061	ENSRNOG00000018052	Cnksr3	Magi1|Prp4	Cnksr family member 3	protein-coding
MACS_peak_5859	chr1	275213222	275215259	2037	1085.26	23.15	7.26	Intergenic	L1_Rn|LINE|L1	-109479	NR_037378	100526598		NR_037378	ENSRNOG00000048300	Mir3584	Mir3584-1|rno-mir-3584|rno-mir-3584-1	microRNA 3584	ncRNA
MACS_peak_4878-2	chr1	201701875	201703909	2034	3058.59	35.18	9.26	Intergenic	L1_Rn|LINE|L1	115876	NM_053611	100912108	Rn.11182	NM_053611	ENSRNOG00000019206	Nupr1	p8	nuclear protein 1, transcriptional regulator	protein-coding
MACS_peak_2641-2	chr1	109935737	109937766	2029	3100	43.52	9.45	Intergenic	L1_Rn|LINE|L1	-1509777	NM_001195599	499158	Rn.52198	NM_001195599	ENSRNOG00000049297	Ccdc179	RGD1559980	coiled-coil domain containing 179	protein-coding
MACS_peak_1463-2	chr1	56146817	56148844	2027	627.08	22.22	6.85	Intergenic	Intergenic	-81065	NM_001191619	292316	Rn.145528	NM_001191619	ENSRNOG00000052093	Smok2a	RGD1565233	sperm motility kinase 2A	protein-coding
MACS_peak_2642	chr1	110091805	110093831	2026	1680.48	34.26	7.57	Intergenic	L1_Rn|LINE|L1	-1665844	NM_001195599	499158	Rn.52198	NM_001195599	ENSRNOG00000049297	Ccdc179	RGD1559980	coiled-coil domain containing 179	protein-coding
MACS_peak_4447	chr1	187896018	187898043	2025	1122.12	43.52	7.32	Intergenic	SATI_RN|Satellite|Satellite	-1918580	NM_001013434	365355	Rn.3271	NM_001013434	ENSRNOG00000012258	Rras2	-	related RAS viral (r-ras) oncogene homolog 2	protein-coding
MACS_peak_2755	chr1	115892992	115895016	2024	3100	39.81	9.45	intron (NM_001271493, intron 22 of 22)	L1_Rn|LINE|L1	210414	NM_001271493	100365773	Rn.165558	NM_001271493	ENSRNOG00000014465	LOC100365773	Oca2|p	pink-eyed dilution-like	protein-coding
MACS_peak_1459-2	chr1	56114199	56116221	2022	2133.11	26.85	8.32	Intergenic	Intergenic	-48445	NM_001191619	292316	Rn.145528	NM_001191619	ENSRNOG00000052093	Smok2a	RGD1565233	sperm motility kinase 2A	protein-coding
MACS_peak_2369	chr1	96092972	96094990	2018	3100	53.7	9.45	Intergenic	L1_Rn|LINE|L1	-208726	NM_001108913	365238	Rn.218568	NM_001108913	ENSRNOG00000015168	LOC365238	-	similar to CG15432-PA	protein-coding
MACS_peak_4865-2	chr1	201330974	201332992	2018	1914.07	25	7.81	Intergenic	L1_Rat1|LINE|L1	486785	NM_053611	100912108	Rn.11182	NM_053611	ENSRNOG00000019206	Nupr1	p8	nuclear protein 1, transcriptional regulator	protein-coding
MACS_peak_5655	chr1	260507224	260509238	2014	1729.96	33.33	7.63	Intergenic	L1_Rat1|LINE|L1	69604	NM_001107609	309523	Rn.208134	NM_001107609	ENSRNOG00000018929	Kif20b	Mphosph1	kinesin family member 20B	protein-coding
MACS_peak_273	chr1	20579489	20581502	2013	3100	50	9.45	Intergenic	L1_Rn|LINE|L1	299342	NM_001170575	293947	Rn.106138	NM_001106354	ENSRNOG00000011245	Arhgap18	-	Rho GTPase activating protein 18	protein-coding
MACS_peak_1889	chr1	69800434	69802445	2011	1848.95	30.55	7.71	Intergenic	L1_Rat1|LINE|L1	89045	NM_001099471	292531	Rn.217922	NM_001099471	ENSRNOG00000009146	Vom2r26	Gm1961	vomeronasal 2 receptor, 26	protein-coding
MACS_peak_1005	chr1	39934218	39936220	2002	874.13	24.07	7.01	Intergenic	L1_Rn|LINE|L1	-322205	NR_037334	100526572		NR_037334	ENSRNOG00000035509	Mir3556b	rno-mir-3556b	microRNA 3556b	ncRNA
MACS_peak_787	chr1	37519498	37521498	2000	969.22	26.85	7.08	Intergenic	L1_Rat1|LINE|L1	-10621	NM_001106097	290939	Rn.1773	NM_001106097	ENSRNOG00000017150	Med10	RGD1310128	mediator complex subunit 10	protein-coding
MACS_peak_4375	chr1	187457565	187459563	1998	3100	92.59	9.45	Intergenic	SATI_RN|Satellite|Satellite	-1480114	NM_001013434	365355	Rn.3271	NM_001013434	ENSRNOG00000012258	Rras2	-	related RAS viral (r-ras) oncogene homolog 2	protein-coding
MACS_peak_3953-2	chr1	184430307	184432303	1996	3100	44.44	9.45	Intergenic	L1_Rn|LINE|L1	-42067	NM_001198589	361630	Rn.51807	NM_001198589	ENSRNOG00000015488	Tead1	TEF-1	TEA domain transcription factor 1	protein-coding
MACS_peak_3207	chr1	148269085	148271078	1993	2004.49	32.41	8.19	intron (NM_017069, intron 2 of 9)	L1_Rn|LINE|L1	46247	NR_032739	100314287		NR_032739	ENSRNOG00000059896	Mir105	rno-mir-105	microRNA 105	ncRNA
MACS_peak_2626-2	chr1	109266730	109268718	1988	1186.55	24.07	7.24	Intergenic	L1_Rn|LINE|L1	-840750	NM_001195599	499158	Rn.52198	NM_001195599	ENSRNOG00000049297	Ccdc179	RGD1559980	coiled-coil domain containing 179	protein-coding
MACS_peak_4784-3	chr1	193402116	193404104	1988	1920.53	32.41	7.84	Intergenic	L1_Rat1|LINE|L1	758822	NM_001024751	293165	Rn.76073	NM_001024751	ENSRNOG00000020514	Sox6	-	SRY box 6	protein-coding
MACS_peak_5484-2	chr1	243099452	243101440	1988	3100	40.74	9.45	intron (NM_001100975, intron 6 of 71)	L1_Rn|LINE|L1	28220	NM_001100975	309243	Rn.16931	NM_001100975		Vps13a	RGD1311340	vacuolar protein sorting 13A	protein-coding
MACS_peak_1257	chr1	44716198	44718185	1987	1000.86	24.07	7.14	Intergenic	L1_Rat1|LINE|L1	-66453	NM_001304734	25601	Rn.10118	NM_013071	ENSRNOG00000018191	Oprm1	MORA|Oprm|Oprrm1	opioid receptor, mu 1	protein-coding
MACS_peak_1904	chr1	69910919	69912906	1987	1359.55	23.15	7.29	Intergenic	L1_Rn|LINE|L1	-21428	NM_001099471	292531	Rn.217922	NM_001099471	ENSRNOG00000009146	Vom2r26	Gm1961	vomeronasal 2 receptor, 26	protein-coding
MACS_peak_5324	chr1	234149121	234151108	1987	2347.83	34.26	8.63	Intergenic	L1_Rn|LINE|L1	29219	NR_102351	100910973	Rn.107400	NR_102351		LOC100910973	-	uncharacterized LOC100910973	ncRNA
MACS_peak_5510-3	chr1	245803045	245805032	1987	2694.79	33.33	8.76	intron (NM_001108521, intron 1 of 17)	L1_Rn|LINE|L1	12590	NM_001108521	361739	Rn.102600	NM_001108521	ENSRNOG00000051262	Tmc1	-	transmembrane channel-like 1	protein-coding
MACS_peak_1969-4	chr1	70908878	70910863	1985	3009.36	34.26	9.15	intron (NM_001099472, intron 2 of 6)	L1_Rn|LINE|L1	15262	NM_001099472	292547	Rn.217628	NM_001099472		Vom2r28	RGD1565786	vomeronasal 2 receptor, 28	protein-coding
MACS_peak_5809	chr1	267426031	267428014	1983	1135.65	37.03	7.23	Intergenic	L1_Rn|LINE|L1	57288	NM_001106369	294053	Rn.50277	NM_001106369	ENSRNOG00000048973	Ccnj	-	cyclin J	protein-coding
MACS_peak_3673	chr1	165289759	165291741	1982	3100	37.03	9.45	Intergenic	L1_Rn|LINE|L1	1126594	NM_001109150	499205	Rn.229468	NM_001109150	ENSRNOG00000010763	Fam181b	RGD1564695	family with sequence similarity 181, member B	protein-coding
MACS_peak_3947	chr1	183411210	183413191	1981	2950.26	31.48	9.16	intron (NM_001079884, intron 2 of 10)	L1_Rn|LINE|L1	176415	NM_001079884	293181	Rn.212131	NM_001079884	ENSRNOG00000017021	Galnt18	Galntl4|RGD1309623	polypeptide N-acetylgalactosaminyltransferase 18	protein-coding
MACS_peak_4982	chr1	203177251	203179232	1981	1561.48	26.85	7.53	Intergenic	L1_Rn|LINE|L1	-546287	NM_001145762	100271845	Rn.222094	NM_001145762	ENSRNOG00000042706	LOC100271845	-	hypothetical protein LOC100271845	protein-coding
MACS_peak_2657	chr1	111167881	111169859	1978	1627.94	34.26	7.47	Intergenic	L1_Rn2|LINE|L1	2653378	NM_024370	79211	Rn.10369	NM_024370	ENSRNOG00000014862	Gabrg3	-	gamma-aminobutyric acid type A receptor gamma 3 subunit	protein-coding
MACS_peak_5136-2	chr1	222806405	222808383	1978	1719.47	24.07	7.62	Intergenic	Intergenic	-54541	NM_019130	24506	Rn.989	NM_019130	ENSRNOG00000020405	Ins2	CP-II	insulin 2	protein-coding
MACS_peak_3810	chr1	175719451	175721427	1976	2927.1	32.41	9.04	Intergenic	L1_Rn|LINE|L1	4618	NM_001000547	365333	Rn.141848	NM_001000547	ENSRNOG00000059092	Olr154	-	olfactory receptor 154	protein-coding
MACS_peak_4790-3	chr1	193817116	193819090	1974	2972.88	36.11	9.09	Intergenic	L1_Rn|LINE|L1	901780	NM_053982	117053	Rn.2890	NM_053982	ENSRNOG00000018320	Rps15a	-	ribosomal protein S15a	protein-coding
MACS_peak_5347	chr1	235088611	235090582	1971	3100	39.81	9.45	Intergenic	L1_Rn|LINE|L1	-61863	NM_012845	25316	Rn.10922	NM_012845	ENSRNOG00000020993	Ms4a2	FCIGA|Fcer1b|Ms4a1	membrane spanning 4-domains A2	protein-coding
MACS_peak_5395	chr1	236828449	236830420	1971	1502.95	35.18	7.51	Intergenic	L1_Rn|LINE|L1	33636	NM_001009649	293783	Rn.29200	NM_001009649	ENSRNOG00000012611	Lpxn	-	leupaxin	protein-coding
MACS_peak_5936	chr1	280915681	280917650	1969	500.72	19.44	7.17	Intergenic	L1_Rat1|LINE|L1	254808	NM_131913	170751	Rn.25763	NM_131913	ENSRNOG00000012084	Xpnpep1	-	X-prolyl aminopeptidase 1	protein-coding
MACS_peak_5955	chr1	282752465	282754434	1969	2125.28	31.48	8.29	Intergenic	RNHAL1|LINE|L1	555600	NM_017274	29653	Rn.44456	NM_017274	ENSRNOG00000015124	Gpam	-	glycerol-3-phosphate acyltransferase, mitochondrial	protein-coding
MACS_peak_875	chr1	38962979	38964945	1966	3100	37.96	9.45	intron (NM_031007, intron 14 of 23)	L1_Rn|LINE|L1	160594	NM_001082574	290946	Rn.105763	NM_001082574	ENSRNOG00000027422	Fastkd3	RGD1309729	FAST kinase domains 3	protein-coding
MACS_peak_2556	chr1	104407653	104409618	1965	1857.86	30.55	7.7	Intergenic	L1_Rat1|LINE|L1	-20928	NM_145787	252960	Rn.81069	NM_145787	ENSRNOG00000014227	Mrgprx3	Mgrg1|MrgA|Mrga10|Mrgpra	MAS related GPR family member X3	protein-coding
MACS_peak_1314	chr1	52016115	52018078	1963	1115.83	25	7.31	Intergenic	L1_Rat1|LINE|L1	86945	NR_132441	106182183		NR_132441		Cahm	-	colon adenocarcinoma hypermethylated RNA	ncRNA
MACS_peak_145-4	chr1	10747653	10749616	1963	1688.5	33.33	7.56	Intergenic	L1_Rat1|LINE|L1	198453	NM_012799	25264	Rn.89709	NM_012799		Nmbr	NMB-R	neuromedin B receptor	protein-coding
MACS_peak_2144-2	chr1	74465345	74467307	1962	1374.22	28.7	7.37	Intergenic	L1_Rn|LINE|L1	-160233	NM_001099467	289295	Rn.217650	NM_001099467		Vom2r30	RGD1561133	vomeronasal 2 receptor, 30	protein-coding
MACS_peak_4496	chr1	188301442	188303402	1960	3100	108.33	9.45	Intergenic	SATI_RN|Satellite|Satellite	-2323972	NM_001013434	365355	Rn.3271	NM_001013434	ENSRNOG00000012258	Rras2	-	related RAS viral (r-ras) oncogene homolog 2	protein-coding
MACS_peak_5970-2	chr1	285762043	285764001	1958	656.28	22.22	6.88	intron (NM_001012173, intron 4 of 7)	intron (NM_001012173, intron 4 of 7)	77801	NM_001012173	361775	Rn.24324	NM_001012173	ENSRNOG00000017321	Trub1	-	TruB pseudouridine synthase family member 1	protein-coding
MACS_peak_5372-3	chr1	236157848	236159804	1956	781.51	14.81	6.84	Intergenic	L1VL4|LINE|L1	-4865	NM_001109163	499322	Rn.112856	NM_001109163	ENSRNOG00000012067	Fam111a	RGD1560913	family with sequence similarity 111, member A	protein-coding
MACS_peak_1155-2	chr1	40647174	40649126	1952	868.78	26.85	7	Intergenic	L1_Rn2|LINE|L1	-511748	NM_133425	171010	Rn.87667	NM_133425	ENSRNOG00000016368	Ppp1r14c	Kepi	protein phosphatase 1, regulatory (inhibitor) subunit 14c	protein-coding
MACS_peak_3236	chr1	149405916	149407868	1952	1933.21	26.85	7.87	Intergenic	L1_Rn|LINE|L1	-223965	NM_001106351	689600	Rn.62289	NM_001106351	ENSRNOG00000057651	LOC689600	-	hypothetical protein LOC689600	protein-coding
MACS_peak_3083-2	chr1	137191326	137193271	1945	2450.55	36.11	8.34	Intergenic	L1_Rat1|LINE|L1	-121440	NM_177481	140915	Rn.229665	NM_177481	ENSRNOG00000032798	Slco3a1	Slc21a11	solute carrier organic anion transporter family, member 3a1	protein-coding
MACS_peak_268	chr1	19949999	19951942	1943	1624.12	30.55	7.52	Intergenic	L1_Rn|LINE|L1	-376012	NM_001029902	360302	Rn.126653	NM_001029902	ENSRNOG00000047605	Ptprk	Rptpk	protein tyrosine phosphatase, receptor type, K	protein-coding
MACS_peak_2813	chr1	117692939	117694879	1940	480.78	22.22	7.18	Intergenic	MYSERV_Rn-int|LTR|ERVK	31692	NM_001037365	501625	Rn.9190	NM_001037365		Bex1	-	brain expressed, X-linked 1	protein-coding
MACS_peak_1198	chr1	41313680	41315618	1938	1339.14	37.03	7.29	Intergenic	L1_Rat1|LINE|L1	-120698	NM_001025000	308129	Rn.34836	NM_001025000	ENSRNOG00000016286	Iyd	RGD1309288	iodotyrosine deiodinase	protein-coding
MACS_peak_3115	chr1	139246317	139248255	1938	1102.29	24.07	7.32	Intergenic	L1_Rat1|LINE|L1	-892295	NM_001039006	293023	Rn.16545	NM_001039006	ENSRNOG00000010959	Klhl25	RGD1310815	kelch-like family member 25	protein-coding
MACS_peak_3919-2	chr1	180303234	180305172	1938	2655.29	36.11	8.65	Intergenic	L1_Rn|LINE|L1	74991	NM_001000223	293421	Rn.141757	NM_001000223	ENSRNOG00000032092	Olr285	ratchr1-166658959-166659894_ORF	olfactory receptor 285	protein-coding
MACS_peak_3082-2	chr1	136742077	136744013	1936	3180.51	29.63	3.51	Intergenic	L1_Rn|LINE|L1	-319365	NM_057156	117523	Rn.44391	NM_057156		St8sia2	Siat8b	ST8 alpha-N-acetyl-neuraminide alpha-2,8-sialyltransferase 2	protein-coding
MACS_peak_4374	chr1	187453559	187455495	1936	3100	120.36	9.45	Intergenic	SATI_RN|Satellite|Satellite	-1476077	NM_001013434	365355	Rn.3271	NM_001013434	ENSRNOG00000012258	Rras2	-	related RAS viral (r-ras) oncogene homolog 2	protein-coding
MACS_peak_1293	chr1	49833085	49835018	1933	3100	31.48	9.45	intron (NM_020093, intron 1 of 11)	L1_Rn|LINE|L1	149693	NM_020093	56816	Rn.207194	NM_020093		Park2	Park|Prkn	parkin RBR E3 ubiquitin protein ligase	protein-coding
MACS_peak_5457	chr1	241929461	241931392	1931	541.65	21.29	7.03	Intergenic	RNHAL1|LINE|L1	81080	NM_148892	259275	Rn.108470	NM_148892	ENSRNOG00000012156	Ostf1	Sh3d3	osteoclast stimulating factor 1	protein-coding
MACS_peak_3995-2	chr1	186105023	186106951	1928	1125.59	28.7	7.27	Intergenic	Lx2B|LINE|L1	-127537	NM_001013434	365355	Rn.3271	NM_001013434	ENSRNOG00000012258	Rras2	-	related RAS viral (r-ras) oncogene homolog 2	protein-coding
MACS_peak_1876	chr1	69550610	69552532	1922	1651.97	30.55	7.49	Intergenic	L1_Rn|LINE|L1	-12815	NM_001008946	494292	Rn.129437	NM_001008946	ENSRNOG00000048033	Vom1r29	V1re10	vomeronasal 1 receptor 29	protein-coding
MACS_peak_196	chr1	13560420	13562340	1920	3100	95.36	9.45	Intergenic	LSU-rRNA_Hsa|rRNA|rRNA	2006	NR_046238	100861534		NR_046238	ENSRNOG00000059852	Rn5-8s	-	5.8S ribosomal RNA	rRNA
MACS_peak_3678-2	chr1	165555780	165557700	1920	2144.78	26.85	8.33	Intergenic	L1_Rn|LINE|L1	1392584	NM_001109150	499205	Rn.229468	NM_001109150	ENSRNOG00000010763	Fam181b	RGD1564695	family with sequence similarity 181, member B	protein-coding
MACS_peak_3537	chr1	159237636	159239554	1918	3100	30.55	9.45	intron (NM_001013896, intron 6 of 14)	L1_Rn|LINE|L1	168579	NM_001013896	293098	Rn.19940	NM_001013896	ENSRNOG00000016815	Tmem135	PMP52|RGD1309948	transmembrane protein 135	protein-coding
MACS_peak_1382-2	chr1	55380714	55382617	1903	999.14	24.07	7.13	Intergenic	Intergenic	-16655	NM_001191619	292316	Rn.145528	NM_001191619	ENSRNOG00000052093	Smok2a	RGD1565233	sperm motility kinase 2A	protein-coding
MACS_peak_5559-2	chr1	251602764	251604667	1903	1860.91	27.78	7.72	Intergenic	L1_Rat1|LINE|L1	-263622	NM_001004446	361745	Rn.94939	NM_001004446	ENSRNOG00000011931	Smarca2	-	SWI/SNF related, matrix associated, actin dependent regulator of chromatin, subfamily a, member 2	protein-coding
MACS_peak_2645	chr1	110505188	110507090	1902	908.03	26.85	7.02	Intergenic	L1_Rn|LINE|L1	-2079165	NM_001195599	499158	Rn.52198	NM_001195599	ENSRNOG00000049297	Ccdc179	RGD1559980	coiled-coil domain containing 179	protein-coding
MACS_peak_1740-2	chr1	62887623	62889516	1893	3100	28.7	9.45	Intergenic	L1_Rn|LINE|L1	53932	NM_001037357	361493	Rn.198481	NM_001037357	ENSRNOG00000053260	Lilrb3l	Lilrb3|Pir-A1|Pir-A2|Pirb	leukocyte immunoglobulin-like receptor, subfamily B (with TM and ITIM domains), member 3-like	protein-coding
MACS_peak_3198	chr1	148057529	148059421	1892	2184.44	29.63	8.3	Intergenic	L1_Rat1|LINE|L1	-95126	NM_023091	65191	Rn.54455	NM_023091	ENSRNOG00000061182	Gabre	-	gamma-aminobutyric acid type A receptor epsilon subunit	protein-coding
MACS_peak_4652	chr1	189735683	189737574	1891	749.33	37.96	6.83	Intergenic	91ES8_RN|Satellite|Satellite	968119	NM_080781	114023	Rn.4327	NM_080781	ENSRNOG00000057623	Copb1	-	coatomer protein complex, subunit beta 1	protein-coding
MACS_peak_3960-4	chr1	185235964	185237854	1890	3100	37.03	9.45	Intergenic	L1_Rat1|LINE|L1	-50521	NM_017044	24694	Rn.9768	NM_017044	ENSRNOG00000014318	Pth	PTH-(1-84)|Pth1|Pthr1	parathyroid hormone	protein-coding
MACS_peak_3959-2	chr1	185214658	185216542	1884	2769.09	36.11	8.74	Intergenic	L1_Rn|LINE|L1	-29212	NM_017044	24694	Rn.9768	NM_017044	ENSRNOG00000014318	Pth	PTH-(1-84)|Pth1|Pthr1	parathyroid hormone	protein-coding
MACS_peak_2787	chr1	117007662	117009545	1883	819.87	18.52	6.89	intron (NM_001329898, intron 1 of 7)	RNHAL1|LINE|L1	-135820	NM_001141935	365266	Rn.208837	NM_001141935	ENSRNOG00000056228	Atp10a	-	ATPase phospholipid transporting 10A (putative)	protein-coding
MACS_peak_3682-2	chr1	165671359	165673242	1883	2868.2	31.48	8.91	Intergenic	L1_Rat1|LINE|L1	1508144	NM_001109150	499205	Rn.229468	NM_001109150	ENSRNOG00000010763	Fam181b	RGD1564695	family with sequence similarity 181, member B	protein-coding
MACS_peak_4860	chr1	200692604	200694485	1881	1478.96	35.18	7.43	Intergenic	L1_Rn|LINE|L1	209912	NM_019158	29172	Rn.6315	NM_019158	ENSRNOG00000014652	Aqp8	AQP-8	aquaporin 8	protein-coding
MACS_peak_3275-4	chr1	151333950	151335830	1880	3100	43.52	9.45	Intergenic	L1_Rn|LINE|L1	243745	NM_133419	170944	Rn.4223	NM_133419	ENSRNOG00000055562	Dkc1	Nap57	dyskerin pseudouridine synthase 1	protein-coding
MACS_peak_4019	chr1	186164770	186166647	1877	663.13	25	6.87	Intergenic	Lx5c|LINE|L1	-187258	NM_001013434	365355	Rn.3271	NM_001013434	ENSRNOG00000012258	Rras2	-	related RAS viral (r-ras) oncogene homolog 2	protein-coding
MACS_peak_1821-2	chr1	66797370	66799246	1876	3100	39.81	9.45	intron (NM_001099483, intron 1 of 4)	L1_Rn|LINE|L1	-13686	NM_001099473	292615	Rn.217939	NM_001099473	ENSRNOG00000050831	Vom2r35	RGD1559147	vomeronasal 2 receptor, 35	protein-coding
MACS_peak_4220	chr1	186931157	186933029	1872	462.98	15.74	7.23	Intergenic	Intergenic	-953643	NM_001013434	365355	Rn.3271	NM_001013434	ENSRNOG00000012258	Rras2	-	related RAS viral (r-ras) oncogene homolog 2	protein-coding
MACS_peak_799	chr1	38143516	38145388	1872	910.59	16.67	7.03	Intergenic	Intergenic	-290348	NM_031007	81636	Rn.10731	NM_031007	ENSRNOG00000032150	Adcy2	AC2	adenylate cyclase 2	protein-coding
MACS_peak_2309-2	chr1	86879247	86881118	1871	1277.71	29.63	7.38	Intergenic	RNHAL1|LINE|L1	-158937	NM_001329142	103690162		NM_001329142	ENSRNOG00000045545	Eid2b	RGD1560818	EP300 interacting inhibitor of differentiation 2B	protein-coding
MACS_peak_3012	chr1	132618153	132620015	1862	3100	32.41	9.45	Intergenic	L1_Rat1|LINE|L1	-125369	NM_080778	113984	Rn.17815	NM_080778	ENSRNOG00000010308	Nr2f2	Tfcoup2	nuclear receptor subfamily 2, group F, member 2	protein-coding
MACS_peak_86-4	chr1	6224860	6226721	1861	3100	39.81	9.45	Intergenic	L1_Rn|LINE|L1	88749	NM_001108902	365042	Rn.167294	NM_001108902	ENSRNOG00000014258	Rab32	RGD1559997	RAB32, member RAS oncogene family	protein-coding
MACS_peak_986	chr1	39781391	39783251	1860	735.41	21.29	6.8	Intergenic	Intergenic	-169307	NR_037334	100526572		NR_037334	ENSRNOG00000035509	Mir3556b	rno-mir-3556b	microRNA 3556b	ncRNA
MACS_peak_1131	chr1	40531091	40532950	1859	496.63	21.29	7.19	Intergenic	MT2B|LTR|ERVL	-627878	NM_133425	171010	Rn.87667	NM_133425	ENSRNOG00000016368	Ppp1r14c	Kepi	protein phosphatase 1, regulatory (inhibitor) subunit 14c	protein-coding
MACS_peak_2639	chr1	109819639	109821494	1855	691.75	22.22	6.85	Intergenic	L1_Rn|LINE|L1	-1393592	NM_001195599	499158	Rn.52198	NM_001195599	ENSRNOG00000049297	Ccdc179	RGD1559980	coiled-coil domain containing 179	protein-coding
MACS_peak_2255-2	chr1	80345406	80347258	1852	2120.11	26.85	8.27	Intergenic	RNHAL1|LINE|L1	-21687	NM_012702	24926	Rn.10064	NM_012702	ENSRNOG00000027607	Ceacam3	CGM4AA|Cea|Ceacam5|Cear|Cgm1|Cgm4|RATCEAA|RATCGM4AA	carcinoembryonic antigen-related cell adhesion molecule 3	protein-coding
MACS_peak_2709-2	chr1	113989923	113991774	1851	1881.48	35.18	7.8	Intergenic	L1_Rn|LINE|L1	-35792	NM_017295	29707	Rn.10368	NM_017295	ENSRNOG00000010803	Gabra5	-	gamma-aminobutyric acid type A receptor alpha 5 subunit	protein-coding
MACS_peak_3525-2	chr1	158914705	158916555	1850	1419.84	34.26	7.38	Intergenic	L1_Rn|LINE|L1	491544	NM_001013896	293098	Rn.19940	NM_001013896	ENSRNOG00000016815	Tmem135	PMP52|RGD1309948	transmembrane protein 135	protein-coding
MACS_peak_1132	chr1	40534522	40536371	1849	680.2	27.78	6.87	Intergenic	MTE2b|LTR|ERVL-MaLR	-624452	NM_133425	171010	Rn.87667	NM_133425	ENSRNOG00000016368	Ppp1r14c	Kepi	protein phosphatase 1, regulatory (inhibitor) subunit 14c	protein-coding
MACS_peak_713-2	chr1	30590526	30592375	1849	1185.48	32.41	7.23	Intergenic	L1_Rat1|LINE|L1	-42225	NM_130417	155430	Rn.58672	NM_130417	ENSRNOG00000013364	Hey2	Herp1	hes-related family bHLH transcription factor with YRPW motif 2	protein-coding
MACS_peak_1898-2	chr1	69868831	69870678	1847	3114.5	37.03	4.35	intron (NM_001099471, intron 4 of 5)	L1_Rn|LINE|L1	20730	NM_001099471	292531	Rn.217922	NM_001099471	ENSRNOG00000009146	Vom2r26	Gm1961	vomeronasal 2 receptor, 26	protein-coding
MACS_peak_3943	chr1	182277111	182278958	1847	3100	32.41	9.45	intron (NM_001134970, intron 2 of 39)	RatSatRep2|Unknown|Unknown	130081	NM_001134970	691042	Rn.37595	NM_001134970	ENSRNOG00000009812	Sbf2	Mtmr13|RGD1559442	SET binding factor 2	protein-coding
MACS_peak_5349	chr1	235179288	235181133	1845	1720.23	31.48	7.63	Intergenic	L1_Rat1|LINE|L1	-5690	NM_017162	29319	Rn.34903	NM_017162	ENSRNOG00000021001	Gif	-	gastric intrinsic factor	protein-coding
MACS_peak_3425	chr1	154613002	154614843	1841	1018.33	25	7.17	Intergenic	L1_Rn|LINE|L1	-118053	NM_001037659	652956	Rn.189455	NM_001037659		Mpp1	p55	membrane palmitoylated protein 1	protein-coding
MACS_peak_253	chr1	18719588	18721423	1835	847.77	20.37	6.94	intron (NM_001029902, intron 7 of 29)	L1_Rn|LINE|L1	-238118	NM_001002277	308923	Rn.155144	NM_001002277	ENSRNOG00000013969	Ahi1	Ahi-1	Abelson helper integration site 1	protein-coding
MACS_peak_2333	chr1	87941136	87942965	1829	1933.04	49.07	7.87	Intergenic	Intergenic	-81776	NM_001009526	494246	Rn.129460	NM_001009526		Vom1r5	V1re27	vomeronasal 1 receptor 5	protein-coding
MACS_peak_4399	chr1	187647918	187649747	1829	3100	168.51	9.45	Intergenic	SATI_RN|Satellite|Satellite	-1670382	NM_001013434	365355	Rn.3271	NM_001013434	ENSRNOG00000012258	Rras2	-	related RAS viral (r-ras) oncogene homolog 2	protein-coding
MACS_peak_731	chr1	31561418	31563247	1829	2118.21	38.89	8.25	Intergenic	L1_Rn|LINE|L1	214505	NM_001246319	689399	Rn.51	NM_001246319	ENSRNOG00000042944	Cenpw	CENP-W	centromere protein W	protein-coding
MACS_peak_1881-2	chr1	69704930	69706756	1826	3112.18	35.18	4.17	Intergenic	L1_Rn|LINE|L1	53990	NM_001009511	494230	Rn.129435	NM_001009511	ENSRNOG00000057219	Vom1r30	V1rl1	vomeronasal 1 receptor 30	protein-coding
MACS_peak_1665-2	chr1	60346545	60348369	1824	1123.06	30.55	7.31	Intergenic	L1_Rn|LINE|L1	-36789	NM_133574	171105	Rn.10614	NM_133574	ENSRNOG00000047387	Lnpep	IRAP|P-LAP|Vp165	leucyl and cystinyl aminopeptidase	protein-coding
MACS_peak_1587	chr1	56967130	56968953	1823	1316.6	47.22	7.36	Intergenic	Lx2A1|LINE|L1	131068	NM_001099465	685666	Rn.217930	NM_001099465	ENSRNOG00000013671	Vom2r9	RGD1564755	vomeronasal 2 receptor, 9	protein-coding
MACS_peak_1126	chr1	40494553	40496375	1822	325.72	12.96	7.56	Intergenic	B4A|SINE|B4	-664434	NM_133425	171010	Rn.87667	NM_133425	ENSRNOG00000016368	Ppp1r14c	Kepi	protein phosphatase 1, regulatory (inhibitor) subunit 14c	protein-coding
MACS_peak_3953	chr1	184427992	184429813	1821	3100	44.44	9.45	Intergenic	L1_Rn|LINE|L1	-44470	NM_001198589	361630	Rn.51807	NM_001198589	ENSRNOG00000015488	Tead1	TEF-1	TEA domain transcription factor 1	protein-coding
MACS_peak_5863-2	chr1	275444079	275445900	1821	3100	37.96	9.45	intron (NM_001106367, intron 1 of 26)	RNHAL1|LINE|L1	28632	NM_001106367	294043	Rn.46999	NM_001106367	ENSRNOG00000028832	Sorcs3	-	sortilin-related VPS10 domain containing receptor 3	protein-coding
MACS_peak_1412	chr1	55509607	55511425	1818	734.6	21.29	6.83	Intergenic	Intergenic	-145506	NM_001191619	292316	Rn.145528	NM_001191619	ENSRNOG00000052093	Smok2a	RGD1565233	sperm motility kinase 2A	protein-coding
MACS_peak_1741-4	chr1	62896091	62897909	1818	3076.1	33.33	9.37	Intergenic	L1_Rn|LINE|L1	62363	NM_001037357	361493	Rn.198481	NM_001037357	ENSRNOG00000053260	Lilrb3l	Lilrb3|Pir-A1|Pir-A2|Pirb	leukocyte immunoglobulin-like receptor, subfamily B (with TM and ITIM domains), member 3-like	protein-coding
MACS_peak_1664	chr1	60179485	60181301	1816	2178.38	28.7	8.34	Intergenic	L1_Rat2|LINE|L1	97041	NM_001106214	292381	Rn.162409	NM_001106214	ENSRNOG00000012988	Lix1	-	limb and CNS expressed 1	protein-coding
MACS_peak_2596	chr1	107475345	107477160	1815	1645.34	36.11	7.46	Intergenic	L1_Rat1|LINE|L1	29549	NM_001103363	100125384	Rn.215024	NM_001103363		LOC100125384	-	hypothetical protein LOC100125384	protein-coding
MACS_peak_687	chr1	29224618	29226430	1812	1142.85	28.7	7.2	Intergenic	L1_Rat1|LINE|L1	-531710	NM_001106204	292188	Rn.9080	NM_001106204		Rnf217	Ibrdc1	ring finger protein 217	protein-coding
MACS_peak_371	chr1	26362255	26364063	1808	586.99	22.22	6.95	Intergenic	Intergenic	-268673	NM_001108459	361459	Rn.230112	NM_001108459		Clvs2	Clavesin-2|RGD1306801|Rlbp1l2	clavesin 2	protein-coding
MACS_peak_395-3	chr1	26424771	26426579	1808	2406.4	32.41	8.48	Intergenic	Intergenic	-206157	NM_001108459	361459	Rn.230112	NM_001108459		Clvs2	Clavesin-2|RGD1306801|Rlbp1l2	clavesin 2	protein-coding
MACS_peak_3467-3	chr1	156471415	156473221	1806	3100	35.18	9.45	Intergenic	L1_Rn|LINE|L1	9214	NM_001000936	405258	Rn.141944	NM_001000936	ENSRNOG00000050559	Olr27	-	olfactory receptor 27	protein-coding
MACS_peak_3917	chr1	180292020	180293826	1806	2569.08	36.11	8.51	Intergenic	RNHAL1|LINE|L1	86271	NM_001000223	293421	Rn.141757	NM_001000223	ENSRNOG00000032092	Olr285	ratchr1-166658959-166659894_ORF	olfactory receptor 285	protein-coding
MACS_peak_1424	chr1	55640237	55642042	1805	828.99	25	6.91	Intergenic	Intergenic	-195964	NM_001099463	685557	Rn.217943	NM_001099463		Vom2r7	-	vomeronasal 2 receptor, 7	protein-coding
MACS_peak_3929-2	chr1	180990287	180992091	1804	1170.03	25.92	7.23	Intergenic	L1_Rn|LINE|L1	117229	NM_001191839	361623	Rn.198515	NM_001191839	ENSRNOG00000014373	Trim66	-	tripartite motif-containing 66	protein-coding
MACS_peak_158	chr1	11654029	11655831	1802	3100	34.26	9.45	Intergenic	L1_Rn|LINE|L1	1104749	NM_012799	25264	Rn.89709	NM_012799		Nmbr	NMB-R	neuromedin B receptor	protein-coding
MACS_peak_1098-2	chr1	40404187	40405988	1801	758.21	19.44	6.86	Intergenic	Intergenic	-754811	NM_133425	171010	Rn.87667	NM_133425	ENSRNOG00000016368	Ppp1r14c	Kepi	protein phosphatase 1, regulatory (inhibitor) subunit 14c	protein-coding
MACS_peak_272-2	chr1	20509545	20511345	1800	3093.55	32.41	9.4	Intergenic	L1_Rn|LINE|L1	369392	NM_001170575	293947	Rn.106138	NM_001106354	ENSRNOG00000011245	Arhgap18	-	Rho GTPase activating protein 18	protein-coding
MACS_peak_1524-2	chr1	56582963	56584760	1797	2268.06	21.29	8.5	Intergenic	Intergenic	515248	NM_001099465	685666	Rn.217930	NM_001099465	ENSRNOG00000013671	Vom2r9	RGD1564755	vomeronasal 2 receptor, 9	protein-coding
MACS_peak_5478	chr1	242817194	242818991	1797	1021.9	30.55	7.19	intron (NM_001100975, intron 50 of 71)	L1_Rn|LINE|L1	310574	NM_001100975	309243	Rn.16931	NM_001100975		Vps13a	RGD1311340	vacuolar protein sorting 13A	protein-coding
MACS_peak_2252-2	chr1	80265731	80267524	1793	3100	36.11	9.45	Intergenic	L1_Rat1|LINE|L1	-10850	NM_012525	24257	Rn.25934	NM_012525	ENSRNOG00000042250	Cgm4	CEA4|CEA5|CGM4AA|Cea|Cear|Psg16	carcinoembryonic antigen gene family 4	protein-coding
MACS_peak_5821-2	chr1	269789887	269791680	1793	2791.17	37.96	8.87	intron (NM_001135762, intron 6 of 15)	L1_Rn|LINE|L1	-324627	NM_040669	114638	Rn.17691	NM_040669	ENSRNOG00000045838	Hps1	Hps	HPS1, biogenesis of lysosomal organelles complex 3 subunit 1	protein-coding
MACS_peak_4149-2	chr1	186646770	186648562	1792	1158.72	17.59	7.19	Intergenic	RMER20B|LTR|ERVK	-669216	NM_001013434	365355	Rn.3271	NM_001013434	ENSRNOG00000012258	Rras2	-	related RAS viral (r-ras) oncogene homolog 2	protein-coding
MACS_peak_198	chr1	13563755	13565545	1790	3100	77.77	9.45	Intergenic	Intergenic	5276	NR_046238	100861534		NR_046238	ENSRNOG00000059852	Rn5-8s	-	5.8S ribosomal RNA	rRNA
MACS_peak_5352-2	chr1	235352701	235354490	1789	1136.78	25	7.24	Intergenic	L1_Rat1|LINE|L1	-23939	NM_001000505	309221	Rn.141711	NM_001000505	ENSRNOG00000046620	Olr318	-	olfactory receptor 318	protein-coding
MACS_peak_1143	chr1	40602205	40603991	1786	641.74	19.44	6.86	Intergenic	Intergenic	-556800	NM_133425	171010	Rn.87667	NM_133425	ENSRNOG00000016368	Ppp1r14c	Kepi	protein phosphatase 1, regulatory (inhibitor) subunit 14c	protein-coding
MACS_peak_5229	chr1	230713697	230715483	1786	407	26.85	7.28	Intergenic	Intergenic	-215627	NM_173302	286961	Rn.105623	NM_173302		Slc22a24	Oat5|Slc22a19|Slc22a9	solute carrier family 22, member 24	protein-coding
MACS_peak_4878	chr1	201704288	201706073	1785	3058.59	35.18	9.26	Intergenic	L1_Rn|LINE|L1	113588	NM_053611	100912108	Rn.11182	NM_053611	ENSRNOG00000019206	Nupr1	p8	nuclear protein 1, transcriptional regulator	protein-coding
MACS_peak_272	chr1	20507553	20509335	1782	3093.55	32.41	9.4	Intergenic	L1_Rn|LINE|L1	371393	NM_001170575	293947	Rn.106138	NM_001106354	ENSRNOG00000011245	Arhgap18	-	Rho GTPase activating protein 18	protein-coding
MACS_peak_387-2	chr1	26399956	26401735	1779	708.81	31.48	6.86	Intergenic	URR1A|DNA|hAT-Charlie	-230987	NM_001108459	361459	Rn.230112	NM_001108459		Clvs2	Clavesin-2|RGD1306801|Rlbp1l2	clavesin 2	protein-coding
MACS_peak_5469-4	chr1	242480257	242482035	1778	3100	33.33	9.45	Intergenic	L1_Rat1|LINE|L1	-3416	NM_001013151	309242	Rn.35127	NM_001013151	ENSRNOG00000014840	Gna14	Tieg3	G protein subunit alpha 14	protein-coding
MACS_peak_1606-2	chr1	57904602	57906379	1777	3100	32.41	9.45	Intergenic	L1_Rn|LINE|L1	-33502	NM_001169138	292406	Rn.165619	NM_001169138	ENSRNOG00000010529	Thbs2	TSP-2	thrombospondin 2	protein-coding
MACS_peak_418	chr1	26765208	26766983	1775	1291.68	26.85	7.32	Intergenic	L1_Rn|LINE|L1	134263	NM_001108459	361459	Rn.230112	NM_001108459		Clvs2	Clavesin-2|RGD1306801|Rlbp1l2	clavesin 2	protein-coding
MACS_peak_1426	chr1	55644312	55646086	1774	826.69	25.92	6.91	Intergenic	B3A|SINE|B2	-191904	NM_001099463	685557	Rn.217943	NM_001099463		Vom2r7	-	vomeronasal 2 receptor, 7	protein-coding
MACS_peak_1286	chr1	49034345	49036117	1772	1101.82	32.41	7.31	Intergenic	L1_Rn|LINE|L1	108745	NM_001038615	308099	Rn.20633	NM_001038615	ENSRNOG00000030210	Fndc1	-	fibronectin type III domain containing 1	protein-coding
MACS_peak_424	chr1	27204883	27206654	1771	1310.45	30.55	7.34	intron (NM_021666, intron 4 of 38)	L1_Rn|LINE|L1	94172	NM_021666	59299	Rn.41863	NM_021666	ENSRNOG00000012609	Trdn	-	triadin	protein-coding
MACS_peak_5633	chr1	258932028	258933798	1770	1253.07	27.78	7.28	Intergenic	L1_Rn|LINE|L1	281084	NM_031606	50557	Rn.22158	NM_031606	ENSRNOG00000020723	Pten	MMAC1|Mmac|TEP1	phosphatase and tensin homolog	protein-coding
MACS_peak_4689	chr1	189959971	189961738	1767	433.05	16.67	7.24	Intergenic	Intergenic	743893	NM_080781	114023	Rn.4327	NM_080781	ENSRNOG00000057623	Copb1	-	coatomer protein complex, subunit beta 1	protein-coding
MACS_peak_1103-2	chr1	40419668	40421433	1765	902.3	18.52	7	Intergenic	Intergenic	-739348	NM_133425	171010	Rn.87667	NM_133425	ENSRNOG00000016368	Ppp1r14c	Kepi	protein phosphatase 1, regulatory (inhibitor) subunit 14c	protein-coding
MACS_peak_395-2	chr1	26422938	26424703	1765	2406.4	32.41	8.48	Intergenic	RMER6B|LTR|ERVK	-208012	NM_001108459	361459	Rn.230112	NM_001108459		Clvs2	Clavesin-2|RGD1306801|Rlbp1l2	clavesin 2	protein-coding
MACS_peak_2562	chr1	104730097	104731861	1764	2442.15	33.33	8.29	Intergenic	L1_Rn|LINE|L1	13043	NM_001002283	404643	Rn.141967	NM_001002283	ENSRNOG00000049416	Mrgprb13	MrgB8|Mrgprb8	MAS-related GPR, member B13	protein-coding
MACS_peak_4946	chr1	202773248	202775012	1764	672.86	16.67	6.89	Intergenic	Intergenic	-628728	NM_130738	113938	Rn.11169	NM_130738	ENSRNOG00000054391	Snurf	-	SNRPN upstream reading frame	protein-coding
MACS_peak_4056-2	chr1	186266303	186268064	1761	1935.92	29.63	7.88	Intergenic	Lx4B|LINE|L1	-288733	NM_001013434	365355	Rn.3271	NM_001013434	ENSRNOG00000012258	Rras2	-	related RAS viral (r-ras) oncogene homolog 2	protein-coding
MACS_peak_2537	chr1	100239339	100241099	1760	580.66	21.29	6.96	Intergenic	L1_Rat1|LINE|L1	-32254	NM_001099476	308551	Rn.217938	NM_001099476		Vom2r38	RGD1565669	vomeronasal 2 receptor, 38	protein-coding
MACS_peak_2644	chr1	110206622	110208382	1760	1159.12	27.78	7.19	Intergenic	L1_Rn|LINE|L1	-1780528	NM_001195599	499158	Rn.52198	NM_001195599	ENSRNOG00000049297	Ccdc179	RGD1559980	coiled-coil domain containing 179	protein-coding
MACS_peak_398	chr1	26436535	26438293	1758	2858.5	45.37	8.86	Intergenic	(TC)n|Simple_repeat|Simple_repeat	-194418	NM_001108459	361459	Rn.230112	NM_001108459		Clvs2	Clavesin-2|RGD1306801|Rlbp1l2	clavesin 2	protein-coding
MACS_peak_1167	chr1	40742666	40744419	1753	628.6	20.37	6.86	Intergenic	RCHARR1|DNA|hAT-Charlie	-416356	NM_133425	171010	Rn.87667	NM_133425	ENSRNOG00000016368	Ppp1r14c	Kepi	protein phosphatase 1, regulatory (inhibitor) subunit 14c	protein-coding
MACS_peak_2259-2	chr1	80400441	80402194	1753	1393.55	35.18	7.35	Intergenic	RNHAL1|LINE|L1	-27424	NM_021677	59313	Rn.42878	NM_021677	ENSRNOG00000027288	Psgb1	Psg	pregnancy-specific beta 1-glycoprotein	protein-coding
MACS_peak_5295	chr1	231598373	231600125	1752	2387.57	34.26	8.59	intron (NM_138908, intron 6 of 9)	L1_Rn|LINE|L1	36042	NM_138908	192273	Rn.31066	NM_138908	ENSRNOG00000017964	Slc22a25	Slc22a9|Ust1|Ust1r	solute carrier family 22, member 25	protein-coding
MACS_peak_1855	chr1	68586250	68588001	1751	825.85	26.85	6.91	Intergenic	L1_Rn|LINE|L1	33464	NM_001099659	367480	Rn.217627	NM_001099659		Vom2r78	-	vomeronasal 2 receptor, 78	protein-coding
MACS_peak_4862	chr1	200765822	200767567	1745	3100	44.44	9.45	Intergenic	L1_Rn|LINE|L1	283062	NM_019158	29172	Rn.6315	NM_019158	ENSRNOG00000014652	Aqp8	AQP-8	aquaporin 8	protein-coding
MACS_peak_1960-4	chr1	70794675	70796418	1743	3100	32.41	9.45	intron (NM_001106220, intron 2 of 8)	L1_Rn|LINE|L1	36704	NM_001106220	292545	Rn.218640	NM_001106220	ENSRNOG00000042030	Nlrp4a	RGD1561918	NLR family, pyrin domain containing 4A	protein-coding
MACS_peak_4815	chr1	195731469	195733212	1743	1802.36	40.74	7.67	Intergenic	L1_Rn|LINE|L1	-76314	NM_001106304	293546	Rn.47330	NM_001106304	ENSRNOG00000016013	Gprc5b	-	G protein-coupled receptor, class C, group 5, member B	protein-coding
MACS_peak_3113	chr1	139147067	139148808	1741	1217.52	30.55	7.27	Intergenic	L1_Rat1|LINE|L1	-792946	NM_001039006	293023	Rn.16545	NM_001039006	ENSRNOG00000010959	Klhl25	RGD1310815	kelch-like family member 25	protein-coding
MACS_peak_3903-2	chr1	179666213	179667953	1740	1838.94	25.92	7.66	Intergenic	L1_Rn|LINE|L1	21922	NM_001000999	405363	Rn.141768	NM_001000999	ENSRNOG00000054146	Olr264	-	olfactory receptor 264	protein-coding
MACS_peak_4011	chr1	186150274	186152014	1740	609.8	21.29	6.89	Intergenic	L1_Rat4|LINE|L1	-172694	NM_001013434	365355	Rn.3271	NM_001013434	ENSRNOG00000012258	Rras2	-	related RAS viral (r-ras) oncogene homolog 2	protein-coding
MACS_peak_1260-2	chr1	44780376	44782114	1738	981.94	25	7.09	Intergenic	L1_Rat1|LINE|L1	-2399	NM_001304734	25601	Rn.10118	NM_013071	ENSRNOG00000018191	Oprm1	MORA|Oprm|Oprrm1	opioid receptor, mu 1	protein-coding
MACS_peak_5429-2	chr1	239415606	239417341	1735	3100	38.89	9.45	Intergenic	L1_Rn|LINE|L1	-751018	NM_019141	25565	Rn.53972	NM_019141	ENSRNOG00000013239	Tle4	Esp2|Grg-4	transducin-like enhancer of split 4	protein-coding
MACS_peak_3037	chr1	134792452	134794185	1733	1733.58	25	7.62	Intergenic	L1_Rat1|LINE|L1	-252548	NM_001191625	308742	Rn.220729	NM_001191625	ENSRNOG00000009932	Mctp2	RGD1562967	multiple C2 and transmembrane domain containing 2	protein-coding
MACS_peak_5945-5	chr1	281425235	281426968	1733	1959.98	33.33	7.96	Intergenic	L1_Rat1|LINE|L1	-37233	NM_013160	25701	Rn.37510	NM_013160	ENSRNOG00000034078	Mxi1	MXI-WR	MAX interactor 1, dimerization protein	protein-coding
MACS_peak_1736-2	chr1	62849054	62850786	1732	3100	41.66	9.45	Intergenic	L1_Rn|LINE|L1	15283	NM_001037357	361493	Rn.198481	NM_001037357	ENSRNOG00000053260	Lilrb3l	Lilrb3|Pir-A1|Pir-A2|Pirb	leukocyte immunoglobulin-like receptor, subfamily B (with TM and ITIM domains), member 3-like	protein-coding
MACS_peak_3484-4	chr1	157027101	157028832	1731	3226.07	42.59	5.88	Intergenic	L1_Rn|LINE|L1	-78686	NM_053524	85431	Rn.14744	NM_053524	ENSRNOG00000013925	Nox4	-	NADPH oxidase 4	protein-coding
MACS_peak_5549	chr1	249774100	249775831	1731	1557.45	35.18	7.54	Intergenic	RatSatRep2|Unknown|Unknown	-60404	NM_001012743	309419	Rn.203303	NM_001012743	ENSRNOG00000015232	Pip5k1b	Pip5k1a	phosphatidylinositol-4-phosphate 5-kinase type 1 beta	protein-coding
MACS_peak_1378	chr1	55365811	55367538	1727	849.24	28.7	6.96	Intergenic	L1VL4a|LINE|L1	-1664	NM_001191619	292316	Rn.145528	NM_001191619	ENSRNOG00000052093	Smok2a	RGD1565233	sperm motility kinase 2A	protein-coding
MACS_peak_781	chr1	36910223	36911949	1726	2989.46	34.26	9.05	Intergenic	L1_Rat1|LINE|L1	598791	NM_001106097	290939	Rn.1773	NM_001106097	ENSRNOG00000017150	Med10	RGD1310128	mediator complex subunit 10	protein-coding
MACS_peak_4126	chr1	186575478	186577203	1725	1569.21	21.29	7.55	Intergenic	Intergenic	-597890	NM_001013434	365355	Rn.3271	NM_001013434	ENSRNOG00000012258	Rras2	-	related RAS viral (r-ras) oncogene homolog 2	protein-coding
MACS_peak_5440	chr1	240071774	240073499	1725	3106.99	37.96	3.91	Intergenic	L1_Rn|LINE|L1	190410	NM_198738	293820	Rn.100813	NM_198738	ENSRNOG00000013971	Psat1	Psa1	phosphoserine aminotransferase 1	protein-coding
MACS_peak_1251	chr1	44394013	44395736	1723	1543.32	43.52	7.5	Intergenic	L1_Rat1|LINE|L1	-388770	NM_001304734	25601	Rn.10118	NM_013071	ENSRNOG00000018191	Oprm1	MORA|Oprm|Oprrm1	opioid receptor, mu 1	protein-coding
MACS_peak_807	chr1	38503312	38505035	1723	1407.08	37.96	7.4	intron (NM_031007, intron 2 of 23)	L1_Rn|LINE|L1	69373	NM_031007	81636	Rn.10731	NM_031007	ENSRNOG00000032150	Adcy2	AC2	adenylate cyclase 2	protein-coding
MACS_peak_4378	chr1	187483720	187485435	1715	627.24	41.66	6.86	Intergenic	SATI_RN|Satellite|Satellite	-1506127	NM_001013434	365355	Rn.3271	NM_001013434	ENSRNOG00000012258	Rras2	-	related RAS viral (r-ras) oncogene homolog 2	protein-coding
MACS_peak_1494-2	chr1	56432696	56434409	1713	3100	98.14	9.45	Intergenic	Intergenic	-366787	NM_001191619	292316	Rn.145528	NM_001191619	ENSRNOG00000052093	Smok2a	RGD1565233	sperm motility kinase 2A	protein-coding
MACS_peak_809	chr1	38659967	38661680	1713	1958.3	31.48	7.96	intron (NM_031007, intron 3 of 23)	Lx4B|LINE|L1	226023	NM_031007	81636	Rn.10731	NM_031007	ENSRNOG00000032150	Adcy2	AC2	adenylate cyclase 2	protein-coding
MACS_peak_2560	chr1	104484044	104485755	1711	1580.42	33.33	7.6	Intergenic	L1_Rat1|LINE|L1	4790	NM_001002287	404658	Rn.155107	NM_001002287	ENSRNOG00000033021	Mrgprb4	MrgB4	MAS-related GPR, member B4	protein-coding
MACS_peak_4133-2	chr1	186604662	186606372	1710	1627.45	30.55	7.47	Intergenic	RNHAL1|LINE|L1	-627067	NM_001013434	365355	Rn.3271	NM_001013434	ENSRNOG00000012258	Rras2	-	related RAS viral (r-ras) oncogene homolog 2	protein-coding
MACS_peak_3174-2	chr1	146331728	146333432	1704	1694.67	25.92	7.57	Intergenic	Lx8b|LINE|L1	-312408	NM_001170432	293065	Rn.138440	NM_001170432	ENSRNOG00000025088	Tmc3	-	transmembrane channel-like 3	protein-coding
MACS_peak_3631	chr1	164196391	164198095	1704	1656.36	32.41	7.52	Intergenic	L1_Rn|LINE|L1	33087	NM_001109150	499205	Rn.229468	NM_001109150	ENSRNOG00000010763	Fam181b	RGD1564695	family with sequence similarity 181, member B	protein-coding
MACS_peak_403	chr1	26472258	26473962	1704	1451.52	43.52	7.42	Intergenic	RLTR19B|LTR|ERVK	-158722	NM_001108459	361459	Rn.230112	NM_001108459		Clvs2	Clavesin-2|RGD1306801|Rlbp1l2	clavesin 2	protein-coding
MACS_peak_3423	chr1	154595335	154597038	1703	1721.94	33.33	7.63	Intergenic	L1_Rn|LINE|L1	-135789	NM_001037659	652956	Rn.189455	NM_001037659		Mpp1	p55	membrane palmitoylated protein 1	protein-coding
MACS_peak_125	chr1	9061434	9063133	1699	1705.33	36.11	7.55	intron (NM_214458, intron 2 of 11)	L1_Rn|LINE|L1	49086	NM_214458	308291	Rn.211823	NM_214458	ENSRNOG00000015473	Phactr2	-	phosphatase and actin regulator 2	protein-coding
MACS_peak_277	chr1	21038016	21039715	1699	991.13	28.7	7.13	Intergenic	RNHAL1|LINE|L1	-159028	NM_001170575	293947	Rn.106138	NM_001106354	ENSRNOG00000011245	Arhgap18	-	Rho GTPase activating protein 18	protein-coding
MACS_peak_2566-2	chr1	104850423	104852118	1695	2887.29	31.48	8.94	Intergenic	L1_Rn|LINE|L1	22563	NM_001002285	404645	Rn.141966	NM_001002285	ENSRNOG00000022729	Mrgprx2l	MrgB2|Mrgprb2	MAS-related G protein-coupled receptor, member X2-like	protein-coding
MACS_peak_5113	chr1	220262249	220263943	1694	1604.43	28.7	7.61	Intergenic	L1_Rat1|LINE|L1	-6062	NM_001000555	365385	Rn.141727	NM_001000555	ENSRNOG00000050359	Olr311	ratchr1-200923762-200924694_ORF	olfactory receptor 311	protein-coding
MACS_peak_5982-2	chr1	287198249	287199943	1694	2340.32	32.41	8.56	Intergenic	RNHAL1|LINE|L1	-28958	NM_032081	84028	Rn.6696	NM_032081	ENSRNOG00000017908	Pnliprp1	-	pancreatic lipase-related protein 1	protein-coding
MACS_peak_1468-3	chr1	56160972	56162665	1693	1429.91	21.29	7.37	Intergenic	Lx5|LINE|L1	-95053	NM_001191619	292316	Rn.145528	NM_001191619	ENSRNOG00000052093	Smok2a	RGD1565233	sperm motility kinase 2A	protein-coding
MACS_peak_1666	chr1	60348902	60350584	1682	1770.59	31.48	7.66	Intergenic	L1_Rn|LINE|L1	-39075	NM_133574	171105	Rn.10614	NM_133574	ENSRNOG00000047387	Lnpep	IRAP|P-LAP|Vp165	leucyl and cystinyl aminopeptidase	protein-coding
MACS_peak_5059-2	chr1	217026255	217027934	1679	2044.28	34.26	8.19	Intergenic	L1_Rn|LINE|L1	334210	NM_032614	58815	Rn.3578	NM_032614	ENSRNOG00000016227	Glrx3	PICOT|Txnl2	glutaredoxin 3	protein-coding
MACS_peak_993	chr1	39808090	39809766	1676	2397.64	84.25	8.49	Intergenic	B1_Rn|SINE|Alu	-195914	NR_037334	100526572		NR_037334	ENSRNOG00000035509	Mir3556b	rno-mir-3556b	microRNA 3556b	ncRNA
MACS_peak_3873-2	chr1	177976857	177978530	1673	3098.95	31.48	9.42	Intergenic	L1_Rn|LINE|L1	10517	NM_001000552	365341		NM_001000552		Olr220	ratchr1-164247597-164248520_ORF	olfactory receptor 220	protein-coding
MACS_peak_3752	chr1	173877987	173879659	1672	1059.19	26.85	7.17	intron (NM_001082572, intron 4 of 5)	L1_Rat1|LINE|L1	6695	NM_001082572	308901	Rn.107862	NM_001082572	ENSRNOG00000018517	Trim21	-	tripartite motif-containing 21	protein-coding
MACS_peak_4328	chr1	187240672	187242344	1672	725.67	33.33	6.81	Intergenic	Intergenic	-1263058	NM_001013434	365355	Rn.3271	NM_001013434	ENSRNOG00000012258	Rras2	-	related RAS viral (r-ras) oncogene homolog 2	protein-coding
MACS_peak_3012-3	chr1	132622044	132623712	1668	3100	32.41	9.45	Intergenic	RatSatRep2|Unknown|Unknown	-129163	NM_080778	113984	Rn.17815	NM_080778	ENSRNOG00000010308	Nr2f2	Tfcoup2	nuclear receptor subfamily 2, group F, member 2	protein-coding
MACS_peak_5635	chr1	259021191	259022859	1668	636.6	20.37	6.86	Intergenic	L1_Rat1|LINE|L1	-201969	NR_131253	102548019	Rn.177160	NR_131253		Rps4x-ps1	-	ribosomal protein S4, X-linked, pseudogene 1	pseudo
MACS_peak_5814-2	chr1	268105570	268107233	1663	3100	36.11	9.45	Intergenic	L1_Rn|LINE|L1	-12624	NM_001106368	294048	Rn.15411	NM_001106368	ENSRNOG00000013309	Pik3ap1	-	phosphoinositide-3-kinase adaptor protein 1	protein-coding
MACS_peak_1393	chr1	55437449	55439111	1662	328.7	12.04	7.57	Intergenic	Intergenic	-73270	NM_001191619	292316	Rn.145528	NM_001191619	ENSRNOG00000052093	Smok2a	RGD1565233	sperm motility kinase 2A	protein-coding
MACS_peak_2524	chr1	100097480	100099141	1661	797.45	21.29	6.91	intron (NM_001099487, intron 4 of 4)	L1_Rat1|LINE|L1	109645	NM_001099487	690356	Rn.217935	NM_001099487	ENSRNOG00000043280	Vom2r37	-	vomeronasal 2 receptor, 37	protein-coding
MACS_peak_3841-2	chr1	176703135	176704796	1661	1521.8	23.15	7.57	Intergenic	L1_Rat1|LINE|L1	-7417	NM_001000171	293309	Rn.141840	NM_001000171	ENSRNOG00000046945	Olr163	ratchr1-162444789-162445754_ORF	olfactory receptor 163	protein-coding
MACS_peak_3796	chr1	175288466	175290124	1658	1064.11	31.48	7.18	Intergenic	L1_Rn2|LINE|L1	5398	NM_001000160	293273	Rn.141861	NM_001000160	ENSRNOG00000024877	Olr136	ratchr1-161864433-161865386_ORF	olfactory receptor 136	protein-coding
MACS_peak_1736	chr1	62847358	62849013	1655	3100	41.66	9.45	Intergenic	L1_Rn|LINE|L1	13548	NM_001037357	361493	Rn.198481	NM_001037357	ENSRNOG00000053260	Lilrb3l	Lilrb3|Pir-A1|Pir-A2|Pirb	leukocyte immunoglobulin-like receptor, subfamily B (with TM and ITIM domains), member 3-like	protein-coding
MACS_peak_2318	chr1	87255515	87257170	1655	753.28	31.48	6.86	Intergenic	L1_Rat1|LINE|L1	-51087	NM_001099469	292414	Rn.217941	NM_001099469	ENSRNOG00000011191	Vom2r10	RGD1565464	vomeronasal 2 receptor, 10	protein-coding
MACS_peak_1283	chr1	48834002	48835656	1654	671.03	27.78	6.89	Intergenic	RNHAL1|LINE|L1	-29516	NM_001309449	308097		NM_001107455	ENSRNOG00000018915	Tagap	-	T-cell activation RhoGTPase activating protein	protein-coding
MACS_peak_2551	chr1	104050762	104052411	1649	1883.99	33.33	7.81	Intergenic	RNHAL1|LINE|L1	-6945	NM_181628	292925	Rn.7410	NM_181628	ENSRNOG00000013381	Tsg101	Rw	tumor susceptibility 101	protein-coding
MACS_peak_2115	chr1	73780929	73782577	1648	1039.42	32.41	7.18	intron (NM_001099467, intron 3 of 5)	L1_Rat2|LINE|L1	-201868	NM_173319	286985	Rn.10812	NM_173319	ENSRNOG00000031562	Vom2r31	-	vomeronasal 2 receptor, 31	protein-coding
MACS_peak_3649	chr1	164513010	164514658	1648	1375.51	46.29	7.36	Intergenic	L1_Rat1|LINE|L1	349678	NM_001109150	499205	Rn.229468	NM_001109150	ENSRNOG00000010763	Fam181b	RGD1564695	family with sequence similarity 181, member B	protein-coding
MACS_peak_547	chr1	28107554	28109201	1647	627.09	23.15	6.85	Intergenic	Intergenic	-808437	NM_021666	59299	Rn.41863	NM_021666	ENSRNOG00000012609	Trdn	-	triadin	protein-coding
MACS_peak_1566	chr1	56714106	56715752	1646	287.86	15.74	7.82	Intergenic	Intergenic	384180	NM_001099465	685666	Rn.217930	NM_001099465	ENSRNOG00000013671	Vom2r9	RGD1564755	vomeronasal 2 receptor, 9	protein-coding
MACS_peak_1335-3	chr1	53872846	53874491	1645	2343.26	30.55	8.59	Intergenic	L1_Rn|LINE|L1	-73190	NM_022236	63885	Rn.44869	NM_022236	ENSRNOG00000011310	Pde10a	Pde10a3	phosphodiesterase 10A	protein-coding
MACS_peak_3985	chr1	186058949	186060593	1644	1429.22	16.67	7.37	Intergenic	Intergenic	-81321	NM_001013434	365355	Rn.3271	NM_001013434	ENSRNOG00000012258	Rras2	-	related RAS viral (r-ras) oncogene homolog 2	protein-coding
MACS_peak_4877	chr1	201611828	201613471	1643	1057.88	34.26	7.18	Intergenic	L1_Rn|LINE|L1	206119	NM_053611	100912108	Rn.11182	NM_053611	ENSRNOG00000019206	Nupr1	p8	nuclear protein 1, transcriptional regulator	protein-coding
MACS_peak_886	chr1	39056920	39058561	1641	1189.26	24.07	7.21	intron (NM_031007, intron 21 of 23)	L1_Rn|LINE|L1	66816	NM_001082574	290946	Rn.105763	NM_001082574	ENSRNOG00000027422	Fastkd3	RGD1309729	FAST kinase domains 3	protein-coding
MACS_peak_4751-2	chr1	190843528	190845166	1638	3206.35	29.63	6.67	Intergenic	L1_Rn|LINE|L1	-21267	NM_017229	29516	Rn.10322	NM_017229	ENSRNOG00000011417	Pde3b	-	phosphodiesterase 3B	protein-coding
MACS_peak_5510	chr1	245800035	245801673	1638	2694.79	33.33	8.76	intron (NM_001108521, intron 1 of 17)	L1_Rn|LINE|L1	15774	NM_001108521	361739	Rn.102600	NM_001108521	ENSRNOG00000051262	Tmc1	-	transmembrane channel-like 1	protein-coding
MACS_peak_1128	chr1	40511112	40512749	1637	884.06	18.52	7.01	Intergenic	Intergenic	-647968	NM_133425	171010	Rn.87667	NM_133425	ENSRNOG00000016368	Ppp1r14c	Kepi	protein phosphatase 1, regulatory (inhibitor) subunit 14c	protein-coding
MACS_peak_695-2	chr1	30203878	30205511	1633	1247.54	24.07	7.24	Intergenic	L1_Rn|LINE|L1	-149790	NM_001108460	361462	Rn.60559	NM_001108460	ENSRNOG00000021442	Hddc2	RGD1307562	HD domain containing 2	protein-coding
MACS_peak_1142-2	chr1	40599876	40601507	1631	477.37	15.74	7.22	Intergenic	Intergenic	-559207	NM_133425	171010	Rn.87667	NM_133425	ENSRNOG00000016368	Ppp1r14c	Kepi	protein phosphatase 1, regulatory (inhibitor) subunit 14c	protein-coding
MACS_peak_3306	chr1	153129146	153130777	1631	1399.44	38.89	7.38	Intergenic	L1_Rat1|LINE|L1	7572	NM_001107580	309275	Rn.63379	NM_001107580	ENSRNOG00000056983	Trex2	RGD1562245	three prime repair exonuclease 2	protein-coding
MACS_peak_1335-4	chr1	53869439	53871069	1630	2343.26	30.55	8.59	Intergenic	L1_Rn|LINE|L1	-69776	NM_022236	63885	Rn.44869	NM_022236	ENSRNOG00000011310	Pde10a	Pde10a3	phosphodiesterase 10A	protein-coding
MACS_peak_4319-2	chr1	187220749	187222379	1630	938.95	25.92	7.15	Intergenic	Intergenic	-1243114	NM_001013434	365355	Rn.3271	NM_001013434	ENSRNOG00000012258	Rras2	-	related RAS viral (r-ras) oncogene homolog 2	protein-coding
MACS_peak_4397	chr1	187598318	187599948	1630	3100	195.36	9.45	Intergenic	ISAT_RN|Satellite|Satellite	-1620683	NM_001013434	365355	Rn.3271	NM_001013434	ENSRNOG00000012258	Rras2	-	related RAS viral (r-ras) oncogene homolog 2	protein-coding
MACS_peak_4441	chr1	187871214	187872842	1628	1846.67	58.33	7.69	Intergenic	SATI_RN|Satellite|Satellite	-1893578	NM_001013434	365355	Rn.3271	NM_001013434	ENSRNOG00000012258	Rras2	-	related RAS viral (r-ras) oncogene homolog 2	protein-coding
MACS_peak_2927	chr1	122927214	122928841	1627	1392.91	38.89	7.35	Intergenic	L1_Rn|LINE|L1	513124	NR_037352	100526627		NR_037352	ENSRNOG00000046685	Mir344a-2	rno-mir-344a-2	microRNA 344a-2	ncRNA
MACS_peak_4315	chr1	187210103	187211729	1626	849.98	25	6.96	Intergenic	RatSatRep1|Satellite|Satellite	-1232466	NM_001013434	365355	Rn.3271	NM_001013434	ENSRNOG00000012258	Rras2	-	related RAS viral (r-ras) oncogene homolog 2	protein-coding
MACS_peak_5941	chr1	281039238	281040864	1626	1627.36	34.26	7.47	Intergenic	L1_Rat2|LINE|L1	131422	NM_131913	170751	Rn.25763	NM_131913	ENSRNOG00000012084	Xpnpep1	-	X-prolyl aminopeptidase 1	protein-coding
MACS_peak_3623	chr1	163844009	163845634	1625	720.45	24.07	6.8	Intergenic	L1_Rat1|LINE|L1	-44998	NM_001015012	308821	Rn.161854	NM_001015012	ENSRNOG00000010224	Rab30	Rsb30	RAB30, member RAS oncogene family	protein-coding
MACS_peak_5664	chr1	260772037	260773661	1624	1395.64	29.63	7.36	Intergenic	L1_Rn|LINE|L1	334222	NM_001107609	309523	Rn.208134	NM_001107609	ENSRNOG00000018929	Kif20b	Mphosph1	kinesin family member 20B	protein-coding
MACS_peak_980	chr1	39758503	39760127	1624	460.16	23.15	7.23	Intergenic	L1_Rn|LINE|L1	-146301	NR_037334	100526572		NR_037334	ENSRNOG00000035509	Mir3556b	rno-mir-3556b	microRNA 3556b	ncRNA
MACS_peak_3262-2	chr1	150708913	150710536	1623	3100	35.18	9.45	Intergenic	L1_Rat1|LINE|L1	-264114	NM_052804	24948	Rn.40595	NM_052804	ENSRNOG00000057464	Fmr1	FMRP	fragile X mental retardation 1	protein-coding
MACS_peak_4062	chr1	186328192	186329813	1621	448.52	19.44	7.2	Intergenic	RatSatRep1|Satellite|Satellite	-350552	NM_001013434	365355	Rn.3271	NM_001013434	ENSRNOG00000012258	Rras2	-	related RAS viral (r-ras) oncogene homolog 2	protein-coding
MACS_peak_3186-2	chr1	146790755	146792371	1616	1623.4	28.7	7.52	intron (NM_001105749, intron 1 of 18)	L1_Rn|LINE|L1	8368	NM_001105749	116996	Rn.104665	NM_001105749	ENSRNOG00000011680	Il16	-	interleukin 16	protein-coding
MACS_peak_1425	chr1	55642113	55643725	1612	566.13	21.29	6.98	Intergenic	MTE2a|LTR|ERVL-MaLR	-194184	NM_001099463	685557	Rn.217943	NM_001099463		Vom2r7	-	vomeronasal 2 receptor, 7	protein-coding
MACS_peak_2880	chr1	120432040	120433651	1611	854.18	22.22	6.99	Intergenic	L1_Rat1|LINE|L1	1890114	NR_037392	100526625		NR_037392	ENSRNOG00000049100	Mir344b-1	rno-mir-344b-1	microRNA 344b-1	ncRNA
MACS_peak_3751	chr1	173875835	173877445	1610	1466.48	26.85	7.48	intron (NM_001082572, intron 4 of 5)	L1_Rat1|LINE|L1	8878	NM_001082572	308901	Rn.107862	NM_001082572	ENSRNOG00000018517	Trim21	-	tripartite motif-containing 21	protein-coding
MACS_peak_5815	chr1	268342653	268344262	1609	1435.52	26.85	7.41	intron (NM_022953, intron 13 of 37)	L1_Rn|LINE|L1	101633	NM_022953	65047	Rn.30002	NM_022953	ENSRNOG00000026065	Slit1	MEGF4	slit guidance ligand 1	protein-coding
MACS_peak_389	chr1	26404612	26406220	1608	543.32	18.52	7.02	Intergenic	RNLTR15A2|LTR|ERVK	-226416	NM_001108459	361459	Rn.230112	NM_001108459		Clvs2	Clavesin-2|RGD1306801|Rlbp1l2	clavesin 2	protein-coding
MACS_peak_156-2	chr1	11642969	11644576	1607	1448.18	35.18	7.41	Intergenic	RNHAL1|LINE|L1	1093591	NM_012799	25264	Rn.89709	NM_012799		Nmbr	NMB-R	neuromedin B receptor	protein-coding
MACS_peak_1524-3	chr1	56584775	56586380	1605	2268.06	21.29	8.5	Intergenic	Intergenic	513532	NM_001099465	685666	Rn.217930	NM_001099465	ENSRNOG00000013671	Vom2r9	RGD1564755	vomeronasal 2 receptor, 9	protein-coding
MACS_peak_5590	chr1	254953793	254955396	1603	765.11	22.22	6.85	Intergenic	L1_Rn|LINE|L1	117612	NM_184050	373544	Rn.99609	NM_184050	ENSRNOG00000010915	Ermp1	Fxna	endoplasmic reticulum metallopeptidase 1	protein-coding
MACS_peak_3807	chr1	175518651	175520252	1601	842.34	24.07	6.96	Intergenic	L1_Rn|LINE|L1	-6295	NM_001000166	293289	Rn.141851	NM_001000166	ENSRNOG00000017138	Olr149	ratchr1-162109360-162108410_ORF	olfactory receptor 149	protein-coding
MACS_peak_287	chr1	21604231	21605829	1598	3074.24	42.59	9.36	Intergenic	L1_Rn|LINE|L1	38279	NM_001172116	685940	Rn.222405	NM_001172116	ENSRNOG00000039955	Samd3	-	sterile alpha motif domain containing 3	protein-coding
MACS_peak_5870	chr1	276324447	276326043	1596	585.13	20.37	6.97	Intergenic	L1_Rat1|LINE|L1	908888	NM_001106367	294043	Rn.46999	NM_001106367	ENSRNOG00000028832	Sorcs3	-	sortilin-related VPS10 domain containing receptor 3	protein-coding
MACS_peak_871	chr1	38931903	38933496	1593	714.89	23.15	6.79	intron (NM_031007, intron 13 of 23)	RatSatRep1|Satellite|Satellite	191857	NM_001082574	290946	Rn.105763	NM_001082574	ENSRNOG00000027422	Fastkd3	RGD1309729	FAST kinase domains 3	protein-coding
MACS_peak_5282	chr1	231289376	231290967	1591	1005.88	26.85	7.16	intron (NM_134379, intron 5 of 9)	L1_Rat1|LINE|L1	42512	NM_134379	171397	Rn.81213	NM_134379	ENSRNOG00000049826	UST4r	-	integral membrane transport protein UST4r	protein-coding
MACS_peak_4939-3	chr1	202746961	202748551	1590	777.86	16.67	6.84	Intergenic	RMER17C-int|LTR|ERVK	-602354	NM_130738	113938	Rn.11169	NM_130738	ENSRNOG00000054391	Snurf	-	SNRPN upstream reading frame	protein-coding
MACS_peak_3467	chr1	156468839	156470428	1589	3100	35.18	9.45	Intergenic	L1_Rn|LINE|L1	11899	NM_001000936	405258	Rn.141944	NM_001000936	ENSRNOG00000050559	Olr27	-	olfactory receptor 27	protein-coding
MACS_peak_4245	chr1	186997390	186998979	1589	578.83	21.29	6.96	Intergenic	RatSatRep1|Satellite|Satellite	-1019734	NM_001013434	365355	Rn.3271	NM_001013434	ENSRNOG00000012258	Rras2	-	related RAS viral (r-ras) oncogene homolog 2	protein-coding
MACS_peak_3797	chr1	175290134	175291721	1587	1393.91	28.7	7.35	Intergenic	L1_Rn2|LINE|L1	-6834	NM_001047938	499219	Rn.154901	NM_001047938	ENSRNOG00000024789	LOC499219	-	hypothetical protein LOC499219	protein-coding
MACS_peak_1012	chr1	40003577	40005163	1586	379.15	17.59	7.32	Intergenic	Lx10|LINE|L1	-391356	NR_037334	100526572		NR_037334	ENSRNOG00000035509	Mir3556b	rno-mir-3556b	microRNA 3556b	ncRNA
MACS_peak_1385-2	chr1	55395801	55397387	1586	1792.05	20.37	7.66	Intergenic	Intergenic	-31584	NM_001191619	292316	Rn.145528	NM_001191619	ENSRNOG00000052093	Smok2a	RGD1565233	sperm motility kinase 2A	protein-coding
MACS_peak_4006	chr1	186135074	186136660	1586	429.26	18.52	7.26	Intergenic	Intergenic	-157417	NM_001013434	365355	Rn.3271	NM_001013434	ENSRNOG00000012258	Rras2	-	related RAS viral (r-ras) oncogene homolog 2	protein-coding
MACS_peak_2723	chr1	114710467	114712050	1583	830	22.22	6.91	Intergenic	L1_Rat1|LINE|L1	-481703	NM_001107516	308663	Rn.65998	NM_001107516	ENSRNOG00000011480	Tubgcp5	-	tubulin, gamma complex associated protein 5	protein-coding
MACS_peak_2615	chr1	108777291	108778872	1581	1486.47	26.85	7.47	Intergenic	L1_Rn|LINE|L1	-351107	NM_001195599	499158	Rn.52198	NM_001195599	ENSRNOG00000049297	Ccdc179	RGD1559980	coiled-coil domain containing 179	protein-coding
MACS_peak_1746	chr1	62942503	62944083	1580	1285.94	29.63	7.35	Intergenic	L1_Rn2|LINE|L1	-54759	NM_001313924	683463	Rn.225038	NM_001313924	ENSRNOG00000053260	Lilrb3a	Lilrb3l	leukocyte immunoglobulin-like receptor, subfamily B (with TM and ITIM domains), member 3A	protein-coding
MACS_peak_3467-4	chr1	156473407	156474987	1580	3100	35.18	9.45	Intergenic	L1_Rn|LINE|L1	7335	NM_001000936	405258	Rn.141944	NM_001000936	ENSRNOG00000050559	Olr27	-	olfactory receptor 27	protein-coding
MACS_peak_2774-3	chr1	116523113	116524689	1576	2336.58	33.33	8.55	Intergenic	L1_Rat1|LINE|L1	283632	NR_130147	100125371	Rn.34289	NR_130147	ENSRNOG00000051135	Tug1	-	taurine up-regulated 1 (non-protein coding)	ncRNA
MACS_peak_3060-2	chr1	135448886	135450461	1575	1719.66	35.18	7.63	Intergenic	L1_Rn|LINE|L1	-275539	NM_001107524	308739	Rn.22326	NM_001107524	ENSRNOG00000012874	Rgma	-	repulsive guidance molecule family member A	protein-coding
MACS_peak_3718	chr1	166953188	166954762	1574	862.33	37.96	7	Intergenic	L1_Rat1|LINE|L1	-661253	NM_001191628	308831	Rn.49315	NM_001191628	ENSRNOG00000011151	Tenm4	Odz4	teneurin transmembrane protein 4	protein-coding
MACS_peak_1483	chr1	56378583	56380156	1573	411.88	14.81	7.27	Intergenic	Intergenic	-312604	NM_001191619	292316	Rn.145528	NM_001191619	ENSRNOG00000052093	Smok2a	RGD1565233	sperm motility kinase 2A	protein-coding
MACS_peak_5329	chr1	234327371	234328943	1572	498.8	21.29	7.18	Intergenic	L1_Rat1|LINE|L1	20812	NM_001006975	293749	Rn.17885	NM_001006975	ENSRNOG00000050395	Ms4a6bl	Ms4a6b	membrane-spanning 4-domains, subfamily A, member 6B-like	protein-coding
MACS_peak_1960	chr1	70796512	70798083	1571	3100	32.41	9.45	intron (NM_001106220, intron 2 of 8)	L1_Rn|LINE|L1	34953	NM_001106220	292545	Rn.218640	NM_001106220	ENSRNOG00000042030	Nlrp4a	RGD1561918	NLR family, pyrin domain containing 4A	protein-coding
MACS_peak_1118	chr1	40462782	40464350	1568	684.34	20.37	6.85	Intergenic	MT2A|LTR|ERVL	-696332	NM_133425	171010	Rn.87667	NM_133425	ENSRNOG00000016368	Ppp1r14c	Kepi	protein phosphatase 1, regulatory (inhibitor) subunit 14c	protein-coding
MACS_peak_4876	chr1	201609987	201611554	1567	1011.77	34.26	7.17	Intergenic	L1_Rn|LINE|L1	207998	NM_053611	100912108	Rn.11182	NM_053611	ENSRNOG00000019206	Nupr1	p8	nuclear protein 1, transcriptional regulator	protein-coding
MACS_peak_2340	chr1	87982288	87983854	1566	1724.48	31.48	7.65	Intergenic	Intergenic	-71772	NM_001110491	499114	Rn.105566	NM_001110491		Fbxo27	RGD1563982	F-box protein 27	protein-coding
MACS_peak_4130	chr1	186593311	186594876	1565	551.69	20.37	7.02	Intergenic	L1_Mur3|LINE|L1	-615643	NM_001013434	365355	Rn.3271	NM_001013434	ENSRNOG00000012258	Rras2	-	related RAS viral (r-ras) oncogene homolog 2	protein-coding
MACS_peak_2746-2	chr1	115598925	115600487	1562	1039.3	31.48	7.17	intron (NM_001107520, intron 64 of 91)	L1_Rat1|LINE|L1	-83884	NM_001271493	100365773	Rn.165558	NM_001271493	ENSRNOG00000014465	LOC100365773	Oca2|p	pink-eyed dilution-like	protein-coding
MACS_peak_2922	chr1	122828885	122830447	1562	817.56	35.18	6.87	Intergenic	RNHAL1|LINE|L1	-506707	NR_037392	100526625		NR_037392	ENSRNOG00000049100	Mir344b-1	rno-mir-344b-1	microRNA 344b-1	ncRNA
MACS_peak_3990	chr1	186078361	186079922	1561	348.05	12.04	7.41	Intergenic	RAL_Rn-int|LTR|ERV1	-100691	NM_001013434	365355	Rn.3271	NM_001013434	ENSRNOG00000012258	Rras2	-	related RAS viral (r-ras) oncogene homolog 2	protein-coding
MACS_peak_4269	chr1	187082568	187084129	1561	373.19	20.37	7.31	Intergenic	Lx5c|LINE|L1	-1104898	NM_001013434	365355	Rn.3271	NM_001013434	ENSRNOG00000012258	Rras2	-	related RAS viral (r-ras) oncogene homolog 2	protein-coding
MACS_peak_5532	chr1	247617887	247619448	1561	1316.64	36.11	7.36	intron (NM_001191562, intron 2 of 25)	L1_Rn|LINE|L1	-71523	NR_031919	100314051		NR_031919	ENSRNOG00000035472	Mir204	rno-mir-204	microRNA 204	ncRNA
MACS_peak_3970-4	chr1	185856338	185857897	1559	3100	36.11	9.45	intron (NM_172067, intron 6 of 15)	L1_Rat1|LINE|L1	121333	NM_001013434	365355	Rn.3271	NM_001013434	ENSRNOG00000012258	Rras2	-	related RAS viral (r-ras) oncogene homolog 2	protein-coding
MACS_peak_1451	chr1	56082803	56084360	1557	964.47	19.44	7.09	Intergenic	Intergenic	-16816	NM_001191619	292316	Rn.145528	NM_001191619	ENSRNOG00000052093	Smok2a	RGD1565233	sperm motility kinase 2A	protein-coding
MACS_peak_1742	chr1	62899164	62900720	1556	1167.81	23.15	7.23	Intergenic	L1_Rn2|LINE|L1	65305	NM_001037357	361493	Rn.198481	NM_001037357	ENSRNOG00000053260	Lilrb3l	Lilrb3|Pir-A1|Pir-A2|Pirb	leukocyte immunoglobulin-like receptor, subfamily B (with TM and ITIM domains), member 3-like	protein-coding
MACS_peak_86-3	chr1	6227016	6228570	1554	3100	39.81	9.45	Intergenic	L1_Rn|LINE|L1	86746	NM_001108902	365042	Rn.167294	NM_001108902	ENSRNOG00000014258	Rab32	RGD1559997	RAB32, member RAS oncogene family	protein-coding
MACS_peak_1374-2	chr1	55353776	55355328	1552	802.46	18.52	6.89	intron (NM_001191619, intron 2 of 2)	intron (NM_001191619, intron 2 of 2)	10458	NM_001191619	292316	Rn.145528	NM_001191619	ENSRNOG00000052093	Smok2a	RGD1565233	sperm motility kinase 2A	protein-coding
MACS_peak_313	chr1	23967382	23968933	1551	1311.94	30.55	7.33	Intergenic	L1_Rat1|LINE|L1	-3270	NM_175591	294134	Rn.138145	NM_175591	ENSRNOG00000045914	Taar7d	TA15|Taar7c	trace-amine-associated receptor 7d	protein-coding
MACS_peak_3986	chr1	186061896	186063447	1551	263.52	11.11	7.99	Intergenic	RLTR11A|LTR|ERVK	-84221	NM_001013434	365355	Rn.3271	NM_001013434	ENSRNOG00000012258	Rras2	-	related RAS viral (r-ras) oncogene homolog 2	protein-coding
MACS_peak_5145	chr1	226771190	226772736	1546	2296.48	29.63	8.55	Intergenic	L1_Rn|LINE|L1	-41557	NM_001100585	309153	Rn.105170	NM_001100585	ENSRNOG00000019468	Rce1	-	Ras converting CAAX endopeptidase 1	protein-coding
MACS_peak_991	chr1	39803529	39805075	1546	2214.51	51.85	8.43	Intergenic	Intergenic	-191288	NR_037334	100526572		NR_037334	ENSRNOG00000035509	Mir3556b	rno-mir-3556b	microRNA 3556b	ncRNA
MACS_peak_5164-2	chr1	229870793	229872336	1543	915.66	28.7	7.03	Intergenic	L1_Rn|LINE|L1	17844	NM_001106333	293710	Rn.28915	NM_001106333	ENSRNOG00000021207	Lgals12	-	galectin 12	protein-coding
MACS_peak_1753	chr1	63209738	63211280	1542	1345.63	25.92	7.3	Intergenic	L1_Rn|LINE|L1	36692	NM_001184973	292537	Rn.226838	NM_001184973	ENSRNOG00000055716	Oscar	RGD1559897	osteoclast associated, immunoglobulin-like receptor	protein-coding
MACS_peak_3233-2	chr1	149262173	149263715	1542	2667.1	32.41	8.68	Intergenic	L1_Rn|LINE|L1	-80017	NM_001106351	689600	Rn.62289	NM_001106351	ENSRNOG00000057651	LOC689600	-	hypothetical protein LOC689600	protein-coding
MACS_peak_5907-2	chr1	279115886	279117428	1542	3100	29.63	9.45	Intergenic	L1_Rn|LINE|L1	-412773	NR_037378	100526598		NR_037378	ENSRNOG00000048300	Mir3584	Mir3584-1|rno-mir-3584|rno-mir-3584-1	microRNA 3584	ncRNA
MACS_peak_3121-2	chr1	139820260	139821801	1541	1228.99	25.92	7.3	Intergenic	RNHAL1|LINE|L1	1418924	NM_019248	29613	Rn.9963	NM_019248	ENSRNOG00000018674	Ntrk3	trkC	neurotrophic receptor tyrosine kinase 3	protein-coding
MACS_peak_5475	chr1	242715516	242717055	1539	1001.99	25.92	7.12	intron (NM_001100975, intron 53 of 71)	L1_Rn|LINE|L1	231723	NM_001013151	309242	Rn.35127	NM_001013151	ENSRNOG00000014840	Gna14	Tieg3	G protein subunit alpha 14	protein-coding
MACS_peak_1272	chr1	46690607	46692145	1538	952.78	26.85	7.08	Intergenic	L1_Rat1|LINE|L1	-745123	NM_001004216	292279	Rn.161761	NM_001004216	ENSRNOG00000016490	Nox3	-	NADPH oxidase 3	protein-coding
MACS_peak_2836-2	chr1	118210460	118211996	1536	3100	47.22	9.45	Intergenic	L1_Rn|LINE|L1	465001	NM_001191837	361585	Rn.162420	NM_001191837	ENSRNOG00000015734	Ube3a	-	ubiquitin protein ligase E3A	protein-coding
MACS_peak_398-3	chr1	26441260	26442795	1535	2858.5	45.37	8.86	Intergenic	Intergenic	-189805	NM_001108459	361459	Rn.230112	NM_001108459		Clvs2	Clavesin-2|RGD1306801|Rlbp1l2	clavesin 2	protein-coding
MACS_peak_5004-3	chr1	208606459	208607994	1535	2209.33	26.85	8.41	Intergenic	RNHAL1|LINE|L1	-46446	NM_022849	170568	Rn.10107	NM_022849		Dmbt1	Crpd	deleted in malignant brain tumors 1	protein-coding
MACS_peak_2841	chr1	118327349	118328883	1534	3100	44.44	9.45	Intergenic	L1_Rn|LINE|L1	581889	NM_001191837	361585	Rn.162420	NM_001191837	ENSRNOG00000015734	Ube3a	-	ubiquitin protein ligase E3A	protein-coding
MACS_peak_3988-3	chr1	186067105	186068638	1533	839.58	14.81	6.94	Intergenic	RAL_Rn-int|LTR|ERV1	-89421	NM_001013434	365355	Rn.3271	NM_001013434	ENSRNOG00000012258	Rras2	-	related RAS viral (r-ras) oncogene homolog 2	protein-coding
MACS_peak_248	chr1	18244280	18245810	1530	798.54	27.78	6.89	Intergenic	L1_Rn|LINE|L1	179666	NM_001191088	685750	Rn.44523	NM_001191088	ENSRNOG00000014907	Aldh8a1	-	aldehyde dehydrogenase 8 family, member A1	protein-coding
MACS_peak_3919	chr1	180301130	180302658	1528	2655.29	36.11	8.65	Intergenic	L1_Rn|LINE|L1	77300	NM_001000223	293421	Rn.141757	NM_001000223	ENSRNOG00000032092	Olr285	ratchr1-166658959-166659894_ORF	olfactory receptor 285	protein-coding
MACS_peak_5365-3	chr1	235976309	235977837	1528	1467.77	30.55	7.49	Intergenic	L1_Rn|LINE|L1	-61769	NM_001047855	293774	Rn.23314	NM_001047855	ENSRNOG00000021086	Dtx4	LRRGT00037	deltex E3 ubiquitin ligase 4	protein-coding
MACS_peak_1015	chr1	40030535	40032062	1527	583.08	18.52	6.96	Intergenic	Intergenic	-418284	NR_037334	100526572		NR_037334	ENSRNOG00000035509	Mir3556b	rno-mir-3556b	microRNA 3556b	ncRNA
MACS_peak_2502	chr1	99232642	99234169	1527	627.47	27.78	6.86	Intergenic	L1_Rn|LINE|L1	330340	NM_001004220	292845	Rn.60152	NM_001004220	ENSRNOG00000017851	Etfb	-	electron transfer flavoprotein beta subunit	protein-coding
MACS_peak_4036	chr1	186220496	186222023	1527	601.92	18.52	6.9	Intergenic	RatSatRep1|Satellite|Satellite	-242809	NM_001013434	365355	Rn.3271	NM_001013434	ENSRNOG00000012258	Rras2	-	related RAS viral (r-ras) oncogene homolog 2	protein-coding
MACS_peak_4493	chr1	188263591	188265118	1527	3100	131.47	9.45	Intergenic	SATI_RN|Satellite|Satellite	-2285904	NM_001013434	365355	Rn.3271	NM_001013434	ENSRNOG00000012258	Rras2	-	related RAS viral (r-ras) oncogene homolog 2	protein-coding
MACS_peak_5577-3	chr1	253203228	253204754	1526	3006.49	36.11	9.13	intron (NM_001012172, intron 3 of 15)	L1_Rat1|LINE|L1	150256	NM_001012172	361746	Rn.23347	NM_001012172	ENSRNOG00000014486	Rfx3	-	regulatory factor X3	protein-coding
MACS_peak_1898-3	chr1	69870693	69872218	1525	3114.5	37.03	4.35	intron (NM_001099471, intron 4 of 5)	L1_Rn|LINE|L1	19029	NM_001099471	292531	Rn.217922	NM_001099471	ENSRNOG00000009146	Vom2r26	Gm1961	vomeronasal 2 receptor, 26	protein-coding
MACS_peak_3235	chr1	149403594	149405119	1525	1267.23	25.92	7.33	Intergenic	RatSatRep2|Unknown|Unknown	-221429	NM_001106351	689600	Rn.62289	NM_001106351	ENSRNOG00000057651	LOC689600	-	hypothetical protein LOC689600	protein-coding
MACS_peak_1429	chr1	55661306	55662830	1524	519.63	15.74	7.08	Intergenic	Intergenic	-175035	NM_001099463	685557	Rn.217943	NM_001099463		Vom2r7	-	vomeronasal 2 receptor, 7	protein-coding
MACS_peak_1667	chr1	60378528	60380050	1522	3100	37.03	9.45	Intergenic	L1_Rn|LINE|L1	-68621	NM_133574	171105	Rn.10614	NM_133574	ENSRNOG00000047387	Lnpep	IRAP|P-LAP|Vp165	leucyl and cystinyl aminopeptidase	protein-coding
MACS_peak_3012-2	chr1	132620484	132622005	1521	3100	32.41	9.45	Intergenic	L1_Rat1|LINE|L1	-127529	NM_080778	113984	Rn.17815	NM_080778	ENSRNOG00000010308	Nr2f2	Tfcoup2	nuclear receptor subfamily 2, group F, member 2	protein-coding
MACS_peak_5439-2	chr1	240028908	240030428	1520	3100	33.33	9.45	Intergenic	L1_Rn|LINE|L1	233378	NM_198738	293820	Rn.100813	NM_198738	ENSRNOG00000013971	Psat1	Psa1	phosphoserine aminotransferase 1	protein-coding
MACS_peak_5526	chr1	246801638	246803158	1520	748.58	23.15	6.85	Intergenic	L1_Rat1|LINE|L1	101491	NM_001107596	309400	Rn.107821	NM_001107596	ENSRNOG00000012782	Tmem2	-	transmembrane protein 2	protein-coding
MACS_peak_3233	chr1	149260258	149261776	1518	2667.1	32.41	8.68	Intergenic	L1_Rn|LINE|L1	-78090	NM_001106351	689600	Rn.62289	NM_001106351	ENSRNOG00000057651	LOC689600	-	hypothetical protein LOC689600	protein-coding
MACS_peak_5127	chr1	221530106	221531623	1517	957.25	21.29	7.09	Intergenic	Intergenic	79468	NM_031008	81637	Rn.34928	NM_031008	ENSRNOG00000019534	Ap2a2	-	adaptor-related protein complex 2, alpha 2 subunit	protein-coding
MACS_peak_5863	chr1	275442525	275444038	1513	3100	37.96	9.45	intron (NM_001106367, intron 1 of 26)	RNHAL1|LINE|L1	26924	NM_001106367	294043	Rn.46999	NM_001106367	ENSRNOG00000028832	Sorcs3	-	sortilin-related VPS10 domain containing receptor 3	protein-coding
MACS_peak_3183-5	chr1	146681018	146682529	1511	2005.3	34.26	8.2	intron (NM_001170432, intron 17 of 21)	L1_Rat1|LINE|L1	-17381	NM_001192011	502348	Rn.62294	NM_001192011	ENSRNOG00000025052	Stard5	RGD1561783	StAR-related lipid transfer domain containing 5	protein-coding
MACS_peak_2962-2	chr1	125270418	125271928	1510	1866.93	32.41	7.72	Intergenic	L1_Rn|LINE|L1	-113020	NM_012832	25302	Rn.9698	NM_012832	ENSRNOG00000010853	Chrna7	BTX|NARAD|nAChRa7	cholinergic receptor nicotinic alpha 7 subunit	protein-coding
MACS_peak_2757	chr1	116014302	116015809	1507	1027.13	42.59	7.2	Intergenic	L1_Rn|LINE|L1	-225214	NR_130147	100125371	Rn.34289	NR_130147	ENSRNOG00000051135	Tug1	-	taurine up-regulated 1 (non-protein coding)	ncRNA
MACS_peak_5044	chr1	213437064	213438571	1507	1169.38	25.92	7.24	Intergenic	RNHAL1|LINE|L1	-75033	NM_001163214	100302465	Rn.162501	NM_001163214	ENSRNOG00000027542	LOC100302465	-	hypothetical LOC100302465	protein-coding
MACS_peak_1714	chr1	62242533	62244039	1506	1005.72	43.52	7.16	Intergenic	L1_Rat2|LINE|L1	-16832	NM_001008954	494298	Rn.129450	NM_001008954	ENSRNOG00000032996	Vom1r19	V1rf6|V1rf7	vomeronasal 1 receptor 19	protein-coding
MACS_peak_2781-3	chr1	116731199	116732705	1506	2422.12	31.48	8.39	intron (NM_001329898, intron 1 of 7)	L1_Rat1|LINE|L1	-412471	NM_001141935	365266	Rn.208837	NM_001141935	ENSRNOG00000056228	Atp10a	-	ATPase phospholipid transporting 10A (putative)	protein-coding
MACS_peak_5860-3	chr1	275234488	275235994	1506	2118.16	27.78	8.24	Intergenic	L1_Rn|LINE|L1	-130480	NR_037378	100526598		NR_037378	ENSRNOG00000048300	Mir3584	Mir3584-1|rno-mir-3584|rno-mir-3584-1	microRNA 3584	ncRNA
MACS_peak_1038	chr1	40170032	40171537	1505	784.83	25.92	6.85	Intergenic	Lx2|LINE|L1	-557770	NR_037334	100526572		NR_037334	ENSRNOG00000035509	Mir3556b	rno-mir-3556b	microRNA 3556b	ncRNA
MACS_peak_1213	chr1	42388719	42390224	1505	969.47	25.92	7.08	Intergenic	L1_Rat1|LINE|L1	64410	NM_001017447	292267	Rn.50425	NM_001017447	ENSRNOG00000019489	Armt1	RGD1305235	acidic residue methyltransferase 1	protein-coding
MACS_peak_3056-3	chr1	135249244	135250749	1505	1542	29.63	7.49	Intergenic	L1_Rn|LINE|L1	-475216	NM_001107524	308739	Rn.22326	NM_001107524	ENSRNOG00000012874	Rgma	-	repulsive guidance molecule family member A	protein-coding
MACS_peak_27-2	chr1	610944	612448	1504	1905.31	37.03	7.79	Intergenic	L1_Rn|LINE|L1	-76602	NM_001099462	679691	Rn.217640	NM_001099462	ENSRNOG00000032365	Vom2r5	-	vomeronasal 2 receptor, 5	protein-coding
MACS_peak_1097	chr1	40400252	40401753	1501	636.03	25	6.86	Intergenic	Intergenic	-758896	NM_133425	171010	Rn.87667	NM_133425	ENSRNOG00000016368	Ppp1r14c	Kepi	protein phosphatase 1, regulatory (inhibitor) subunit 14c	protein-coding
MACS_peak_5521-2	chr1	246238902	246240396	1494	3025.62	34.26	9.19	Intergenic	L1_Rn|LINE|L1	104204	NM_001106356	293960	Rn.4050	NM_001106356	ENSRNOG00000018107	Zfand5	Zfp216	zinc finger AN1-type containing 5	protein-coding
MACS_peak_1340	chr1	54876572	54878065	1493	721.82	24.07	6.81	Intergenic	L1_Rn|LINE|L1	-66685	NM_001169136	292311	Rn.222431	NM_001169136	ENSRNOG00000033901	Ttll2	-	tubulin tyrosine ligase like 2	protein-coding
MACS_peak_1085-2	chr1	40380341	40381830	1489	655.03	14.81	6.88	Intergenic	Intergenic	-768071	NR_037334	100526572		NR_037334	ENSRNOG00000035509	Mir3556b	rno-mir-3556b	microRNA 3556b	ncRNA
MACS_peak_3239	chr1	149677835	149679322	1487	2375.32	27.78	8.55	Intergenic	L1_Rn|LINE|L1	-495651	NM_001106351	689600	Rn.62289	NM_001106351	ENSRNOG00000057651	LOC689600	-	hypothetical protein LOC689600	protein-coding
MACS_peak_5599	chr1	255709650	255711137	1487	913.23	23.15	7.04	Intergenic	RNHAL1|LINE|L1	28219	NM_022704	64668	Rn.9667	NM_022704		Mbl2	Ab2-001|Ab2-011	mannose-binding lectin (protein C) 2	protein-coding
MACS_peak_1346	chr1	54903411	54904897	1486	457.72	34.26	7.22	Intergenic	Intergenic	-93521	NM_001169136	292311	Rn.222431	NM_001169136	ENSRNOG00000033901	Ttll2	-	tubulin tyrosine ligase like 2	protein-coding
MACS_peak_5604	chr1	256475971	256477457	1486	2882.73	35.18	8.96	intron (NM_001105731, intron 5 of 16)	L1_Rn|LINE|L1	-281107	NM_001106350	293897	Rn.214343	NM_001106350	ENSRNOG00000011692	Dkk1	-	dickkopf WNT signaling pathway inhibitor 1	protein-coding
MACS_peak_846-2	chr1	38790050	38791535	1485	1087.1	18.52	7.28	intron (NM_031007, intron 3 of 23)	RNHAL1|LINE|L1	333764	NM_001082574	290946	Rn.105763	NM_001082574	ENSRNOG00000027422	Fastkd3	RGD1309729	FAST kinase domains 3	protein-coding
MACS_peak_1407	chr1	55472453	55473937	1484	425.65	19.44	7.25	Intergenic	Intergenic	-108185	NM_001191619	292316	Rn.145528	NM_001191619	ENSRNOG00000052093	Smok2a	RGD1565233	sperm motility kinase 2A	protein-coding
MACS_peak_296	chr1	22281637	22283118	1481	1231.36	35.18	7.31	Intergenic	L1_Rn|LINE|L1	-54744	NM_001195606	686032	Rn.12393	NM_001195606	ENSRNOG00000047821	Smlr1	-	small leucine-rich protein 1	protein-coding
MACS_peak_3441	chr1	155380436	155381917	1481	712.47	26.85	6.83	Intergenic	L1_Rat1|LINE|L1	83511	NM_001099511	679557	Rn.217635	NM_001099511	ENSRNOG00000043159	Vom2r42	-	vomeronasal 2 receptor, 42	protein-coding
MACS_peak_2740	chr1	115245684	115247164	1480	1066.08	33.33	7.19	Intergenic	L1_Rat1|LINE|L1	-18746	NM_001107517	308666	Rn.143776	NM_001107517	ENSRNOG00000011945	Cyfip1	-	cytoplasmic FMR1 interacting protein 1	protein-coding
MACS_peak_4570	chr1	188925003	188926483	1480	3100	115.73	9.45	Intergenic	SATI_RN|Satellite|Satellite	1779004	NM_080781	114023	Rn.4327	NM_080781	ENSRNOG00000057623	Copb1	-	coatomer protein complex, subunit beta 1	protein-coding
MACS_peak_1532	chr1	56600222	56601699	1477	562.17	20.37	7	Intergenic	Intergenic	498149	NM_001099465	685666	Rn.217930	NM_001099465	ENSRNOG00000013671	Vom2r9	RGD1564755	vomeronasal 2 receptor, 9	protein-coding
MACS_peak_1446-2	chr1	56065995	56067471	1476	1390.79	21.29	7.36	promoter-TSS (NM_001191619).2	promoter-TSS (NM_001191619).2	32	NM_001191619	292316	Rn.145528	NM_001191619	ENSRNOG00000052093	Smok2a	RGD1565233	sperm motility kinase 2A	protein-coding
MACS_peak_2154	chr1	75144863	75146339	1476	613.89	25.92	6.88	Intergenic	L1_Rn|LINE|L1	-3697	NM_001013894	292594	Rn.24628	NM_001013894	ENSRNOG00000027811	Lilrb4	GP49B2|Gp49b	leukocyte immunoglobulin like receptor B4	protein-coding
MACS_peak_4819	chr1	196051813	196053288	1475	2448.52	40.74	8.32	Intergenic	L1_Rn|LINE|L1	71668	NM_134418	171459	Rn.11223	NM_134418	ENSRNOG00000015716	Gp2	gp80	glycoprotein 2	protein-coding
MACS_peak_3543-2	chr1	159399804	159401276	1472	1859.96	32.41	7.71	intron (NM_001013896, intron 1 of 14)	RNHAL1|LINE|L1	6634	NM_001013896	293098	Rn.19940	NM_001013896	ENSRNOG00000016815	Tmem135	PMP52|RGD1309948	transmembrane protein 135	protein-coding
MACS_peak_2755-4	chr1	115897475	115898946	1471	3100	39.81	9.45	intron (NM_001271493, intron 22 of 22)	L1_Rn|LINE|L1	214620	NM_001271493	100365773	Rn.165558	NM_001271493	ENSRNOG00000014465	LOC100365773	Oca2|p	pink-eyed dilution-like	protein-coding
MACS_peak_2261	chr1	80409210	80410678	1468	1359.98	26.85	7.3	Intergenic	L1_Rat2|LINE|L1	-18797	NM_021677	59313	Rn.42878	NM_021677	ENSRNOG00000027288	Psgb1	Psg	pregnancy-specific beta 1-glycoprotein	protein-coding
MACS_peak_992	chr1	39806013	39807481	1468	2982.45	74.07	9.04	Intergenic	(TTTTG)n|Simple_repeat|Simple_repeat	-193733	NR_037334	100526572		NR_037334	ENSRNOG00000035509	Mir3556b	rno-mir-3556b	microRNA 3556b	ncRNA
MACS_peak_2234	chr1	78058587	78060052	1465	1493.36	36.11	7.51	Intergenic	L1_Rat2|LINE|L1	-46847	NM_012695	24902	Rn.221887	NM_012695	ENSRNOG00000047986	Sult2a6	RATSMP2A|RATSMP2B|Smp2a|St2a2|Sult2a4l1|Sult2al1	sulfotransferase family 2A, dehydroepiandrosterone (DHEA)-preferring, member 6	protein-coding
MACS_peak_3803-3	chr1	175368730	175370195	1465	1499.15	23.15	7.49	Intergenic	L1_Rn|LINE|L1	-5269	NM_001001274	293280	Rn.141857	NM_001001274	ENSRNOG00000016946	Olr141	-	olfactory receptor 141	protein-coding
MACS_peak_5665	chr1	260774882	260776347	1465	1266.5	28.7	7.32	Intergenic	L1_Rn|LINE|L1	336987	NM_001107609	309523	Rn.208134	NM_001107609	ENSRNOG00000018929	Kif20b	Mphosph1	kinesin family member 20B	protein-coding
MACS_peak_2938	chr1	124343036	124344500	1464	1270.15	66.66	7.33	Intergenic	Intergenic	-105686	NM_001170562	308692	Rn.12601	NM_001170562	ENSRNOG00000024429	Peg12	-	paternally expressed 12	protein-coding
MACS_peak_1357	chr1	55255786	55257247	1461	1846.4	34.26	7.69	Intergenic	L1_Rn|LINE|L1	108494	NM_001191619	292316	Rn.145528	NM_001191619	ENSRNOG00000052093	Smok2a	RGD1565233	sperm motility kinase 2A	protein-coding
MACS_peak_1480	chr1	56372742	56374203	1461	534.48	19.44	7.1	Intergenic	Intergenic	-306707	NM_001191619	292316	Rn.145528	NM_001191619	ENSRNOG00000052093	Smok2a	RGD1565233	sperm motility kinase 2A	protein-coding
MACS_peak_402	chr1	26456795	26458256	1461	541.85	18.52	7.03	Intergenic	L1_Rn2|LINE|L1	-174307	NM_001108459	361459	Rn.230112	NM_001108459		Clvs2	Clavesin-2|RGD1306801|Rlbp1l2	clavesin 2	protein-coding
MACS_peak_983	chr1	39770933	39772394	1461	753.02	19.44	6.85	Intergenic	MT2B1|LTR|ERVL	-158649	NR_037334	100526572		NR_037334	ENSRNOG00000035509	Mir3556b	rno-mir-3556b	microRNA 3556b	ncRNA
MACS_peak_249	chr1	18246084	18247543	1459	1302.71	22.22	7.33	Intergenic	L1_Rn|LINE|L1	181434	NM_001191088	685750	Rn.44523	NM_001191088	ENSRNOG00000014907	Aldh8a1	-	aldehyde dehydrogenase 8 family, member A1	protein-coding
MACS_peak_5605	chr1	256542284	256543740	1456	656.71	26.85	6.89	intron (NM_001105731, intron 5 of 16)	RatSatRep2|Unknown|Unknown	-270739	NM_001107586	309338	Rn.1661	NM_001107586	ENSRNOG00000050289	Cstf2t	-	cleavage stimulation factor subunit 2, tau variant	protein-coding
MACS_peak_1212	chr1	42361317	42362771	1454	1481.29	33.33	7.44	Intergenic	L1_Rn|LINE|L1	36983	NM_001017447	292267	Rn.50425	NM_001017447	ENSRNOG00000019489	Armt1	RGD1305235	acidic residue methyltransferase 1	protein-coding
MACS_peak_243-3	chr1	18158282	18159736	1454	2375.77	34.26	8.55	Intergenic	L1_Rn|LINE|L1	93630	NM_001191088	685750	Rn.44523	NM_001191088	ENSRNOG00000014907	Aldh8a1	-	aldehyde dehydrogenase 8 family, member A1	protein-coding
MACS_peak_3602	chr1	162748424	162749878	1454	1406.48	39.81	7.4	intron (NM_022282, intron 2 of 22)	L1_Rn|LINE|L1	-175677	NM_001134833	293107	Rn.108932	NM_001134833	ENSRNOG00000022766	Ccdc89	RGD1305335	coiled-coil domain containing 89	protein-coding
MACS_peak_3745-3	chr1	172546294	172547747	1453	1771.32	25	7.66	intron (NM_001107539, intron 11 of 18)	L1_Rat1|LINE|L1	53726	NM_001001021	405904	Rn.141923	NM_001001021	ENSRNOG00000015424	Olr51	-	olfactory receptor 51	protein-coding
MACS_peak_5460	chr1	242349520	242350973	1453	2754.95	30.55	8.73	Intergenic	L1_Rn|LINE|L1	-134316	NM_001013151	309242	Rn.35127	NM_001013151	ENSRNOG00000014840	Gna14	Tieg3	G protein subunit alpha 14	protein-coding
MACS_peak_3042	chr1	134851233	134852684	1451	364.81	21.29	7.33	Intergenic	L1_Rat1|LINE|L1	-311188	NM_001191625	308742	Rn.220729	NM_001191625	ENSRNOG00000009932	Mctp2	RGD1562967	multiple C2 and transmembrane domain containing 2	protein-coding
MACS_peak_4112	chr1	186520674	186522125	1451	405.01	19.44	7.29	Intergenic	RatSatRep1|Satellite|Satellite	-542949	NM_001013434	365355	Rn.3271	NM_001013434	ENSRNOG00000012258	Rras2	-	related RAS viral (r-ras) oncogene homolog 2	protein-coding
MACS_peak_1347	chr1	54905382	54906832	1450	626.9	33.33	6.85	Intergenic	Intergenic	-95474	NM_001169136	292311	Rn.222431	NM_001169136	ENSRNOG00000033901	Ttll2	-	tubulin tyrosine ligase like 2	protein-coding
MACS_peak_2933	chr1	123438468	123439918	1450	1091.6	30.55	7.26	Intergenic	L1_Rn|LINE|L1	1958	NR_037352	100526627		NR_037352	ENSRNOG00000046685	Mir344a-2	rno-mir-344a-2	microRNA 344a-2	ncRNA
MACS_peak_4209-2	chr1	186905176	186906624	1448	1091.7	35.18	7.26	Intergenic	L1VL4a|LINE|L1	-927450	NM_001013434	365355	Rn.3271	NM_001013434	ENSRNOG00000012258	Rras2	-	related RAS viral (r-ras) oncogene homolog 2	protein-coding
MACS_peak_4819-2	chr1	196054115	196055563	1448	2448.52	40.74	8.32	Intergenic	L1_Rn|LINE|L1	69379	NM_134418	171459	Rn.11223	NM_134418	ENSRNOG00000015716	Gp2	gp80	glycoprotein 2	protein-coding
MACS_peak_5396	chr1	236881867	236883315	1448	1106.72	30.55	7.32	Intergenic	L1_Rn|LINE|L1	9115	NM_001000954	405303	Rn.141695	NM_001000954	ENSRNOG00000012838	Olr339	-	olfactory receptor 339	protein-coding
MACS_peak_3267-2	chr1	150948707	150950154	1447	1785.68	33.33	7.64	Intergenic	L1_Rn2|LINE|L1	-86978	NR_106674	102465143		NR_106674	ENSRNOG00000054747	Mir509	rno-mir-509	microRNA 509	ncRNA
MACS_peak_4748	chr1	190747192	190748638	1446	771.73	24.07	6.86	Intergenic	RNHAL1|LINE|L1	-28151	NM_017278	29668	Rn.2668	NM_017278	ENSRNOG00000011745	Psma1	-	proteasome subunit alpha 1	protein-coding
MACS_peak_5799	chr1	266635805	266637251	1446	1948.67	30.55	7.96	Intergenic	L1_Rn|LINE|L1	95076	NM_138512	171518	Rn.88025	NM_138512	ENSRNOG00000021924	Cyp2c22	Cyp2c70	cytochrome P450, family 2, subfamily c, polypeptide 22	protein-coding
MACS_peak_1082	chr1	40370170	40371615	1445	260.56	12.04	8.1	Intergenic	Intergenic	-757878	NR_037334	100526572		NR_037334	ENSRNOG00000035509	Mir3556b	rno-mir-3556b	microRNA 3556b	ncRNA
MACS_peak_1741-3	chr1	62894598	62896043	1445	3076.1	33.33	9.37	Intergenic	L1_Rn|LINE|L1	60683	NM_001037357	361493	Rn.198481	NM_001037357	ENSRNOG00000053260	Lilrb3l	Lilrb3|Pir-A1|Pir-A2|Pirb	leukocyte immunoglobulin-like receptor, subfamily B (with TM and ITIM domains), member 3-like	protein-coding
MACS_peak_5877-2	chr1	276758358	276759803	1445	1972.33	30.55	8.03	Intergenic	L1_Rn|LINE|L1	1152958	NM_001191563	309533	Rn.225286	NM_001191563	ENSRNOG00000011313	Sorcs1	-	sortilin-related VPS10 domain containing receptor 1	protein-coding
MACS_peak_1316	chr1	52022970	52024413	1443	808.27	22.22	6.84	Intergenic	L1_Rat1|LINE|L1	80350	NR_132441	106182183		NR_132441		Cahm	-	colon adenocarcinoma hypermethylated RNA	ncRNA
MACS_peak_537	chr1	28070472	28071915	1443	622.98	24.07	6.85	Intergenic	MTEa|LTR|ERVL-MaLR	-771253	NM_021666	59299	Rn.41863	NM_021666	ENSRNOG00000012609	Trdn	-	triadin	protein-coding
MACS_peak_1911	chr1	69968376	69969818	1442	3100	33.33	9.45	Intergenic	L1_Rn|LINE|L1	29616	NM_001100123	690906	Rn.144780	NM_001100123	ENSRNOG00000058087	Lilrc2	-	leukocyte immunoglobulin-like receptor, subfamily C, member 2	protein-coding
MACS_peak_1709	chr1	62112263	62113704	1441	1017.07	32.41	7.17	Intergenic	L1_Rn|LINE|L1	-147135	NM_001008954	494298	Rn.129450	NM_001008954	ENSRNOG00000032996	Vom1r19	V1rf6|V1rf7	vomeronasal 1 receptor 19	protein-coding
MACS_peak_3836	chr1	176517690	176519131	1441	506.55	17.59	7.15	Intergenic	L1_Rn|LINE|L1	-9316	NM_001000168	293302	Rn.141847	NM_001000168	ENSRNOG00000017234	Olr155	ratchr1-162335141-162336112_ORF	olfactory receptor 155	protein-coding
MACS_peak_3832	chr1	176309119	176310557	1438	1866.05	36.11	7.72	Intergenic	L1_Rn|LINE|L1	-64633	NM_001009514	494234	Rn.129464	NM_001009514	ENSRNOG00000056451	Vom1r1	V1re5	vomeronasal 1 receptor 1	protein-coding
MACS_peak_2666	chr1	111826812	111828249	1437	706.6	43.52	6.84	Intergenic	L1_Rn|LINE|L1	1994718	NM_024370	79211	Rn.10369	NM_024370	ENSRNOG00000014862	Gabrg3	-	gamma-aminobutyric acid type A receptor gamma 3 subunit	protein-coding
MACS_peak_5011-2	chr1	209162552	209163987	1435	2002.27	33.33	8.18	Intergenic	L1_Rat1|LINE|L1	149585	NM_013084	25618	Rn.44423	NM_013084	ENSRNOG00000020624	Acadsb	-	acyl-CoA dehydrogenase, short/branched chain	protein-coding
MACS_peak_5991-2	chr1	288578608	288580043	1435	1388.35	26.85	7.34	Intergenic	L1_Rn|LINE|L1	-121493	NM_001107447	308003	Rn.64225	NM_001107447	ENSRNOG00000009523	Rab11fip2	RGD1308538|Rab11-FIP2	RAB11 family interacting protein 2	protein-coding
MACS_peak_5811	chr1	267601080	267602514	1434	444.81	26.85	7.17	intron (NM_001030038, intron 2 of 4)	L1_Rat1|LINE|L1	4956	NM_001030038	309478	Rn.107229	NM_001030038	ENSRNOG00000036592	Zfp518a	RGD1305314|Znf518|Znf518a	zinc finger protein 518A	protein-coding
MACS_peak_776	chr1	36553658	36555091	1433	3100	39.81	9.45	Intergenic	L1_Rn|LINE|L1	955503	NM_001106097	290939	Rn.1773	NM_001106097	ENSRNOG00000017150	Med10	RGD1310128	mediator complex subunit 10	protein-coding
MACS_peak_1037	chr1	40167769	40169199	1430	298.99	13.89	7.73	Intergenic	Intergenic	-555470	NR_037334	100526572		NR_037334	ENSRNOG00000035509	Mir3556b	rno-mir-3556b	microRNA 3556b	ncRNA
MACS_peak_2745	chr1	115527905	115529334	1429	1851.89	37.03	7.69	intron (NM_001107520, intron 22 of 91)	L1_Rat1|LINE|L1	69072	NM_001107520	308669	Rn.28217	NM_001107520	ENSRNOG00000013718	Herc2	-	HECT and RLD domain containing E3 ubiquitin protein ligase 2	protein-coding
MACS_peak_1553	chr1	56663179	56664607	1428	212.24	15.74	8.96	Intergenic	Intergenic	435216	NM_001099465	685666	Rn.217930	NM_001099465	ENSRNOG00000013671	Vom2r9	RGD1564755	vomeronasal 2 receptor, 9	protein-coding
MACS_peak_1892	chr1	69818787	69820214	1427	3100	31.48	9.45	Intergenic	L1_Rn|LINE|L1	70984	NM_001099471	292531	Rn.217922	NM_001099471	ENSRNOG00000009146	Vom2r26	Gm1961	vomeronasal 2 receptor, 26	protein-coding
MACS_peak_2205-2	chr1	76961202	76962629	1427	1727.96	44.44	7.62	Intergenic	L1_Rn|LINE|L1	-36245	NM_001108907	365194	Rn.218574	NM_001108907	ENSRNOG00000014787	Cabp5	-	calcium binding protein 5	protein-coding
MACS_peak_4953	chr1	202873571	202874997	1426	241.43	12.04	8.39	Intergenic	Intergenic	-728882	NM_130738	113938	Rn.11169	NM_130738	ENSRNOG00000054391	Snurf	-	SNRPN upstream reading frame	protein-coding
MACS_peak_5617	chr1	256959429	256960854	1425	563.46	19.44	6.98	intron (NM_001105731, intron 3 of 16)	RatSatRep2|Unknown|Unknown	146390	NM_001107586	309338	Rn.1661	NM_001107586	ENSRNOG00000050289	Cstf2t	-	cleavage stimulation factor subunit 2, tau variant	protein-coding
MACS_peak_2756	chr1	116012374	116013798	1424	1249.26	37.96	7.25	Intergenic	L1_Rn|LINE|L1	-227183	NR_130147	100125371	Rn.34289	NR_130147	ENSRNOG00000051135	Tug1	-	taurine up-regulated 1 (non-protein coding)	ncRNA
MACS_peak_3168-2	chr1	145812591	145814015	1424	1330.99	36.11	7.3	Intergenic	L1_Rat1|LINE|L1	53076	NM_001191626	308790	Rn.50714	NM_001191626	ENSRNOG00000025142	Mex3b	Rkhd3	mex-3 RNA binding family member B	protein-coding
MACS_peak_1917-2	chr1	70012710	70014133	1423	2775.23	37.03	8.77	Intergenic	L1_Rn|LINE|L1	-14708	NM_001100123	690906	Rn.144780	NM_001100123	ENSRNOG00000058087	Lilrc2	-	leukocyte immunoglobulin-like receptor, subfamily C, member 2	protein-coding
MACS_peak_3701	chr1	166349622	166351045	1423	1059.09	26.85	7.17	Intergenic	L1_Rn|LINE|L1	-1264895	NM_001191628	308831	Rn.49315	NM_001191628	ENSRNOG00000011151	Tenm4	Odz4	teneurin transmembrane protein 4	protein-coding
MACS_peak_2156	chr1	75213445	75214867	1422	1389.01	35.18	7.35	intron (NM_181479, intron 2 of 7)	L1_Rn|LINE|L1	9868	NM_181479	353253	Rn.92529	NM_181479	ENSRNOG00000027843	Kir3dl1	-	killer cell immunoglobulin-like receptor, three domains, long cytoplasmic tail, 1	protein-coding
MACS_peak_3275-3	chr1	151332382	151333804	1422	3100	43.52	9.45	Intergenic	L1_Rn|LINE|L1	245542	NM_133419	170944	Rn.4223	NM_133419	ENSRNOG00000055562	Dkc1	Nap57	dyskerin pseudouridine synthase 1	protein-coding
MACS_peak_1315	chr1	52019914	52021334	1420	679.69	21.29	6.88	Intergenic	L1_Rat1|LINE|L1	83417	NR_132441	106182183		NR_132441		Cahm	-	colon adenocarcinoma hypermethylated RNA	ncRNA
MACS_peak_1863-2	chr1	68995613	68997032	1419	1892.24	30.55	7.82	Intergenic	L1_Rn|LINE|L1	-12700	NM_001008946	494292	Rn.129437	NM_001008946	ENSRNOG00000048033	Vom1r29	V1re10	vomeronasal 1 receptor 29	protein-coding
MACS_peak_3743	chr1	172475797	172477216	1419	930.13	41.66	7.09	intron (NM_001107539, intron 7 of 18)	L1_Rat1|LINE|L1	-16788	NM_001001021	405904	Rn.141923	NM_001001021	ENSRNOG00000015424	Olr51	-	olfactory receptor 51	protein-coding
MACS_peak_2561-3	chr1	104561825	104563243	1418	2112.2	33.33	8.23	Intergenic	L1_Rn|LINE|L1	-42288	NM_001002284	404644	Rn.141968	NM_001002284	ENSRNOG00000022703	Mrgprb5	MrgB5	MAS-related G protein-coupled receptor, member B5	protein-coding
MACS_peak_3186	chr1	146789145	146790563	1418	1623.4	28.7	7.52	intron (NM_001105749, intron 1 of 18)	L1_Rn|LINE|L1	10077	NM_001105749	116996	Rn.104665	NM_001105749	ENSRNOG00000011680	Il16	-	interleukin 16	protein-coding
MACS_peak_5734	chr1	265503637	265505051	1414	548.51	23.15	7.03	Intergenic	L1_Rat1|LINE|L1	-22031	NM_001271354	499353	Rn.154468	NM_001271354	ENSRNOG00000013241	Cyp2c24	RGD1563697	cytochrome P450, family 2, subfamily c, polypeptide 24	protein-coding
MACS_peak_5808-3	chr1	267353542	267354955	1413	3100	47.22	9.45	Intergenic	L1_Rn|LINE|L1	-15486	NM_001106369	294053	Rn.50277	NM_001106369	ENSRNOG00000048973	Ccnj	-	cyclin J	protein-coding
MACS_peak_3741-2	chr1	172434105	172435517	1412	2393.81	37.03	8.46	intron (NM_001107539, intron 3 of 18)	L1_Rn|LINE|L1	-58483	NM_001001021	405904	Rn.141923	NM_001001021	ENSRNOG00000015424	Olr51	-	olfactory receptor 51	protein-coding
MACS_peak_773	chr1	36335542	36336954	1412	2977.5	32.41	9.07	Intergenic	L1_Rn|LINE|L1	1016353	NM_001107331	306659	Rn.46018	NM_001107331	ENSRNOG00000033609	Irx1	-	iroquois homeobox 1	protein-coding
MACS_peak_1960-2	chr1	70798166	70799577	1411	3100	32.41	9.45	intron (NM_001106220, intron 2 of 8)	L1_Rn|LINE|L1	33379	NM_001106220	292545	Rn.218640	NM_001106220	ENSRNOG00000042030	Nlrp4a	RGD1561918	NLR family, pyrin domain containing 4A	protein-coding
MACS_peak_2627-3	chr1	109355193	109356604	1411	3100	37.03	9.45	Intergenic	L1_Rn|LINE|L1	-928924	NM_001195599	499158	Rn.52198	NM_001195599	ENSRNOG00000049297	Ccdc179	RGD1559980	coiled-coil domain containing 179	protein-coding
MACS_peak_5578	chr1	253219429	253220840	1411	594.18	23.15	6.9	intron (NM_001012172, intron 3 of 15)	L1_Rat1|LINE|L1	134113	NM_001012172	361746	Rn.23347	NM_001012172	ENSRNOG00000014486	Rfx3	-	regulatory factor X3	protein-coding
MACS_peak_216-2	chr1	14662565	14663975	1410	1000.7	44.44	7.14	Intergenic	L1_Rn|LINE|L1	53800	NM_001135859	308622	Rn.165855	NM_001135859	ENSRNOG00000060021	Txlnb	RGD1307979	taxilin beta	protein-coding
MACS_peak_5835	chr1	270470959	270472369	1410	817.56	23.15	6.87	intron (NM_001135762, intron 2 of 15)	RNHAL1|LINE|L1	108383	NM_001135762	368128	Rn.221883	NM_001135762		Hpse2	-	heparanase 2 (inactive)	protein-coding
MACS_peak_2810-3	chr1	117679644	117681051	1407	2815.06	39.81	8.87	Intergenic	RNHAL1|LINE|L1	45254	NM_001037365	501625	Rn.9190	NM_001037365		Bex1	-	brain expressed, X-linked 1	protein-coding
MACS_peak_349	chr1	26298450	26299857	1407	288.31	20.37	7.82	Intergenic	Intergenic	-332679	NM_001108459	361459	Rn.230112	NM_001108459		Clvs2	Clavesin-2|RGD1306801|Rlbp1l2	clavesin 2	protein-coding
MACS_peak_5357	chr1	235641306	235642713	1407	1394.61	34.26	7.36	Intergenic	L1_Rn|LINE|L1	-20150	NM_001000248	293764	Rn.141704	NM_001000248	ENSRNOG00000021072	Olr326	-	olfactory receptor 326	protein-coding
MACS_peak_5127-2	chr1	221531633	221533039	1406	957.25	21.29	7.09	Intergenic	Intergenic	80940	NM_031008	81637	Rn.34928	NM_031008	ENSRNOG00000019534	Ap2a2	-	adaptor-related protein complex 2, alpha 2 subunit	protein-coding
MACS_peak_3188	chr1	147128413	147129814	1401	839.28	26.85	6.94	Intergenic	L1_Rn|LINE|L1	89087	NM_001100736	361601	Rn.198511	NM_001100736	ENSRNOG00000012683	Abhd17c	Fam108c1|RGD1308210	abhydrolase domain containing 17C	protein-coding
MACS_peak_1903	chr1	69893302	69894702	1400	1136.63	25.92	7.24	Intergenic	RNHAL1|LINE|L1	-3518	NM_001099471	292531	Rn.217922	NM_001099471	ENSRNOG00000009146	Vom2r26	Gm1961	vomeronasal 2 receptor, 26	protein-coding
MACS_peak_5905	chr1	278813440	278814839	1399	914.54	27.78	7.04	Intergenic	L1_Rn|LINE|L1	-110255	NR_037378	100526598		NR_037378	ENSRNOG00000048300	Mir3584	Mir3584-1|rno-mir-3584|rno-mir-3584-1	microRNA 3584	ncRNA
MACS_peak_3075	chr1	136450334	136451732	1398	3045.75	39.81	9.17	Intergenic	RNHAL1|LINE|L1	-27353	NM_057156	117523	Rn.44391	NM_057156		St8sia2	Siat8b	ST8 alpha-N-acetyl-neuraminide alpha-2,8-sialyltransferase 2	protein-coding
MACS_peak_1035	chr1	40159157	40160554	1397	1306.09	56.48	7.35	Intergenic	91ES8_RN|Satellite|Satellite	-546841	NR_037334	100526572		NR_037334	ENSRNOG00000035509	Mir3556b	rno-mir-3556b	microRNA 3556b	ncRNA
MACS_peak_2467	chr1	97571392	97572787	1395	594.43	25.92	6.9	Intergenic	91ES8_RN|Satellite|Satellite	-1144497	NM_001108479	361560	Rn.65503	NM_001108479	ENSRNOG00000017456	Vstm2b	RGD1306235	V-set and transmembrane domain containing 2B	protein-coding
MACS_peak_2503-2	chr1	99234925	99236319	1394	629.85	25	6.86	Intergenic	L1_Rn|LINE|L1	328123	NM_001004220	292845	Rn.60152	NM_001004220	ENSRNOG00000017851	Etfb	-	electron transfer flavoprotein beta subunit	protein-coding
MACS_peak_1145	chr1	40605350	40606743	1393	420.4	22.22	7.25	Intergenic	B3|SINE|B2	-553852	NM_133425	171010	Rn.87667	NM_133425	ENSRNOG00000016368	Ppp1r14c	Kepi	protein phosphatase 1, regulatory (inhibitor) subunit 14c	protein-coding
MACS_peak_3273	chr1	151190718	151192110	1392	924.28	37.03	7.05	Intergenic	RatSatRep2|Unknown|Unknown	127770	NR_037380	100526600		NR_037380	ENSRNOG00000057982	Mir3585	rno-mir-3585	microRNA 3585	ncRNA
MACS_peak_5971	chr1	285764608	285766000	1392	368.18	18.52	7.32	intron (NM_001012173, intron 4 of 7)	intron (NM_001012173, intron 4 of 7)	80083	NM_001012173	361775	Rn.24324	NM_001012173	ENSRNOG00000017321	Trub1	-	TruB pseudouridine synthase family member 1	protein-coding
MACS_peak_1736-3	chr1	62851222	62852613	1391	3100	41.66	9.45	Intergenic	L1_Rn|LINE|L1	17280	NM_001037357	361493	Rn.198481	NM_001037357	ENSRNOG00000053260	Lilrb3l	Lilrb3|Pir-A1|Pir-A2|Pirb	leukocyte immunoglobulin-like receptor, subfamily B (with TM and ITIM domains), member 3-like	protein-coding
MACS_peak_3994	chr1	186099287	186100678	1391	1451.61	19.44	7.42	Intergenic	RNHAL1|LINE|L1	-121532	NM_001013434	365355	Rn.3271	NM_001013434	ENSRNOG00000012258	Rras2	-	related RAS viral (r-ras) oncogene homolog 2	protein-coding
MACS_peak_293	chr1	22060050	22061440	1390	779.63	28.7	6.83	Intergenic	Lx8b|LINE|L1	241592	NM_001109135	498987	Rn.162404	NM_001109135	ENSRNOG00000047783	Tmem200a	RGD1564024	transmembrane protein 200A	protein-coding
MACS_peak_2258	chr1	80360541	80361929	1388	3100	35.18	9.45	Intergenic	L1_Rn|LINE|L1	-6784	NM_012702	24926	Rn.10064	NM_012702	ENSRNOG00000027607	Ceacam3	CGM4AA|Cea|Ceacam5|Cear|Cgm1|Cgm4|RATCEAA|RATCGM4AA	carcinoembryonic antigen-related cell adhesion molecule 3	protein-coding
MACS_peak_4055-2	chr1	186261587	186262975	1388	849.63	17.59	6.96	Intergenic	RatSatRep1|Satellite|Satellite	-283831	NM_001013434	365355	Rn.3271	NM_001013434	ENSRNOG00000012258	Rras2	-	related RAS viral (r-ras) oncogene homolog 2	protein-coding
MACS_peak_427	chr1	27407869	27409256	1387	1359.52	24.07	7.29	Intergenic	L1_Rn|LINE|L1	-108622	NM_021666	59299	Rn.41863	NM_021666	ENSRNOG00000012609	Trdn	-	triadin	protein-coding
MACS_peak_1575	chr1	56866931	56868315	1384	3100	73.14	9.45	Intergenic	Intergenic	231486	NM_001099465	685666	Rn.217930	NM_001099465	ENSRNOG00000013671	Vom2r9	RGD1564755	vomeronasal 2 receptor, 9	protein-coding
MACS_peak_2588	chr1	106580839	106582223	1384	3100	31.48	9.45	intron (NM_031069, intron 4 of 18)	L1_Rn|LINE|L1	183598	NM_031069	81733	Rn.10695	NM_031069	ENSRNOG00000015675	Nell1	-	neural EGFL like 1	protein-coding
MACS_peak_1490	chr1	56403329	56404711	1382	1716.89	50	7.61	Intergenic	Intergenic	-337255	NM_001191619	292316	Rn.145528	NM_001191619	ENSRNOG00000052093	Smok2a	RGD1565233	sperm motility kinase 2A	protein-coding
MACS_peak_5924	chr1	280209912	280211292	1380	959.95	27.78	7.11	Intergenic	L1_Rn|LINE|L1	-3013	NM_019129	24505	Rn.962	NM_019129	ENSRNOG00000012052	Ins1	-	insulin 1	protein-coding
MACS_peak_1724	chr1	62376018	62377397	1379	860.72	31.48	6.99	Intergenic	L1_Rn|LINE|L1	-7591	NM_001167572	100312945	Rn.129451	NM_001167572		Vom1r17	-	vomeronasal 1 receptor 17	protein-coding
MACS_peak_3810-2	chr1	175721445	175722824	1379	2927.1	32.41	9.04	Intergenic	L1_Rn|LINE|L1	-5624	NM_001000168	293302	Rn.141847	NM_001000168	ENSRNOG00000017234	Olr155	ratchr1-162335141-162336112_ORF	olfactory receptor 155	protein-coding
MACS_peak_4850-2	chr1	198673674	198675053	1379	816.96	22.22	6.86	Intergenic	RatSatRep2|Unknown|Unknown	-24946	NM_001159493	361641	Rn.79288	NM_001159493	ENSRNOG00000025353	Ears2	RGD1307904	glutamyl-tRNA synthetase 2, mitochondrial	protein-coding
MACS_peak_3294-2	chr1	152260818	152262195	1377	2093.4	35.18	8.19	intron (NM_001109534, intron 8 of 12)	L1_Rat1|LINE|L1	20287	NM_001109534	689374	Rn.159707	NM_001109534	ENSRNOG00000055557	Tktl1	-	transketolase-like 1	protein-coding
MACS_peak_5524	chr1	246654278	246655654	1376	695.88	27.78	6.84	Intergenic	L1_Rn|LINE|L1	-45941	NM_001107596	309400	Rn.107821	NM_001107596	ENSRNOG00000012782	Tmem2	-	transmembrane protein 2	protein-coding
MACS_peak_1341	chr1	54878932	54880307	1375	2218.92	45.37	8.42	Intergenic	L1_Rn|LINE|L1	-68986	NM_001169136	292311	Rn.222431	NM_001169136	ENSRNOG00000033901	Ttll2	-	tubulin tyrosine ligase like 2	protein-coding
MACS_peak_1881-3	chr1	69707004	69708379	1375	3112.18	35.18	4.17	Intergenic	L1_Rn|LINE|L1	55838	NM_001009511	494230	Rn.129435	NM_001009511	ENSRNOG00000057219	Vom1r30	V1rl1	vomeronasal 1 receptor 30	protein-coding
MACS_peak_1382	chr1	55379003	55380377	1374	999.14	24.07	7.13	Intergenic	Intergenic	-14680	NM_001191619	292316	Rn.145528	NM_001191619	ENSRNOG00000052093	Smok2a	RGD1565233	sperm motility kinase 2A	protein-coding
MACS_peak_4855-2	chr1	199800017	199801391	1374	3100	37.96	9.45	Intergenic	L1_Rn|LINE|L1	123716	NM_080691	140724	Rn.212756	NM_080691	ENSRNOG00000012362	Cacng3	-	calcium voltage-gated channel auxiliary subunit gamma 3	protein-coding
MACS_peak_5604-2	chr1	256478387	256479760	1373	2882.73	35.18	8.96	intron (NM_001105731, intron 5 of 16)	L1_Rn|LINE|L1	-283466	NM_001106350	293897	Rn.214343	NM_001106350	ENSRNOG00000011692	Dkk1	-	dickkopf WNT signaling pathway inhibitor 1	protein-coding
MACS_peak_5641	chr1	259300836	259302205	1369	597.74	37.96	6.9	intron (NM_001014167, intron 4 of 7)	L1_Rat1|LINE|L1	22177	NM_001014167	361751	Rn.15885	NM_001014167	ENSRNOG00000020705	Rnls	RGD1309804	renalase, FAD-dependent amine oxidase	protein-coding
MACS_peak_592	chr1	28302671	28304038	1367	361.16	15.74	7.36	Intergenic	L1MDb|LINE|L1	-1003414	NM_021666	59299	Rn.41863	NM_021666	ENSRNOG00000012609	Trdn	-	triadin	protein-coding
MACS_peak_2058	chr1	72317700	72319065	1365	317.55	25.92	7.6	Intergenic	MTD|LTR|ERVL-MaLR	210268	NM_001109138	499067	Rn.225170	NM_001109138	ENSRNOG00000042502	Smim17	RGD1559613	small integral membrane protein 17	protein-coding
MACS_peak_2054	chr1	72309447	72310808	1361	222.91	13.89	8.78	Intergenic	Intergenic	218523	NM_001109138	499067	Rn.225170	NM_001109138	ENSRNOG00000042502	Smim17	RGD1559613	small integral membrane protein 17	protein-coding
MACS_peak_1008	chr1	39976355	39977714	1359	808.02	20.37	6.84	Intergenic	L1_Rat2|LINE|L1	-364020	NR_037334	100526572		NR_037334	ENSRNOG00000035509	Mir3556b	rno-mir-3556b	microRNA 3556b	ncRNA
MACS_peak_2975-2	chr1	127029475	127030834	1359	1691.11	36.11	7.54	Intergenic	L1_Rn|LINE|L1	-258218	NM_001173527	309259	Rn.9406	NM_001173527		Nsmce3	Ndnl2	NSE3 homolog, SMC5-SMC6 complex component	protein-coding
MACS_peak_1085	chr1	40378835	40380193	1358	655.03	14.81	6.88	Intergenic	RNLTR14-int|LTR|ERVK	-766500	NR_037334	100526572		NR_037334	ENSRNOG00000035509	Mir3556b	rno-mir-3556b	microRNA 3556b	ncRNA
MACS_peak_374	chr1	26367021	26368377	1356	1171.69	37.96	7.24	Intergenic	Intergenic	-264133	NM_001108459	361459	Rn.230112	NM_001108459		Clvs2	Clavesin-2|RGD1306801|Rlbp1l2	clavesin 2	protein-coding
MACS_peak_4790	chr1	193813998	193815352	1354	2972.88	36.11	9.09	Intergenic	L1_Rn|LINE|L1	905208	NM_053982	117053	Rn.2890	NM_053982	ENSRNOG00000018320	Rps15a	-	ribosomal protein S15a	protein-coding
MACS_peak_727	chr1	31260213	31261567	1354	863.55	39.81	7	Intergenic	L1_Rat1|LINE|L1	-86937	NM_001246319	689399	Rn.51	NM_001246319	ENSRNOG00000042944	Cenpw	CENP-W	centromere protein W	protein-coding
MACS_peak_3477	chr1	156857726	156859079	1353	798.3	31.48	6.89	Intergenic	L1_Rn|LINE|L1	-155454	NM_057185	85309	Rn.89278	NM_057185	ENSRNOG00000013770	Folh1	Naalad	folate hydrolase 1	protein-coding
MACS_peak_2781-2	chr1	116729589	116730940	1351	2422.12	31.48	8.39	intron (NM_001329898, intron 1 of 7)	L1_Rat1|LINE|L1	-414159	NM_001141935	365266	Rn.208837	NM_001141935	ENSRNOG00000056228	Atp10a	-	ATPase phospholipid transporting 10A (putative)	protein-coding
MACS_peak_5836	chr1	270505140	270506491	1351	1117.9	35.18	7.3	intron (NM_001135762, intron 2 of 15)	RNHAL1|LINE|L1	74232	NM_001135762	368128	Rn.221883	NM_001135762		Hpse2	-	heparanase 2 (inactive)	protein-coding
MACS_peak_3919-3	chr1	180305525	180306873	1348	2655.29	36.11	8.65	Intergenic	L1_Rn|LINE|L1	72995	NM_001000223	293421	Rn.141757	NM_001000223	ENSRNOG00000032092	Olr285	ratchr1-166658959-166659894_ORF	olfactory receptor 285	protein-coding
MACS_peak_394	chr1	26418716	26420064	1348	389.59	17.59	7.29	Intergenic	RLTR19|LTR|ERVK	-212442	NM_001108459	361459	Rn.230112	NM_001108459		Clvs2	Clavesin-2|RGD1306801|Rlbp1l2	clavesin 2	protein-coding
MACS_peak_1422	chr1	55635737	55637083	1346	662.41	27.78	6.87	Intergenic	BC1_Rn|scRNA|scRNA	-200693	NM_001099463	685557	Rn.217943	NM_001099463		Vom2r7	-	vomeronasal 2 receptor, 7	protein-coding
MACS_peak_2145	chr1	74529427	74530773	1346	361.89	17.59	7.34	Intergenic	RNHAL1|LINE|L1	180430	NM_001029928	574531	Rn.149608	NM_001029928	ENSRNOG00000027733	Lair1	-	leukocyte-associated immunoglobulin-like receptor 1	protein-coding
MACS_peak_1089	chr1	40386722	40388067	1345	388.68	16.67	7.3	Intergenic	Intergenic	-772504	NM_133425	171010	Rn.87667	NM_133425	ENSRNOG00000016368	Ppp1r14c	Kepi	protein phosphatase 1, regulatory (inhibitor) subunit 14c	protein-coding
MACS_peak_3526	chr1	158917080	158918425	1345	859.21	36.11	6.99	Intergenic	L1_Rn|LINE|L1	489422	NM_001013896	293098	Rn.19940	NM_001013896	ENSRNOG00000016815	Tmem135	PMP52|RGD1309948	transmembrane protein 135	protein-coding
MACS_peak_3541-2	chr1	159372506	159373849	1343	605.17	19.44	6.91	intron (NM_001013896, intron 1 of 14)	L1_Rat1|LINE|L1	33997	NM_001013896	293098	Rn.19940	NM_001013896	ENSRNOG00000016815	Tmem135	PMP52|RGD1309948	transmembrane protein 135	protein-coding
MACS_peak_5439-3	chr1	240030991	240032333	1342	3100	33.33	9.45	Intergenic	L1_Rn|LINE|L1	231384	NM_198738	293820	Rn.100813	NM_198738	ENSRNOG00000013971	Psat1	Psa1	phosphoserine aminotransferase 1	protein-coding
MACS_peak_5862-2	chr1	275305292	275306633	1341	3100	34.26	9.45	Intergenic	L1_Rn|LINE|L1	-110395	NM_001106367	294043	Rn.46999	NM_001106367	ENSRNOG00000028832	Sorcs3	-	sortilin-related VPS10 domain containing receptor 3	protein-coding
MACS_peak_690	chr1	29722026	29723367	1341	434.89	19.44	7.22	Intergenic	RatSatRep2|Unknown|Unknown	-34538	NM_001106204	292188	Rn.9080	NM_001106204		Rnf217	Ibrdc1	ring finger protein 217	protein-coding
MACS_peak_1370	chr1	55344116	55345456	1340	512.49	17.59	7.13	intron (NM_001191619, intron 2 of 2)	intron (NM_001191619, intron 2 of 2)	20224	NM_001191619	292316	Rn.145528	NM_001191619	ENSRNOG00000052093	Smok2a	RGD1565233	sperm motility kinase 2A	protein-coding
MACS_peak_3724-2	chr1	168366230	168367569	1339	1781.01	29.63	7.62	intron (NM_053417, intron 1 of 9)	L1_Rn|LINE|L1	72617	NM_053417	84477	Rn.211990	NM_053417	ENSRNOG00000011882	Gab2	-	GRB2-associated binding protein 2	protein-coding
MACS_peak_4206	chr1	186898610	186899949	1339	544.38	23.15	7.01	Intergenic	Intergenic	-920829	NM_001013434	365355	Rn.3271	NM_001013434	ENSRNOG00000012258	Rras2	-	related RAS viral (r-ras) oncogene homolog 2	protein-coding
MACS_peak_4800	chr1	194610058	194611396	1338	1048.37	25	7.17	Intergenic	L1_Rat1|LINE|L1	109156	NM_053982	117053	Rn.2890	NM_053982	ENSRNOG00000018320	Rps15a	-	ribosomal protein S15a	protein-coding
MACS_peak_5114-2	chr1	220291494	220292832	1338	2897.93	36.11	9	Intergenic	L1_Rn|LINE|L1	-6508	NM_001000764	405038	Rn.141726	NM_001000764	ENSRNOG00000050629	Olr312	-	olfactory receptor 312	protein-coding
MACS_peak_1738	chr1	62862455	62863791	1336	1213.17	23.15	7.24	Intergenic	L1_Rn2|LINE|L1	28486	NM_001037357	361493	Rn.198481	NM_001037357	ENSRNOG00000053260	Lilrb3l	Lilrb3|Pir-A1|Pir-A2|Pirb	leukocyte immunoglobulin-like receptor, subfamily B (with TM and ITIM domains), member 3-like	protein-coding
MACS_peak_225	chr1	16120163	16121499	1336	3100	37.96	9.45	Intergenic	L1_Rn|LINE|L1	-222737	NM_001106269	293012	Rn.140572	NM_001106269	ENSRNOG00000012057	Olig3	-	oligodendrocyte transcription factor 3	protein-coding
MACS_peak_3629	chr1	164129844	164131180	1336	633.28	23.15	6.87	Intergenic	L1_Rn|LINE|L1	-33644	NM_001109150	499205	Rn.229468	NM_001109150	ENSRNOG00000010763	Fam181b	RGD1564695	family with sequence similarity 181, member B	protein-coding
MACS_peak_5564-2	chr1	252044895	252046231	1336	2709.96	44.44	8.82	Intergenic	L1_Rn|LINE|L1	178226	NM_001004446	361745	Rn.94939	NM_001004446	ENSRNOG00000011931	Smarca2	-	SWI/SNF related, matrix associated, actin dependent regulator of chromatin, subfamily a, member 2	protein-coding
MACS_peak_5431-3	chr1	239897329	239898664	1335	1629.84	34.26	7.48	Intergenic	L1_Rn|LINE|L1	365050	NM_198738	293820	Rn.100813	NM_198738	ENSRNOG00000013971	Psat1	Psa1	phosphoserine aminotransferase 1	protein-coding
MACS_peak_3038	chr1	134799479	134800811	1332	983.24	29.63	7.11	Intergenic	L1_Rn|LINE|L1	-259375	NM_001191625	308742	Rn.220729	NM_001191625	ENSRNOG00000009932	Mctp2	RGD1562967	multiple C2 and transmembrane domain containing 2	protein-coding
MACS_peak_4507-2	chr1	188383399	188384731	1332	1311.53	51.85	7.32	Intergenic	91ES8_RN|Satellite|Satellite	2320682	NM_080781	114023	Rn.4327	NM_080781	ENSRNOG00000057623	Copb1	-	coatomer protein complex, subunit beta 1	protein-coding
MACS_peak_4653-2	chr1	189738907	189740238	1331	501.07	23.15	7.18	Intergenic	91ES8_RN|Satellite|Satellite	965175	NM_080781	114023	Rn.4327	NM_080781	ENSRNOG00000057623	Copb1	-	coatomer protein complex, subunit beta 1	protein-coding
MACS_peak_2732	chr1	115041621	115042951	1330	424.77	24.07	7.25	Intergenic	L1_Rn|LINE|L1	-150675	NM_001107516	308663	Rn.65998	NM_001107516	ENSRNOG00000011480	Tubgcp5	-	tubulin, gamma complex associated protein 5	protein-coding
MACS_peak_4980	chr1	202973562	202974892	1330	3100	43.52	9.45	Intergenic	L1_Rn|LINE|L1	-750301	NM_001145762	100271845	Rn.222094	NM_001145762	ENSRNOG00000042706	LOC100271845	-	hypothetical protein LOC100271845	protein-coding
MACS_peak_99-2	chr1	7399054	7400383	1329	1169.66	27.78	7.22	Intergenic	L1_Rat1|LINE|L1	299079	NM_001276762	114005	Rn.121954	NM_001276762	ENSRNOG00000040242	Epm2a	-	epilepsy, progressive myoclonus type 2A	protein-coding
MACS_peak_1886-2	chr1	69748901	69750225	1324	3100	34.26	9.45	Intergenic	L1_Rn|LINE|L1	97710	NM_001009511	494230	Rn.129435	NM_001009511	ENSRNOG00000057219	Vom1r30	V1rl1	vomeronasal 1 receptor 30	protein-coding
MACS_peak_3111-2	chr1	139049353	139050677	1324	1551.42	27.78	7.51	Intergenic	L1_Rn|LINE|L1	-695024	NM_001039006	293023	Rn.16545	NM_001039006	ENSRNOG00000010959	Klhl25	RGD1310815	kelch-like family member 25	protein-coding
MACS_peak_4460	chr1	187978853	187980177	1324	3100	153.69	9.45	Intergenic	SATI_RN|Satellite|Satellite	-2001065	NM_001013434	365355	Rn.3271	NM_001013434	ENSRNOG00000012258	Rras2	-	related RAS viral (r-ras) oncogene homolog 2	protein-coding
MACS_peak_4082	chr1	186381061	186382384	1323	313.93	15.74	7.59	Intergenic	L1_Rn|LINE|L1	-403272	NM_001013434	365355	Rn.3271	NM_001013434	ENSRNOG00000012258	Rras2	-	related RAS viral (r-ras) oncogene homolog 2	protein-coding
MACS_peak_5948-2	chr1	282147535	282148858	1323	1889.93	34.26	7.83	intron (NM_001013155, intron 4 of 8)	L1_Rat1|LINE|L1	-30279	NM_012739	25083	Rn.170171	NM_012739	ENSRNOG00000047545	Adra2a	CA2-47|RATRG20|RG20	adrenoceptor alpha 2A	protein-coding
MACS_peak_5671	chr1	260874380	260875702	1322	901.26	30.55	6.99	Intergenic	L1_Rn|LINE|L1	436414	NM_001107609	309523	Rn.208134	NM_001107609	ENSRNOG00000018929	Kif20b	Mphosph1	kinesin family member 20B	protein-coding
MACS_peak_1578	chr1	56882449	56883770	1321	2347.3	62.03	8.62	Intergenic	Intergenic	216000	NM_001099465	685666	Rn.217930	NM_001099465	ENSRNOG00000013671	Vom2r9	RGD1564755	vomeronasal 2 receptor, 9	protein-coding
MACS_peak_4084	chr1	186402659	186403979	1320	390.7	13.89	7.29	Intergenic	Intergenic	-424869	NM_001013434	365355	Rn.3271	NM_001013434	ENSRNOG00000012258	Rras2	-	related RAS viral (r-ras) oncogene homolog 2	protein-coding
MACS_peak_381	chr1	26382804	26384123	1319	649.59	24.07	6.87	Intergenic	Intergenic	-248369	NM_001108459	361459	Rn.230112	NM_001108459		Clvs2	Clavesin-2|RGD1306801|Rlbp1l2	clavesin 2	protein-coding
MACS_peak_5146	chr1	226785111	226786430	1319	775.33	28.7	6.85	Intergenic	RNHAL1|LINE|L1	-43028	NM_019167	29211	Rn.20389	NM_019167	ENSRNOG00000058842	Sptbn2	Spnb3	spectrin, beta, non-erythrocytic 2	protein-coding
MACS_peak_2482	chr1	98854354	98855672	1318	228.49	14.81	8.62	Intergenic	L1_Rat2|LINE|L1	12248	NM_001047937	499136	Rn.130458	NM_001047937	ENSRNOG00000014455	LOC499136	-	LRRGT00021	protein-coding
MACS_peak_1476	chr1	56204504	56205819	1315	341.1	12.96	7.46	Intergenic	Lx2|LINE|L1	-138396	NM_001191619	292316	Rn.145528	NM_001191619	ENSRNOG00000052093	Smok2a	RGD1565233	sperm motility kinase 2A	protein-coding
MACS_peak_735	chr1	31682246	31683560	1314	858.32	41.66	6.98	Intergenic	RatSatRep2|Unknown|Unknown	335076	NM_001246319	689399	Rn.51	NM_001246319	ENSRNOG00000042944	Cenpw	CENP-W	centromere protein W	protein-coding
MACS_peak_2891	chr1	121238402	121239715	1313	1315.14	32.41	7.35	Intergenic	L1_Rn|LINE|L1	1083901	NR_037392	100526625		NR_037392	ENSRNOG00000049100	Mir344b-1	rno-mir-344b-1	microRNA 344b-1	ncRNA
MACS_peak_3871	chr1	177912759	177914072	1313	823.39	35.18	6.89	Intergenic	L1_Rn|LINE|L1	6713	NM_001000199	293364	Rn.141798	NM_001000199	ENSRNOG00000050569	Olr217	-	olfactory receptor 217	protein-coding
MACS_peak_3873	chr1	177975480	177976792	1312	3098.95	31.48	9.42	Intergenic	L1_Rn|LINE|L1	8960	NM_001000552	365341		NM_001000552		Olr220	ratchr1-164247597-164248520_ORF	olfactory receptor 220	protein-coding
MACS_peak_2525	chr1	100107370	100108681	1311	3100	36.11	9.45	intron (NM_001099487, intron 4 of 4)	Lx4A|LINE|L1	99930	NM_001099487	690356	Rn.217935	NM_001099487	ENSRNOG00000043280	Vom2r37	-	vomeronasal 2 receptor, 37	protein-coding
MACS_peak_2694	chr1	112564494	112565804	1310	560.31	25.92	7.01	Intergenic	L1_Rn|LINE|L1	1257099	NM_024370	79211	Rn.10369	NM_024370	ENSRNOG00000014862	Gabrg3	-	gamma-aminobutyric acid type A receptor gamma 3 subunit	protein-coding
MACS_peak_249-2	chr1	18247650	18248959	1309	1302.71	22.22	7.33	Intergenic	L1_Rn|LINE|L1	182925	NM_001191088	685750	Rn.44523	NM_001191088	ENSRNOG00000014907	Aldh8a1	-	aldehyde dehydrogenase 8 family, member A1	protein-coding
MACS_peak_26-2	chr1	605555	606862	1307	1754.04	37.03	7.62	Intergenic	RNHAL1|LINE|L1	-82090	NM_001099462	679691	Rn.217640	NM_001099462	ENSRNOG00000032365	Vom2r5	-	vomeronasal 2 receptor, 5	protein-coding
MACS_peak_4846-2	chr1	198314493	198315799	1306	3100	41.66	9.45	intron (NM_181370, intron 1 of 1)	L1_Rn|LINE|L1	48266	NM_181370	293451	Rn.49010	NM_181370	ENSRNOG00000017659	Hs3st2	-	heparan sulfate-glucosamine 3-sulfotransferase 2	protein-coding
MACS_peak_3037-2	chr1	134794840	134796143	1303	1733.58	25	7.62	Intergenic	L1_Rat1|LINE|L1	-254721	NM_001191625	308742	Rn.220729	NM_001191625	ENSRNOG00000009932	Mctp2	RGD1562967	multiple C2 and transmembrane domain containing 2	protein-coding
MACS_peak_334-2	chr1	25202949	25204249	1300	1281.17	25.92	7.34	Intergenic	L1_Rat1|LINE|L1	166364	NM_175601	319106	Rn.162405	NM_175601		Taar8b	Ta7	trace amine-associated receptor 8b	protein-coding
MACS_peak_4008	chr1	186140967	186142267	1300	277.64	12.96	7.84	Intergenic	L1_Rat3|LINE|L1	-163167	NM_001013434	365355	Rn.3271	NM_001013434	ENSRNOG00000012258	Rras2	-	related RAS viral (r-ras) oncogene homolog 2	protein-coding
MACS_peak_5433	chr1	239926044	239927344	1300	771.86	31.48	6.85	Intergenic	L1_Rn2|LINE|L1	336352	NM_198738	293820	Rn.100813	NM_198738	ENSRNOG00000013971	Psat1	Psa1	phosphoserine aminotransferase 1	protein-coding
MACS_peak_170-2	chr1	12098492	12099790	1298	1591.21	31.48	7.6	Intergenic	L1_Rn|LINE|L1	-1252866	NM_001001355	288797	Rn.143395	NM_001001355	ENSRNOG00000048201	Olr905	-	olfactory receptor 905	protein-coding
MACS_peak_1701	chr1	61862176	61863474	1298	664.09	21.29	6.87	Intergenic	L1_Rat1|LINE|L1	-21173	NM_057140	117281	Rn.4108	NM_057140	ENSRNOG00000011282	Ppp2r1a	PR65	protein phosphatase 2 scaffold subunit A alpha	protein-coding
MACS_peak_4581	chr1	189012934	189014230	1296	2253.19	61.11	8.44	Intergenic	SATI_RN|Satellite|Satellite	1691165	NM_080781	114023	Rn.4327	NM_080781	ENSRNOG00000057623	Copb1	-	coatomer protein complex, subunit beta 1	protein-coding
MACS_peak_5296	chr1	231609520	231610816	1296	1912.4	29.63	7.79	intron (NM_138908, intron 5 of 9)	L1_Rn|LINE|L1	25123	NM_138908	192273	Rn.31066	NM_138908	ENSRNOG00000017964	Slc22a25	Slc22a9|Ust1|Ust1r	solute carrier family 22, member 25	protein-coding
MACS_peak_1915-2	chr1	69991188	69992483	1295	1154.32	27.78	7.21	Intergenic	L1_Rn|LINE|L1	6878	NM_001100123	690906	Rn.144780	NM_001100123	ENSRNOG00000058087	Lilrc2	-	leukocyte immunoglobulin-like receptor, subfamily C, member 2	protein-coding
MACS_peak_2545	chr1	101081500	101082795	1295	789.34	23.15	6.88	Intergenic	L1_Rat1|LINE|L1	-19775	NM_001013067	292866		NM_001013067	ENSRNOG00000049279	Klk1c8	KLK8|Klk1b21|rGK-8|rk8	kallikrein 1-related peptidase C8	protein-coding
MACS_peak_379-2	chr1	26377109	26378404	1295	704.25	24.07	6.83	Intergenic	Intergenic	-254076	NM_001108459	361459	Rn.230112	NM_001108459		Clvs2	Clavesin-2|RGD1306801|Rlbp1l2	clavesin 2	protein-coding
MACS_peak_4131-3	chr1	186597001	186598296	1295	895.57	20.37	6.96	Intergenic	Lx|LINE|L1	-619198	NM_001013434	365355	Rn.3271	NM_001013434	ENSRNOG00000012258	Rras2	-	related RAS viral (r-ras) oncogene homolog 2	protein-coding
MACS_peak_3020-2	chr1	133359543	133360837	1294	1266.01	34.26	7.34	Intergenic	L1_Rat1|LINE|L1	-866475	NM_080778	113984	Rn.17815	NM_080778	ENSRNOG00000010308	Nr2f2	Tfcoup2	nuclear receptor subfamily 2, group F, member 2	protein-coding
MACS_peak_3937	chr1	182101989	182103283	1294	1801.69	28.7	7.67	intron (NM_001134970, intron 16 of 39)	L1_Rn|LINE|L1	241294	NM_001106288	293410	Rn.92644	NM_001106288	ENSRNOG00000009910	Swap70	-	SWAP switching B-cell complex 70	protein-coding
MACS_peak_5661	chr1	260625833	260627126	1293	865.97	28.7	7	Intergenic	L1_Rn|LINE|L1	187852	NM_001107609	309523	Rn.208134	NM_001107609	ENSRNOG00000018929	Kif20b	Mphosph1	kinesin family member 20B	protein-coding
MACS_peak_5903	chr1	278307085	278308378	1293	700.13	25.92	6.85	Intergenic	L1_Rat1|LINE|L1	-395693	NM_001191563	309533	Rn.225286	NM_001191563	ENSRNOG00000011313	Sorcs1	-	sortilin-related VPS10 domain containing receptor 1	protein-coding
MACS_peak_1263	chr1	45867408	45868698	1290	1593.43	32.41	7.61	Intergenic	L1_Rn|LINE|L1	-63293	NM_181474	308140	Rn.62385	NM_181474	ENSRNOG00000056223	Tfb1m	-	transcription factor B1, mitochondrial	protein-coding
MACS_peak_3748	chr1	173550293	173551582	1289	1022.82	34.26	7.2	Intergenic	L1_Rat2|LINE|L1	-11565	NM_001108496	361618	Rn.106771	NM_001108496	ENSRNOG00000020425	Stim1	-	stromal interaction molecule 1	protein-coding
MACS_peak_5616	chr1	256957958	256959247	1289	452.91	21.29	7.19	intron (NM_001105731, intron 3 of 16)	L1_Rn|LINE|L1	144851	NM_001107586	309338	Rn.1661	NM_001107586	ENSRNOG00000050289	Cstf2t	-	cleavage stimulation factor subunit 2, tau variant	protein-coding
MACS_peak_5724	chr1	263729301	263730590	1289	582.8	23.15	6.95	intron (NM_019277, intron 1 of 21)	RNHAL1|LINE|L1	20976	NM_019277	50556	Rn.1188	NM_019277	ENSRNOG00000036601	Exoc6	Sec15|Sec15l1	exocyst complex component 6	protein-coding
MACS_peak_5424-3	chr1	238679792	238681080	1288	2353.57	33.33	8.57	Intergenic	L1_Rat1|LINE|L1	-14981	NM_019141	25565	Rn.53972	NM_019141	ENSRNOG00000013239	Tle4	Esp2|Grg-4	transducin-like enhancer of split 4	protein-coding
MACS_peak_1957-3	chr1	70769309	70770596	1287	2980.42	36.11	9.03	intron (NM_001106220, intron 7 of 8)	RNHAL1|LINE|L1	62298	NM_001106220	292545	Rn.218640	NM_001106220	ENSRNOG00000042030	Nlrp4a	RGD1561918	NLR family, pyrin domain containing 4A	protein-coding
MACS_peak_3082-3	chr1	136745544	136746831	1287	3180.51	29.63	3.51	Intergenic	L1_Rn|LINE|L1	-322507	NM_057156	117523	Rn.44391	NM_057156		St8sia2	Siat8b	ST8 alpha-N-acetyl-neuraminide alpha-2,8-sialyltransferase 2	protein-coding
MACS_peak_263	chr1	19700586	19701871	1285	838.77	31.48	6.94	Intergenic	RNHAL1|LINE|L1	-126270	NM_001029902	360302	Rn.126653	NM_001029902	ENSRNOG00000047605	Ptprk	Rptpk	protein tyrosine phosphatase, receptor type, K	protein-coding
MACS_peak_5296-2	chr1	231611202	231612487	1285	1912.4	29.63	7.79	intron (NM_138908, intron 5 of 9)	L1_Rn|LINE|L1	23447	NM_138908	192273	Rn.31066	NM_138908	ENSRNOG00000017964	Slc22a25	Slc22a9|Ust1|Ust1r	solute carrier family 22, member 25	protein-coding
MACS_peak_2608	chr1	108461136	108462420	1284	254.66	24.07	8.15	Intergenic	L1_Rat2|LINE|L1	-34804	NM_001195599	499158	Rn.52198	NM_001195599	ENSRNOG00000049297	Ccdc179	RGD1559980	coiled-coil domain containing 179	protein-coding
MACS_peak_3288-2	chr1	152038690	152039974	1284	2913.69	34.26	8.98	Intergenic	L1_Rat1|LINE|L1	-20492	NM_001109324	501664	Rn.12310	NM_001109324	ENSRNOG00000060623	Fam3a	RGD1562076	family with sequence similarity 3, member A	protein-coding
MACS_peak_4958	chr1	202887734	202889018	1284	209.84	12.96	9.04	Intergenic	Intergenic	-742974	NM_130738	113938	Rn.11169	NM_130738	ENSRNOG00000054391	Snurf	-	SNRPN upstream reading frame	protein-coding
MACS_peak_2271	chr1	80795817	80797098	1281	728.74	28.7	6.83	Intergenic	L1_Rn|LINE|L1	76998	NM_001108474	361516	Rn.17980	NM_001108474	ENSRNOG00000042158	Igfl3	Ceacam12	IGF-like family member 3	protein-coding
MACS_peak_635	chr1	28442005	28443286	1281	288.32	13.89	7.82	Intergenic	Lx8|LINE|L1	-1142705	NM_021666	59299	Rn.41863	NM_021666	ENSRNOG00000012609	Trdn	-	triadin	protein-coding
MACS_peak_3190	chr1	147264314	147265594	1280	453.19	25	7.19	Intergenic	L1_Rat2|LINE|L1	-46754	NM_001100736	361601	Rn.198511	NM_001100736	ENSRNOG00000012683	Abhd17c	Fam108c1|RGD1308210	abhydrolase domain containing 17C	protein-coding
MACS_peak_1917-3	chr1	70014495	70015774	1279	2775.23	37.03	8.77	Intergenic	L1_Rn|LINE|L1	-16421	NM_001100123	690906	Rn.144780	NM_001100123	ENSRNOG00000058087	Lilrc2	-	leukocyte immunoglobulin-like receptor, subfamily C, member 2	protein-coding
MACS_peak_4865	chr1	201328594	201329873	1279	1914.07	25	7.81	Intergenic	L1_Rat1|LINE|L1	489535	NM_053611	100912108	Rn.11182	NM_053611	ENSRNOG00000019206	Nupr1	p8	nuclear protein 1, transcriptional regulator	protein-coding
MACS_peak_5931-2	chr1	280753084	280754362	1278	1813.8	31.48	7.68	Intergenic	L1_Rat1|LINE|L1	417750	NM_131913	170751	Rn.25763	NM_131913	ENSRNOG00000012084	Xpnpep1	-	X-prolyl aminopeptidase 1	protein-coding
MACS_peak_2716	chr1	114583009	114584286	1277	1643.13	28.7	7.45	Intergenic	L1_Rn|LINE|L1	541096	NM_017065	24922	Rn.233948	NM_017065	ENSRNOG00000060599	Gabrb3	-	gamma-aminobutyric acid type A receptor beta 3 subunit	protein-coding
MACS_peak_1170	chr1	40747019	40748294	1275	265.46	14.81	7.97	Intergenic	L1_Rat3|LINE|L1	-412242	NM_133425	171010	Rn.87667	NM_133425	ENSRNOG00000016368	Ppp1r14c	Kepi	protein phosphatase 1, regulatory (inhibitor) subunit 14c	protein-coding
MACS_peak_4390	chr1	187518242	187519516	1274	957.88	39.81	7.09	Intergenic	SATI_RN|Satellite|Satellite	-1540429	NM_001013434	365355	Rn.3271	NM_001013434	ENSRNOG00000012258	Rras2	-	related RAS viral (r-ras) oncogene homolog 2	protein-coding
MACS_peak_1287	chr1	49119592	49120865	1273	1938.26	33.33	7.9	Intergenic	L1_Rat1|LINE|L1	193742	NM_001038615	308099	Rn.20633	NM_001038615	ENSRNOG00000030210	Fndc1	-	fibronectin type III domain containing 1	protein-coding
MACS_peak_3624	chr1	163846882	163848155	1273	1957.93	33.33	7.96	Intergenic	L1_Rat1|LINE|L1	-42301	NM_001015012	308821	Rn.161854	NM_001015012	ENSRNOG00000010224	Rab30	Rsb30	RAB30, member RAS oncogene family	protein-coding
MACS_peak_3978	chr1	186035687	186036960	1273	503.24	21.29	7.18	Intergenic	RatSatRep2|Unknown|Unknown	-57873	NM_001013434	365355	Rn.3271	NM_001013434	ENSRNOG00000012258	Rras2	-	related RAS viral (r-ras) oncogene homolog 2	protein-coding
MACS_peak_5420-3	chr1	238319490	238320763	1273	3100	44.44	9.45	Intergenic	L1_Rn|LINE|L1	345329	NM_019141	25565	Rn.53972	NM_019141	ENSRNOG00000013239	Tle4	Esp2|Grg-4	transducin-like enhancer of split 4	protein-coding
MACS_peak_3988	chr1	186064177	186065449	1272	839.58	14.81	6.94	Intergenic	Intergenic	-86363	NM_001013434	365355	Rn.3271	NM_001013434	ENSRNOG00000012258	Rras2	-	related RAS viral (r-ras) oncogene homolog 2	protein-coding
MACS_peak_5290	chr1	231427778	231429049	1271	959.63	37.96	7.1	intron (NM_134380, intron 5 of 9)	L1_Rn|LINE|L1	49172	NM_134380	171398	Rn.81214	NM_134380	ENSRNOG00000061890	Ust5r	-	integral membrane transport protein UST5r	protein-coding
MACS_peak_2588-3	chr1	106585160	106586430	1270	3100	31.48	9.45	intron (NM_031069, intron 4 of 18)	L1_Rn|LINE|L1	187862	NM_031069	81733	Rn.10695	NM_031069	ENSRNOG00000015675	Nell1	-	neural EGFL like 1	protein-coding
MACS_peak_3953-3	chr1	184432376	184433646	1270	3100	44.44	9.45	Intergenic	L1_Rn|LINE|L1	-40361	NM_001198589	361630	Rn.51807	NM_001198589	ENSRNOG00000015488	Tead1	TEF-1	TEA domain transcription factor 1	protein-coding
MACS_peak_4242	chr1	186989691	186990960	1269	355.83	15.74	7.39	Intergenic	RNLTR5-int|LTR|ERVK	-1011875	NM_001013434	365355	Rn.3271	NM_001013434	ENSRNOG00000012258	Rras2	-	related RAS viral (r-ras) oncogene homolog 2	protein-coding
MACS_peak_5474	chr1	242680585	242681854	1269	814.11	33.33	6.85	intron (NM_001100975, intron 68 of 71)	L1_Rn|LINE|L1	196657	NM_001013151	309242	Rn.35127	NM_001013151	ENSRNOG00000014840	Gna14	Tieg3	G protein subunit alpha 14	protein-coding
MACS_peak_5957-2	chr1	282938711	282939980	1269	1375.97	26.85	7.36	Intergenic	L1_Rat1|LINE|L1	369704	NM_017274	29653	Rn.44456	NM_017274	ENSRNOG00000015124	Gpam	-	glycerol-3-phosphate acyltransferase, mitochondrial	protein-coding
MACS_peak_5972	chr1	285767169	285768438	1269	311.82	12.96	7.61	intron (NM_001012173, intron 4 of 7)	intron (NM_001012173, intron 4 of 7)	82582	NM_001012173	361775	Rn.24324	NM_001012173	ENSRNOG00000017321	Trub1	-	TruB pseudouridine synthase family member 1	protein-coding
MACS_peak_4189	chr1	186835792	186837060	1268	612.8	21.29	6.89	Intergenic	Intergenic	-857976	NM_001013434	365355	Rn.3271	NM_001013434	ENSRNOG00000012258	Rras2	-	related RAS viral (r-ras) oncogene homolog 2	protein-coding
MACS_peak_3170-2	chr1	146121534	146122801	1267	1035.47	28.7	7.19	Intergenic	L1_Rat1|LINE|L1	361940	NM_001191626	308790	Rn.50714	NM_001191626	ENSRNOG00000025142	Mex3b	Rkhd3	mex-3 RNA binding family member B	protein-coding
MACS_peak_193-2	chr1	13498290	13499555	1265	3100	87.96	9.45	Intergenic	LSU-rRNA_Hsa|rRNA|rRNA	1293	NR_046238	100861534		NR_046238	ENSRNOG00000059852	Rn5-8s	-	5.8S ribosomal RNA	rRNA
MACS_peak_287-3	chr1	21607912	21609175	1263	3074.24	42.59	9.36	Intergenic	L1_Rn|LINE|L1	34766	NM_001172116	685940	Rn.222405	NM_001172116	ENSRNOG00000039955	Samd3	-	sterile alpha motif domain containing 3	protein-coding
MACS_peak_2935-2	chr1	123907894	123909157	1263	2584.61	28.7	8.52	Intergenic	L1_Rn|LINE|L1	-114146	NR_106682	102466148		NR_106682	ENSRNOG00000045909	Mir344i	rno-mir-344i	microRNA 344i	ncRNA
MACS_peak_3879	chr1	178105063	178106326	1263	663.96	29.63	6.86	Intergenic	L1_Rat1|LINE|L1	5416	NM_001000203	293370	Rn.141790	NM_001000203	ENSRNOG00000019594	Olr227	ratchr1-164389755-164390708_ORF	olfactory receptor 227	protein-coding
MACS_peak_3904	chr1	179668143	179669405	1262	556.74	28.7	7.02	Intergenic	L1_Rn|LINE|L1	23613	NM_001000999	405363	Rn.141768	NM_001000999	ENSRNOG00000054146	Olr264	-	olfactory receptor 264	protein-coding
MACS_peak_5412	chr1	237918705	237919967	1262	3177.01	41.66	3.33	Intergenic	L1_Rn|LINE|L1	-14221	NM_001000262	293816	Rn.141669	NM_001000262	ENSRNOG00000050605	Olr383	-	olfactory receptor 383	protein-coding
MACS_peak_966-2	chr1	39725705	39726967	1262	871.33	21.29	7.02	Intergenic	Lx7|LINE|L1	-113322	NR_037334	100526572		NR_037334	ENSRNOG00000035509	Mir3556b	rno-mir-3556b	microRNA 3556b	ncRNA
MACS_peak_1386	chr1	55398811	55400072	1261	327.24	17.59	7.56	Intergenic	Intergenic	-34431	NM_001191619	292316	Rn.145528	NM_001191619	ENSRNOG00000052093	Smok2a	RGD1565233	sperm motility kinase 2A	protein-coding
MACS_peak_290	chr1	21729919	21731180	1261	3100	50	9.45	Intergenic	L1_Rn|LINE|L1	-87240	NM_001172116	685940	Rn.222405	NM_001172116	ENSRNOG00000039955	Samd3	-	sterile alpha motif domain containing 3	protein-coding
MACS_peak_4181	chr1	186768606	186769867	1261	390.59	16.67	7.29	Intergenic	Intergenic	-790786	NM_001013434	365355	Rn.3271	NM_001013434	ENSRNOG00000012258	Rras2	-	related RAS viral (r-ras) oncogene homolog 2	protein-coding
MACS_peak_5460-3	chr1	242352005	242353266	1261	2754.95	30.55	8.73	Intergenic	L1_Rn|LINE|L1	-131927	NM_001013151	309242	Rn.35127	NM_001013151	ENSRNOG00000014840	Gna14	Tieg3	G protein subunit alpha 14	protein-coding
MACS_peak_270	chr1	20026800	20028060	1260	1406.01	50	7.39	Intergenic	L1_Rat2|LINE|L1	-452472	NM_001029902	360302	Rn.126653	NM_001029902	ENSRNOG00000047605	Ptprk	Rptpk	protein tyrosine phosphatase, receptor type, K	protein-coding
MACS_peak_3285	chr1	151867618	151868874	1256	1050.4	35.18	7.19	Intergenic	L1_Rn|LINE|L1	-81894	NM_001000264	293878	Rn.143689	NM_001000264	ENSRNOG00000058820	Olr1768	-	olfactory receptor 1768	protein-coding
MACS_peak_3500	chr1	158008700	158009956	1256	638.27	22.22	6.85	intron (NM_017012, intron 7 of 8)	L1_Rat1|LINE|L1	-222206	NM_017097	25423	Rn.203177	NM_017097	ENSRNOG00000016496	Ctsc	CATC|DPP-I|DPPI	cathepsin C	protein-coding
MACS_peak_5611	chr1	256672137	256673393	1256	736.39	27.78	6.79	intron (NM_001105731, intron 4 of 16)	L1_Rat1|LINE|L1	-140986	NM_001107586	309338	Rn.1661	NM_001107586	ENSRNOG00000050289	Cstf2t	-	cleavage stimulation factor subunit 2, tau variant	protein-coding
MACS_peak_199	chr1	13750709	13751964	1255	513.8	25.92	7.1	Intergenic	L1_Rat1|LINE|L1	191962	NR_046238	100861534		NR_046238	ENSRNOG00000059852	Rn5-8s	-	5.8S ribosomal RNA	rRNA
MACS_peak_5829-2	chr1	270040464	270041719	1255	911	26.85	7.03	intron (NM_001135762, intron 6 of 15)	L1_Rn|LINE|L1	-296692	NM_020094	56817	Rn.98384	NM_020094	ENSRNOG00000050450	Kcnip2	Kchip2	Kv channel-interacting protein 2	protein-coding
MACS_peak_739	chr1	31807680	31808934	1254	749.91	24.07	6.84	Intergenic	L1_Rn|LINE|L1	-307536	NM_001100990	498997	Rn.15751	NM_001100990	ENSRNOG00000011568	Rspo3	RGD1563246	R-spondin 3	protein-coding
MACS_peak_4787-2	chr1	193530994	193532247	1253	3100	42.59	9.45	Intergenic	L1_Rn|LINE|L1	887332	NM_001024751	293165	Rn.76073	NM_001024751	ENSRNOG00000020514	Sox6	-	SRY box 6	protein-coding
MACS_peak_1128-2	chr1	40512894	40514145	1251	884.06	18.52	7.01	Intergenic	Intergenic	-646379	NM_133425	171010	Rn.87667	NM_133425	ENSRNOG00000016368	Ppp1r14c	Kepi	protein phosphatase 1, regulatory (inhibitor) subunit 14c	protein-coding
MACS_peak_5002	chr1	208600236	208601487	1251	631.36	17.59	6.86	Intergenic	RNHAL1|LINE|L1	-52811	NM_022849	170568	Rn.10107	NM_022849		Dmbt1	Crpd	deleted in malignant brain tumors 1	protein-coding
MACS_peak_2656	chr1	111130317	111131567	1250	204.59	16.67	9.27	Intergenic	L1_Rat1|LINE|L1	2691306	NM_024370	79211	Rn.10369	NM_024370	ENSRNOG00000014862	Gabrg3	-	gamma-aminobutyric acid type A receptor gamma 3 subunit	protein-coding
MACS_peak_3747	chr1	173417705	173418955	1250	1850.22	25.92	7.69	intron (NM_031074, intron 24 of 32)	L1_Rat1|LINE|L1	-18516	NM_022639	64574	Rn.48767	NM_022639	ENSRNOG00000020293	Chrna10	-	cholinergic receptor nicotinic alpha 10 subunit	protein-coding
MACS_peak_2979	chr1	127531258	127532507	1249	670.99	24.07	6.88	Intergenic	RNHAL1|LINE|L1	-83863	NM_001014020	308701	Rn.214542	NM_001014020	ENSRNOG00000024460	Tarsl2	RGD1311308	threonyl-tRNA synthetase-like 2	protein-coding
MACS_peak_732	chr1	31565669	31566917	1248	1094.57	50.92	7.28	Intergenic	L1_Rn|LINE|L1	218466	NM_001246319	689399	Rn.51	NM_001246319	ENSRNOG00000042944	Cenpw	CENP-W	centromere protein W	protein-coding
MACS_peak_3221-2	chr1	148516989	148518236	1247	1463.19	26.85	7.46	Intergenic	L1_Rn|LINE|L1	-65699	NM_031733	65187	Rn.81067	NM_031733	ENSRNOG00000053402	Gabrq	-	gamma-aminobutyric acid type A receptor theta subunit	protein-coding
MACS_peak_5502-3	chr1	245084078	245085325	1247	1591.13	28.7	7.59	Intergenic	L1_Rat1|LINE|L1	124193	NM_012904	25380	Rn.1792	NM_012904	ENSRNOG00000017469	Anxa1	Anx1|p35	annexin A1	protein-coding
MACS_peak_5550	chr1	249970303	249971550	1247	1371.03	28.7	7.36	intron (NM_001191953, intron 6 of 10)	L1_Rn|LINE|L1	68536	NM_001191953	679990	Rn.226542	NM_001191953	ENSRNOG00000015406	Pgm5	-	phosphoglucomutase 5	protein-coding
MACS_peak_352	chr1	26305924	26307170	1246	403.87	19.44	7.29	Intergenic	Intergenic	-325285	NM_001108459	361459	Rn.230112	NM_001108459		Clvs2	Clavesin-2|RGD1306801|Rlbp1l2	clavesin 2	protein-coding
MACS_peak_1300	chr1	51353843	51355088	1245	3100	35.18	9.45	Intergenic	L1_Rn|LINE|L1	-33101	NM_019230	29504	Rn.24231	NM_019230	ENSRNOG00000022946	Slc22a3	-	solute carrier family 22 member 3	protein-coding
MACS_peak_1869	chr1	69199147	69200392	1245	1726.13	32.41	7.66	Intergenic	RNHAL1|LINE|L1	-116834	NM_001008952	494297	Rn.129439	NM_001008952	ENSRNOG00000049847	Vom1r27	V1re19	vomeronasal 1 receptor 27	protein-coding
MACS_peak_5009	chr1	209014048	209015292	1244	1515.55	31.48	7.53	intron (NM_013084, intron 1 of 8)	L1_Rn|LINE|L1	986	NM_013084	25618	Rn.44423	NM_013084	ENSRNOG00000020624	Acadsb	-	acyl-CoA dehydrogenase, short/branched chain	protein-coding
MACS_peak_698	chr1	30421555	30422799	1244	607.48	31.48	6.88	Intergenic	L1_Rn2|LINE|L1	-211498	NM_130417	155430	Rn.58672	NM_130417	ENSRNOG00000013364	Hey2	Herp1	hes-related family bHLH transcription factor with YRPW motif 2	protein-coding
MACS_peak_3960-3	chr1	185239396	185240639	1243	3100	37.03	9.45	Intergenic	L1_Rat1|LINE|L1	-53629	NM_017044	24694	Rn.9768	NM_017044	ENSRNOG00000014318	Pth	PTH-(1-84)|Pth1|Pthr1	parathyroid hormone	protein-coding
MACS_peak_1674	chr1	60697669	60698911	1242	1031.17	34.26	7.17	Intergenic	L1_Rn|LINE|L1	12929	NM_001106216	292409	Rn.218643	NM_001106216	ENSRNOG00000011174	Fpr1	-	formyl peptide receptor 1	protein-coding
MACS_peak_4128-2	chr1	186583670	186584912	1242	2241.32	25.92	8.42	Intergenic	RMER20B|LTR|ERVK	-605841	NM_001013434	365355	Rn.3271	NM_001013434	ENSRNOG00000012258	Rras2	-	related RAS viral (r-ras) oncogene homolog 2	protein-coding
MACS_peak_2849	chr1	118815806	118817046	1240	1125.22	32.41	7.28	Intergenic	L1_Rn|LINE|L1	1070199	NM_001191837	361585	Rn.162420	NM_001191837	ENSRNOG00000015734	Ube3a	-	ubiquitin protein ligase E3A	protein-coding
MACS_peak_2047	chr1	72297476	72298715	1239	461.46	17.59	7.23	Intergenic	Intergenic	230555	NM_001109138	499067	Rn.225170	NM_001109138	ENSRNOG00000042502	Smim17	RGD1559613	small integral membrane protein 17	protein-coding
MACS_peak_1899	chr1	69879466	69880705	1239	552.84	32.41	7.03	intron (NM_001099471, intron 2 of 5)	L1_Rn|LINE|L1	10399	NM_001099471	292531	Rn.217922	NM_001099471	ENSRNOG00000009146	Vom2r26	Gm1961	vomeronasal 2 receptor, 26	protein-coding
MACS_peak_2580	chr1	105104788	105106026	1238	1214.01	31.48	7.25	Intergenic	L1_Rn|LINE|L1	-60092	NM_001039037	365252	Rn.137700	NM_001039037	ENSRNOG00000014277	Zdhhc13	-	zinc finger, DHHC-type containing 13	protein-coding
MACS_peak_1769	chr1	64150013	64151250	1237	1078.53	40.74	7.22	Intergenic	RNHAL1|LINE|L1	-273990	NM_001008941	494288	Rn.129445	NM_001008941	ENSRNOG00000047128	Vom1r23	V1rf5	vomeronasal 1 receptor 23	protein-coding
MACS_peak_4204	chr1	186895498	186896735	1237	286.21	23.15	7.83	Intergenic	Intergenic	-917666	NM_001013434	365355	Rn.3271	NM_001013434	ENSRNOG00000012258	Rras2	-	related RAS viral (r-ras) oncogene homolog 2	protein-coding
MACS_peak_5577-2	chr1	253201381	253202618	1237	3006.49	36.11	9.13	intron (NM_001012172, intron 3 of 15)	L1_Rat1|LINE|L1	152248	NM_001012172	361746	Rn.23347	NM_001012172	ENSRNOG00000014486	Rfx3	-	regulatory factor X3	protein-coding
MACS_peak_5827-2	chr1	269987908	269989145	1237	2573.16	33.33	8.52	intron (NM_001135762, intron 6 of 15)	L1_Rn|LINE|L1	-349257	NM_020094	56817	Rn.98384	NM_020094	ENSRNOG00000050450	Kcnip2	Kchip2	Kv channel-interacting protein 2	protein-coding
MACS_peak_383	chr1	26386955	26388191	1236	709.7	31.48	6.87	Intergenic	MYSERV6-int|LTR|ERVK	-244259	NM_001108459	361459	Rn.230112	NM_001108459		Clvs2	Clavesin-2|RGD1306801|Rlbp1l2	clavesin 2	protein-coding
MACS_peak_4977	chr1	202958006	202959241	1235	448.38	19.44	7.2	Intergenic	L1_Rat1|LINE|L1	-765905	NM_001145762	100271845	Rn.222094	NM_001145762	ENSRNOG00000042706	LOC100271845	-	hypothetical protein LOC100271845	protein-coding
MACS_peak_1148	chr1	40616182	40617416	1234	520.75	24.07	7.08	Intergenic	Intergenic	-543099	NM_133425	171010	Rn.87667	NM_133425	ENSRNOG00000016368	Ppp1r14c	Kepi	protein phosphatase 1, regulatory (inhibitor) subunit 14c	protein-coding
MACS_peak_5316-2	chr1	232744736	232745970	1234	3220.27	42.59	5	Intergenic	L1_Rn|LINE|L1	101832	NM_207593	293731	Rn.10394	NM_207593	ENSRNOG00000020301	Psbpc2	Psbp2	prostatic steroid-binding protein C2	protein-coding
MACS_peak_4451	chr1	187912903	187914136	1233	3100	162.03	9.45	Intergenic	ISAT_RN|Satellite|Satellite	-1935069	NM_001013434	365355	Rn.3271	NM_001013434	ENSRNOG00000012258	Rras2	-	related RAS viral (r-ras) oncogene homolog 2	protein-coding
MACS_peak_596	chr1	28313005	28314237	1232	351.88	29.63	7.42	Intergenic	Intergenic	-1013681	NM_021666	59299	Rn.41863	NM_021666	ENSRNOG00000012609	Trdn	-	triadin	protein-coding
MACS_peak_2352	chr1	91043350	91044580	1230	1270.19	40.74	7.33	Intergenic	L1_Rn|LINE|L1	-55237	NM_001100859	361551	Rn.137089	NM_001100859		Scgb1b30	Abpa|Lgp|Scgb1b27	secretoglobin, family 1B, member 30	protein-coding
MACS_peak_3655	chr1	164664364	164665592	1228	948.78	26.85	7.1	Intergenic	L1_Rn|LINE|L1	500822	NM_001109150	499205	Rn.229468	NM_001109150	ENSRNOG00000010763	Fam181b	RGD1564695	family with sequence similarity 181, member B	protein-coding
MACS_peak_4938	chr1	202742355	202743583	1228	258.43	14.81	8.09	Intergenic	Lx6|LINE|L1	-597567	NM_130738	113938	Rn.11169	NM_130738	ENSRNOG00000054391	Snurf	-	SNRPN upstream reading frame	protein-coding
MACS_peak_3863-2	chr1	177535355	177536582	1227	648.5	25.92	6.85	Intergenic	L1_Rat1|LINE|L1	48577	NM_001008346	308911	Rn.14828	NM_001008346	ENSRNOG00000018766	Rrp8	RGD1308302	ribosomal RNA processing 8, methyltransferase, homolog (yeast)	protein-coding
MACS_peak_3150	chr1	144895096	144896322	1226	1076.22	27.78	7.26	Intergenic	L1_Rn|LINE|L1	-105618	NM_031238	81921	Rn.5909	NM_031238	ENSRNOG00000019776	Sh3gl3	SH3P13|Sh3d2c1	SH3 domain-containing GRB2-like 3	protein-coding
MACS_peak_3900	chr1	179407302	179408528	1226	1074.45	34.26	7.25	Intergenic	L1_Rn|LINE|L1	-16300	NM_001000219	293398	Rn.141775	NM_001000219	ENSRNOG00000036787	Olr252	-	olfactory receptor 252	protein-coding
MACS_peak_2736-2	chr1	115146588	115147813	1225	1517.32	25.92	7.54	Intergenic	L1_Rat1|LINE|L1	-45761	NM_001107516	308663	Rn.65998	NM_001107516	ENSRNOG00000011480	Tubgcp5	-	tubulin, gamma complex associated protein 5	protein-coding
MACS_peak_4123	chr1	186569180	186570405	1225	255.23	12.96	8.14	Intergenic	Intergenic	-591342	NM_001013434	365355	Rn.3271	NM_001013434	ENSRNOG00000012258	Rras2	-	related RAS viral (r-ras) oncogene homolog 2	protein-coding
MACS_peak_1564	chr1	56708854	56710078	1224	343.92	16.67	7.43	Intergenic	Intergenic	389643	NM_001099465	685666	Rn.217930	NM_001099465	ENSRNOG00000013671	Vom2r9	RGD1564755	vomeronasal 2 receptor, 9	protein-coding
MACS_peak_1300-3	chr1	51357860	51359083	1223	3100	35.18	9.45	Intergenic	L1_Rn|LINE|L1	-35553	NM_031584	29503	Rn.10555	NM_031584	ENSRNOG00000016625	Slc22a2	OCT2|OCT2r|rOCT2	solute carrier family 22 member 2	protein-coding
MACS_peak_1270-2	chr1	46678679	46679901	1222	3100	42.59	9.45	Intergenic	L1_Rn|LINE|L1	-733037	NM_001004216	292279	Rn.161761	NM_001004216	ENSRNOG00000016490	Nox3	-	NADPH oxidase 3	protein-coding
MACS_peak_3601	chr1	162745968	162747190	1222	355.99	19.44	7.39	intron (NM_022282, intron 2 of 22)	L1_Rn|LINE|L1	-173105	NM_001134833	293107	Rn.108932	NM_001134833	ENSRNOG00000022766	Ccdc89	RGD1305335	coiled-coil domain containing 89	protein-coding
MACS_peak_4432	chr1	187852833	187854050	1217	3100	156.47	9.45	Intergenic	SATI_RN|Satellite|Satellite	-1874991	NM_001013434	365355	Rn.3271	NM_001013434	ENSRNOG00000012258	Rras2	-	related RAS viral (r-ras) oncogene homolog 2	protein-coding
MACS_peak_5560	chr1	251710067	251711284	1217	664.73	21.29	6.87	Intergenic	L1_Rn|LINE|L1	-156662	NM_001004446	361745	Rn.94939	NM_001004446	ENSRNOG00000011931	Smarca2	-	SWI/SNF related, matrix associated, actin dependent regulator of chromatin, subfamily a, member 2	protein-coding
MACS_peak_1200-2	chr1	41456652	41457867	1215	2504.79	34.26	8.36	Intergenic	L1_Rn|LINE|L1	21912	NM_001025000	308129	Rn.34836	NM_001025000	ENSRNOG00000016286	Iyd	RGD1309288	iodotyrosine deiodinase	protein-coding
MACS_peak_5439	chr1	240027218	240028432	1214	3100	33.33	9.45	Intergenic	L1_Rn|LINE|L1	235221	NM_198738	293820	Rn.100813	NM_198738	ENSRNOG00000013971	Psat1	Psa1	phosphoserine aminotransferase 1	protein-coding
MACS_peak_882-2	chr1	39033439	39034653	1214	1560.54	26.85	7.53	intron (NM_031007, intron 21 of 23)	L1_Rat3|LINE|L1	90510	NM_001082574	290946	Rn.105763	NM_001082574	ENSRNOG00000027422	Fastkd3	RGD1309729	FAST kinase domains 3	protein-coding
MACS_peak_4885	chr1	201908364	201909577	1213	2334.21	100.92	8.54	Intergenic	CT-rich|Low_complexity|Low_complexity	-90202	NM_053611	100912108	Rn.11182	NM_053611	ENSRNOG00000019206	Nupr1	p8	nuclear protein 1, transcriptional regulator	protein-coding
MACS_peak_5307-2	chr1	232596921	232598133	1212	1496.83	25	7.52	Intergenic	L1_Rn|LINE|L1	-45994	NM_207593	293731	Rn.10394	NM_207593	ENSRNOG00000020301	Psbpc2	Psbp2	prostatic steroid-binding protein C2	protein-coding
MACS_peak_4388	chr1	187508507	187509717	1210	3100	142.58	9.45	Intergenic	SATI_RN|Satellite|Satellite	-1530662	NM_001013434	365355	Rn.3271	NM_001013434	ENSRNOG00000012258	Rras2	-	related RAS viral (r-ras) oncogene homolog 2	protein-coding
MACS_peak_4930-2	chr1	202718103	202719312	1209	329.43	18.52	7.56	Intergenic	ORR1D-int|LTR|ERVL-MaLR	-573305	NM_130738	113938	Rn.11169	NM_130738	ENSRNOG00000054391	Snurf	-	SNRPN upstream reading frame	protein-coding
MACS_peak_966	chr1	39724325	39725533	1208	871.33	21.29	7.02	Intergenic	Lx3C|LINE|L1	-111915	NR_037334	100526572		NR_037334	ENSRNOG00000035509	Mir3556b	rno-mir-3556b	microRNA 3556b	ncRNA
MACS_peak_1365-2	chr1	55290815	55292022	1207	2000.39	31.48	8.17	intron (NM_001191619, intron 2 of 2)	intron (NM_001191619, intron 2 of 2)	73592	NM_001191619	292316	Rn.145528	NM_001191619	ENSRNOG00000052093	Smok2a	RGD1565233	sperm motility kinase 2A	protein-coding
MACS_peak_3426	chr1	154948658	154949865	1207	1910.78	53.7	7.81	Intergenic	Intergenic	201573	NM_031710	65140	Rn.144601	NM_031710	ENSRNOG00000061860	Olr226	Olfr41	olfactory receptor 226	protein-coding
MACS_peak_731-2	chr1	31563282	31564489	1207	2118.21	38.89	8.25	Intergenic	L1_Rn|LINE|L1	216058	NM_001246319	689399	Rn.51	NM_001246319	ENSRNOG00000042944	Cenpw	CENP-W	centromere protein W	protein-coding
MACS_peak_1702	chr1	61910228	61911434	1206	778.03	25.92	6.83	Intergenic	L1_Rn|LINE|L1	26833	NM_057140	117281	Rn.4108	NM_057140	ENSRNOG00000011282	Ppp2r1a	PR65	protein phosphatase 2 scaffold subunit A alpha	protein-coding
MACS_peak_5120	chr1	220391730	220392936	1206	836.58	24.07	6.93	Intergenic	L1_Rat1|LINE|L1	-14009	NM_031543	25086	Rn.1372	NM_031543	ENSRNOG00000012458	Cyp2e1	Cyp2e	cytochrome P450, family 2, subfamily e, polypeptide 1	protein-coding
MACS_peak_1762	chr1	63859105	63860310	1205	574.91	30.55	6.95	Intergenic	RatSatRep2|Unknown|Unknown	16934	NM_001008941	494288	Rn.129445	NM_001008941	ENSRNOG00000047128	Vom1r23	V1rf5	vomeronasal 1 receptor 23	protein-coding
MACS_peak_4392	chr1	187531926	187533131	1205	3100	123.14	9.45	Intergenic	SATI_RN|Satellite|Satellite	-1554078	NM_001013434	365355	Rn.3271	NM_001013434	ENSRNOG00000012258	Rras2	-	related RAS viral (r-ras) oncogene homolog 2	protein-coding
MACS_peak_4412	chr1	187742200	187743405	1205	3100	120.36	9.45	Intergenic	SATI_RN|Satellite|Satellite	-1764352	NM_001013434	365355	Rn.3271	NM_001013434	ENSRNOG00000012258	Rras2	-	related RAS viral (r-ras) oncogene homolog 2	protein-coding
MACS_peak_203	chr1	13816035	13817239	1204	694.82	31.48	6.83	Intergenic	L1_Rn|LINE|L1	257263	NR_046238	100861534		NR_046238	ENSRNOG00000059852	Rn5-8s	-	5.8S ribosomal RNA	rRNA
MACS_peak_977	chr1	39752692	39753896	1204	217.2	12.04	8.9	Intergenic	Intergenic	-140280	NR_037334	100526572		NR_037334	ENSRNOG00000035509	Mir3556b	rno-mir-3556b	microRNA 3556b	ncRNA
MACS_peak_397-4	chr1	26435029	26436232	1203	2273.36	24.07	8.52	Intergenic	Intergenic	-196202	NM_001108459	361459	Rn.230112	NM_001108459		Clvs2	Clavesin-2|RGD1306801|Rlbp1l2	clavesin 2	protein-coding
MACS_peak_452	chr1	27711317	27712519	1202	929	50.92	7.1	Intergenic	Intergenic	-411978	NM_021666	59299	Rn.41863	NM_021666	ENSRNOG00000012609	Trdn	-	triadin	protein-coding
MACS_peak_747-2	chr1	32238544	32239746	1202	661.92	23.15	6.87	Intergenic	RNHAL1|LINE|L1	-58047	NM_001012060	308051	Rn.16849	NM_001012060	ENSRNOG00000011588	Rnf146	-	ring finger protein 146	protein-coding
MACS_peak_5523	chr1	246429398	246430596	1198	653.19	22.22	6.86	Intergenic	L1_Rat1|LINE|L1	-84030	NM_031776	83585	Rn.24783	NM_031776	ENSRNOG00000018282	Gda	Cypin	guanine deaminase	protein-coding
MACS_peak_3575	chr1	160610078	160611274	1196	1282.57	29.63	7.35	Intergenic	L1_Rat1|LINE|L1	-71289	NM_053554	89816	Rn.24871	NM_053554	ENSRNOG00000018322	Picalm	Calm	phosphatidylinositol binding clathrin assembly protein	protein-coding
MACS_peak_3968-3	chr1	185653212	185654408	1196	3050.48	32.41	9.21	intron (NM_172067, intron 2 of 15)	L1_Rat1|LINE|L1	49903	NM_172067	64456	Rn.7546	NM_172067	ENSRNOG00000058003	Spon1	Sponf	spondin 1	protein-coding
MACS_peak_1329	chr1	53009623	53010818	1195	507.7	26.85	7.15	Intergenic	L1_Rat2|LINE|L1	115880	NM_001106208	292295	Rn.108830	NM_001106208	ENSRNOG00000017367	Pabpc6	Pabpc3	poly(A) binding protein, cytoplasmic 6	protein-coding
MACS_peak_5119	chr1	220365308	220366503	1195	1156.86	21.29	7.21	Intergenic	L1_Rat1|LINE|L1	19913	NM_001000243	293609	Rn.141724	NM_001000243	ENSRNOG00000045841	Olr315	ratchr1-201007958-201008890_ORF	olfactory receptor 315	protein-coding
MACS_peak_1468	chr1	56156869	56158063	1194	1429.91	21.29	7.37	Intergenic	L1_Rat3|LINE|L1	-90701	NM_001191619	292316	Rn.145528	NM_001191619	ENSRNOG00000052093	Smok2a	RGD1565233	sperm motility kinase 2A	protein-coding
MACS_peak_4855-3	chr1	199801435	199802628	1193	3100	37.96	9.45	Intergenic	L1_Rn|LINE|L1	125043	NM_080691	140724	Rn.212756	NM_080691	ENSRNOG00000012362	Cacng3	-	calcium voltage-gated channel auxiliary subunit gamma 3	protein-coding
MACS_peak_5037	chr1	212891376	212892569	1193	3100	35.18	9.45	intron (NM_001008347, intron 7 of 10)	L1_Rn|LINE|L1	101079	NM_001008347	309071	Rn.214047	NM_001008347	ENSRNOG00000018327	Fank1	-	fibronectin type 3 and ankyrin repeat domains 1	protein-coding
MACS_peak_5119-2	chr1	220366757	220367950	1193	1156.86	21.29	7.21	Intergenic	L1_Rat1|LINE|L1	21361	NM_001000243	293609	Rn.141724	NM_001000243	ENSRNOG00000045841	Olr315	ratchr1-201007958-201008890_ORF	olfactory receptor 315	protein-coding
MACS_peak_5408	chr1	237317886	237319076	1190	3100	41.66	9.45	Intergenic	L1_Rat1|LINE|L1	16028	NM_001000556	365413	Rn.138177	NM_001000556	ENSRNOG00000053372	Olr361	ratchr1-216570414-216571346_ORF	olfactory receptor 361	protein-coding
MACS_peak_3677	chr1	165475094	165476282	1188	1032.55	23.15	7.18	Intergenic	L1_Rn|LINE|L1	1311532	NM_001109150	499205	Rn.229468	NM_001109150	ENSRNOG00000010763	Fam181b	RGD1564695	family with sequence similarity 181, member B	protein-coding
MACS_peak_5799-2	chr1	266637269	266638457	1188	1948.67	30.55	7.96	Intergenic	L1_Rn|LINE|L1	93741	NM_138512	171518	Rn.88025	NM_138512	ENSRNOG00000021924	Cyp2c22	Cyp2c70	cytochrome P450, family 2, subfamily c, polypeptide 22	protein-coding
MACS_peak_1325	chr1	52811966	52813153	1187	1138.36	23.15	7.25	Intergenic	L1_Rat1|LINE|L1	-81781	NM_001106208	292295	Rn.108830	NM_001106208	ENSRNOG00000017367	Pabpc6	Pabpc3	poly(A) binding protein, cytoplasmic 6	protein-coding
MACS_peak_5429-4	chr1	239418384	239419571	1187	3100	38.89	9.45	Intergenic	L1_Rn|LINE|L1	-753522	NM_019141	25565	Rn.53972	NM_019141	ENSRNOG00000013239	Tle4	Esp2|Grg-4	transducin-like enhancer of split 4	protein-coding
MACS_peak_1905	chr1	69913477	69914663	1186	1203.22	25.92	7.26	Intergenic	L1_Rn|LINE|L1	-23586	NM_001099471	292531	Rn.217922	NM_001099471	ENSRNOG00000009146	Vom2r26	Gm1961	vomeronasal 2 receptor, 26	protein-coding
MACS_peak_3073	chr1	136280170	136281356	1186	790.17	39.81	6.88	Intergenic	RNHAL1|LINE|L1	142917	NM_057156	117523	Rn.44391	NM_057156		St8sia2	Siat8b	ST8 alpha-N-acetyl-neuraminide alpha-2,8-sialyltransferase 2	protein-coding
MACS_peak_4807	chr1	195130654	195131840	1186	3100	51.85	9.45	intron (NM_012785, intron 1 of 5)	L1_Rn|LINE|L1	6294	NM_012785	25249	Rn.6981	NM_012785	ENSRNOG00000017012	Coq7	-	coenzyme Q7, hydroxylase	protein-coding
MACS_peak_4149	chr1	186645026	186646211	1185	1158.72	17.59	7.19	Intergenic	Intergenic	-667168	NM_001013434	365355	Rn.3271	NM_001013434	ENSRNOG00000012258	Rras2	-	related RAS viral (r-ras) oncogene homolog 2	protein-coding
MACS_peak_5888	chr1	277182100	277183285	1185	763.1	28.7	6.87	Intergenic	RNHAL1|LINE|L1	729346	NM_001191563	309533	Rn.225286	NM_001191563	ENSRNOG00000011313	Sorcs1	-	sortilin-related VPS10 domain containing receptor 1	protein-coding
MACS_peak_1380	chr1	55370602	55371786	1184	561.41	20.37	7	Intergenic	Intergenic	-6184	NM_001191619	292316	Rn.145528	NM_001191619	ENSRNOG00000052093	Smok2a	RGD1565233	sperm motility kinase 2A	protein-coding
MACS_peak_1032	chr1	40140801	40141984	1183	145.3	9.26	12.15	Intergenic	MTEa|LTR|ERVL-MaLR	-528378	NR_037334	100526572		NR_037334	ENSRNOG00000035509	Mir3556b	rno-mir-3556b	microRNA 3556b	ncRNA
MACS_peak_1892-2	chr1	69820866	69822049	1183	3100	31.48	9.45	Intergenic	L1_Rn|LINE|L1	69027	NM_001099471	292531	Rn.217922	NM_001099471	ENSRNOG00000009146	Vom2r26	Gm1961	vomeronasal 2 receptor, 26	protein-coding
MACS_peak_5185	chr1	230573557	230574740	1183	472.15	17.59	7.19	Intergenic	L1_Rn|LINE|L1	-75185	NM_173302	286961	Rn.105623	NM_173302		Slc22a24	Oat5|Slc22a19|Slc22a9	solute carrier family 22, member 24	protein-coding
MACS_peak_5382	chr1	236337539	236338721	1182	650.98	25	6.86	Intergenic	L1_Rn|LINE|L1	72439	NM_001000252	293781	Rn.141696	NM_001000252	ENSRNOG00000048005	Olr338	-	olfactory receptor 338	protein-coding
MACS_peak_3263-3	chr1	150793048	150794229	1181	3100	41.66	9.45	Intergenic	L1_Rn|LINE|L1	-242770	NR_106674	102465143		NR_106674	ENSRNOG00000054747	Mir509	rno-mir-509	microRNA 509	ncRNA
MACS_peak_4288	chr1	187149319	187150500	1181	287.04	15.74	7.82	Intergenic	Intergenic	-1171459	NM_001013434	365355	Rn.3271	NM_001013434	ENSRNOG00000012258	Rras2	-	related RAS viral (r-ras) oncogene homolog 2	protein-coding
MACS_peak_4495	chr1	188292500	188293681	1181	2573.61	86.11	8.53	Intergenic	SATI_RN|Satellite|Satellite	-2314640	NM_001013434	365355	Rn.3271	NM_001013434	ENSRNOG00000012258	Rras2	-	related RAS viral (r-ras) oncogene homolog 2	protein-coding
MACS_peak_5032-2	chr1	212292878	212294059	1181	1426.56	45.37	7.36	Intergenic	RNHAL1|LINE|L1	-270393	NM_053335	81717	Rn.138124	NM_053335	ENSRNOG00000017326	Ctbp2	-	C-terminal binding protein 2	protein-coding
MACS_peak_2610-2	chr1	108521681	108522861	1180	1654.86	34.26	7.51	Intergenic	RNHAL1|LINE|L1	-95297	NM_001195599	499158	Rn.52198	NM_001195599	ENSRNOG00000049297	Ccdc179	RGD1559980	coiled-coil domain containing 179	protein-coding
MACS_peak_762	chr1	32927747	32928926	1179	461.8	19.44	7.22	Intergenic	RNHAL1|LINE|L1	-28955	NM_001109333	502225	Rn.140570	NM_001109333	ENSRNOG00000028357	Lrrc14b	RGD1564978	leucine rich repeat containing 14B	protein-coding
MACS_peak_3612	chr1	163105284	163106462	1178	513.59	21.29	7.11	intron (NM_022282, intron 10 of 22)	L1_Rn|LINE|L1	-532399	NM_001134833	293107	Rn.108932	NM_001134833	ENSRNOG00000022766	Ccdc89	RGD1305335	coiled-coil domain containing 89	protein-coding
MACS_peak_3742-3	chr1	172472692	172473870	1178	2326.96	30.55	8.55	intron (NM_001107539, intron 7 of 18)	L1_Rat1|LINE|L1	-20013	NM_001001021	405904	Rn.141923	NM_001001021	ENSRNOG00000015424	Olr51	-	olfactory receptor 51	protein-coding
MACS_peak_4411	chr1	187714777	187715955	1178	3100	139.81	9.45	Intergenic	ISAT_RN|Satellite|Satellite	-1736916	NM_001013434	365355	Rn.3271	NM_001013434	ENSRNOG00000012258	Rras2	-	related RAS viral (r-ras) oncogene homolog 2	protein-coding
MACS_peak_5145-3	chr1	226770001	226771179	1178	2296.48	29.63	8.55	Intergenic	L1_Rn|LINE|L1	-40184	NM_001100585	309153	Rn.105170	NM_001100585	ENSRNOG00000019468	Rce1	-	Ras converting CAAX endopeptidase 1	protein-coding
MACS_peak_2852	chr1	119210481	119211658	1177	1455.87	28.7	7.44	Intergenic	L1_Rat1|LINE|L1	1464842	NM_001191837	361585	Rn.162420	NM_001191837	ENSRNOG00000015734	Ube3a	-	ubiquitin protein ligase E3A	protein-coding
MACS_peak_5721	chr1	263457169	263458346	1177	974.26	27.78	7.1	intron (NM_013159, intron 1 of 24)	L1_Rat2|LINE|L1	30819	NM_013159	25700	Rn.45029	NM_013159	ENSRNOG00000016833	Ide	INSDEGM	insulin degrading enzyme	protein-coding
MACS_peak_5645-2	chr1	259500165	259501341	1176	3100	46.29	9.45	Intergenic	L1_Rn|LINE|L1	-6900	NM_017341	50682	Rn.11192	NM_017341	ENSRNOG00000019448	Lipf	RNLIP|Rnlp	lipase F, gastric type	protein-coding
MACS_peak_2116	chr1	73806853	73808027	1174	512.43	25.92	7.13	intron (NM_001099467, intron 3 of 5)	L1_Rn|LINE|L1	-227555	NM_173319	286985	Rn.10812	NM_173319	ENSRNOG00000031562	Vom2r31	-	vomeronasal 2 receptor, 31	protein-coding
MACS_peak_161	chr1	11787347	11788518	1171	1019.91	41.66	7.19	Intergenic	RNHAL1|LINE|L1	1237751	NM_012799	25264	Rn.89709	NM_012799		Nmbr	NMB-R	neuromedin B receptor	protein-coding
MACS_peak_1654	chr1	59771850	59773021	1171	284.84	14.81	7.83	Intergenic	L1_Rat1|LINE|L1	-284904	NM_001009687	308201	Rn.137079	NM_001009687	ENSRNOG00000012692	Riok2	-	RIO kinase 2	protein-coding
MACS_peak_185	chr1	12999801	13000972	1171	373.8	22.22	7.3	Intergenic	L1_Rn|LINE|L1	-351621	NM_001001355	288797	Rn.143395	NM_001001355	ENSRNOG00000048201	Olr905	-	olfactory receptor 905	protein-coding
MACS_peak_3276-3	chr1	151355019	151356189	1170	1404.67	34.26	7.39	Intergenic	L1_Rat1|LINE|L1	223031	NM_133419	170944	Rn.4223	NM_133419	ENSRNOG00000055562	Dkc1	Nap57	dyskerin pseudouridine synthase 1	protein-coding
MACS_peak_4788	chr1	193554542	193555712	1170	852.6	23.15	6.98	Intergenic	L1_Rn|LINE|L1	910839	NM_001024751	293165	Rn.76073	NM_001024751	ENSRNOG00000020514	Sox6	-	SRY box 6	protein-coding
MACS_peak_5198	chr1	230634326	230635495	1169	315.2	18.52	7.58	Intergenic	Lx2B|LINE|L1	-135947	NM_173302	286961	Rn.105623	NM_173302		Slc22a24	Oat5|Slc22a19|Slc22a9	solute carrier family 22, member 24	protein-coding
MACS_peak_5658	chr1	260559559	260560728	1169	928.88	29.63	7.09	Intergenic	L1_Rat1|LINE|L1	121516	NM_001107609	309523	Rn.208134	NM_001107609	ENSRNOG00000018929	Kif20b	Mphosph1	kinesin family member 20B	protein-coding
MACS_peak_4801	chr1	194652197	194653365	1168	1144.42	27.78	7.19	Intergenic	L1_Rn|LINE|L1	67102	NM_053982	117053	Rn.2890	NM_053982	ENSRNOG00000018320	Rps15a	-	ribosomal protein S15a	protein-coding
MACS_peak_3181	chr1	146620882	146622049	1167	1104.52	31.48	7.31	Intergenic	RNHAL1|LINE|L1	-23523	NM_001170432	293065	Rn.138440	NM_001170432	ENSRNOG00000025088	Tmc3	-	transmembrane channel-like 3	protein-coding
MACS_peak_3267	chr1	150947341	150948508	1167	1785.68	33.33	7.64	Intergenic	L1_Rn2|LINE|L1	-88484	NR_106674	102465143		NR_106674	ENSRNOG00000054747	Mir509	rno-mir-509	microRNA 509	ncRNA
MACS_peak_5415	chr1	238077863	238079030	1167	3100	34.26	9.45	Intergenic	L1_Rn|LINE|L1	128046	NM_001000263	293817	Rn.141668	NM_001000263	ENSRNOG00000032117	Olr384	-	olfactory receptor 384	protein-coding
MACS_peak_1455	chr1	56094248	56095414	1166	214.7	13.89	8.93	Intergenic	Intergenic	-28066	NM_001191619	292316	Rn.145528	NM_001191619	ENSRNOG00000052093	Smok2a	RGD1565233	sperm motility kinase 2A	protein-coding
MACS_peak_3741-3	chr1	172436400	172437565	1165	2393.81	37.03	8.46	intron (NM_001107539, intron 3 of 18)	L1_Rn|LINE|L1	-56312	NM_001001021	405904	Rn.141923	NM_001001021	ENSRNOG00000015424	Olr51	-	olfactory receptor 51	protein-coding
MACS_peak_2881-2	chr1	120466233	120467397	1164	1446.47	28.7	7.4	Intergenic	L1_Rat1|LINE|L1	1856144	NR_037392	100526625		NR_037392	ENSRNOG00000049100	Mir344b-1	rno-mir-344b-1	microRNA 344b-1	ncRNA
MACS_peak_3368	chr1	154011888	154013051	1163	445.35	19.44	7.16	intron (NM_001013904, intron 1 of 8).2	L1_Rn|LINE|L1	6541	NM_001013904	293989	Rn.91122	NM_001013904	ENSRNOG00000024016	Cyp2c6v1	CYPIIC6|Cyp2c6|PB1|PTF2	cytochrome P450, family 2, subfamily C, polypeptide 6, variant 1	protein-coding
MACS_peak_358	chr1	26322181	26323343	1162	469.59	32.41	7.19	Intergenic	RLTR11A|LTR|ERVK	-309070	NM_001108459	361459	Rn.230112	NM_001108459		Clvs2	Clavesin-2|RGD1306801|Rlbp1l2	clavesin 2	protein-coding
MACS_peak_5156	chr1	227627556	227628718	1162	1598.75	33.33	7.6	Intergenic	L1_Rat1|LINE|L1	29857	NM_001024290	499302	Rn.138228	NM_001024290	ENSRNOG00000028743	Gal3st3	-	galactose-3-O-sulfotransferase 3	protein-coding
MACS_peak_4751-4	chr1	190847263	190848424	1161	3206.35	29.63	6.67	Intergenic	L1_Rn|LINE|L1	-17771	NM_017229	29516	Rn.10322	NM_017229	ENSRNOG00000011417	Pde3b	-	phosphodiesterase 3B	protein-coding
MACS_peak_4778-3	chr1	193282139	193283300	1161	3100	32.41	9.45	Intergenic	L1_Rn|LINE|L1	638431	NM_001024751	293165	Rn.76073	NM_001024751	ENSRNOG00000020514	Sox6	-	SRY box 6	protein-coding
MACS_peak_1864	chr1	68997859	68999019	1160	420.52	24.07	7.25	Intergenic	L1_Rn|LINE|L1	-10583	NM_001008946	494292	Rn.129437	NM_001008946	ENSRNOG00000048033	Vom1r29	V1re10	vomeronasal 1 receptor 29	protein-coding
MACS_peak_4115-2	chr1	186528932	186530092	1160	2652.18	23.15	8.73	Intergenic	RatSatRep2|Unknown|Unknown	-551062	NM_001013434	365355	Rn.3271	NM_001013434	ENSRNOG00000012258	Rras2	-	related RAS viral (r-ras) oncogene homolog 2	protein-coding
MACS_peak_2935	chr1	123906462	123907621	1159	2584.61	28.7	8.52	Intergenic	L1_Rn|LINE|L1	-112662	NR_106682	102466148		NR_106682	ENSRNOG00000045909	Mir344i	rno-mir-344i	microRNA 344i	ncRNA
MACS_peak_171	chr1	12122050	12123208	1158	1605.74	25.92	7.62	Intergenic	L1_Rn|LINE|L1	-1229378	NM_001001355	288797	Rn.143395	NM_001001355	ENSRNOG00000048201	Olr905	-	olfactory receptor 905	protein-coding
MACS_peak_374-2	chr1	26368634	26369791	1157	1171.69	37.96	7.24	Intergenic	PB1D9|SINE|Alu	-262620	NM_001108459	361459	Rn.230112	NM_001108459		Clvs2	Clavesin-2|RGD1306801|Rlbp1l2	clavesin 2	protein-coding
MACS_peak_5921	chr1	279907375	279908532	1157	737.19	30.55	6.79	Intergenic	L1_Rn|LINE|L1	-305662	NM_019129	24505	Rn.962	NM_019129	ENSRNOG00000012052	Ins1	-	insulin 1	protein-coding
MACS_peak_781-3	chr1	36912258	36913415	1157	2989.46	34.26	9.05	Intergenic	L1_Rat1|LINE|L1	597041	NM_001106097	290939	Rn.1773	NM_001106097	ENSRNOG00000017150	Med10	RGD1310128	mediator complex subunit 10	protein-coding
MACS_peak_1622-2	chr1	59017653	59018809	1156	846.2	40.74	6.96	Intergenic	L1_Rn|LINE|L1	399008	NM_001107465	308215	Rn.198122	NM_001107465	ENSRNOG00000014434	Chd1	-	chromodomain helicase DNA binding protein 1	protein-coding
MACS_peak_5731	chr1	264875298	264876453	1155	478.06	25	7.22	intron (NM_053758, intron 7 of 32)	L1_Rn|LINE|L1	114670	NM_001108523	361753	Rn.143742	NM_001108523	ENSRNOG00000013965	Noc3l	RGD1560656	NOC3-like DNA replication regulator	protein-coding
MACS_peak_2774-2	chr1	116521275	116522429	1154	2336.58	33.33	8.55	Intergenic	L1_Rat1|LINE|L1	281583	NR_130147	100125371	Rn.34289	NR_130147	ENSRNOG00000051135	Tug1	-	taurine up-regulated 1 (non-protein coding)	ncRNA
MACS_peak_292	chr1	21968713	21969867	1154	3100	36.11	9.45	Intergenic	L1_Rn|LINE|L1	150137	NM_001109135	498987	Rn.162404	NM_001109135	ENSRNOG00000047783	Tmem200a	RGD1564024	transmembrane protein 200A	protein-coding
MACS_peak_5435	chr1	239991775	239992929	1154	1343.54	38.89	7.28	Intergenic	L1_Rn|LINE|L1	270694	NM_198738	293820	Rn.100813	NM_198738	ENSRNOG00000013971	Psat1	Psa1	phosphoserine aminotransferase 1	protein-coding
MACS_peak_3101	chr1	138530781	138531934	1153	357.51	17.59	7.37	Intergenic	L1_Rat2|LINE|L1	-176366	NM_001039006	293023	Rn.16545	NM_001039006	ENSRNOG00000010959	Klhl25	RGD1310815	kelch-like family member 25	protein-coding
MACS_peak_5907-3	chr1	279117982	279119135	1153	3100	29.63	9.45	Intergenic	L1_Rn|LINE|L1	-414674	NR_037378	100526598		NR_037378	ENSRNOG00000048300	Mir3584	Mir3584-1|rno-mir-3584|rno-mir-3584-1	microRNA 3584	ncRNA
MACS_peak_1119	chr1	40465079	40466231	1152	289.64	16.67	7.83	Intergenic	Lx9|LINE|L1	-694243	NM_133425	171010	Rn.87667	NM_133425	ENSRNOG00000016368	Ppp1r14c	Kepi	protein phosphatase 1, regulatory (inhibitor) subunit 14c	protein-coding
MACS_peak_4144-2	chr1	186635959	186637111	1152	530.87	16.67	7.1	Intergenic	L1_Rat3|LINE|L1	-658085	NM_001013434	365355	Rn.3271	NM_001013434	ENSRNOG00000012258	Rras2	-	related RAS viral (r-ras) oncogene homolog 2	protein-coding
MACS_peak_1098	chr1	40403011	40404162	1151	758.21	19.44	6.86	Intergenic	Intergenic	-756312	NM_133425	171010	Rn.87667	NM_133425	ENSRNOG00000016368	Ppp1r14c	Kepi	protein phosphatase 1, regulatory (inhibitor) subunit 14c	protein-coding
MACS_peak_2559	chr1	104482862	104484013	1151	810.65	34.26	6.84	Intergenic	L1_Rat1|LINE|L1	6252	NM_001002287	404658	Rn.155107	NM_001002287	ENSRNOG00000033021	Mrgprb4	MrgB4	MAS-related GPR, member B4	protein-coding
MACS_peak_4117-5	chr1	186546747	186547898	1151	3100	47.22	9.45	Intergenic	RatSatRep1|Satellite|Satellite	-568872	NM_001013434	365355	Rn.3271	NM_001013434	ENSRNOG00000012258	Rras2	-	related RAS viral (r-ras) oncogene homolog 2	protein-coding
MACS_peak_5510-2	chr1	245801679	245802830	1151	2694.79	33.33	8.76	intron (NM_001108521, intron 1 of 17)	L1_Rn|LINE|L1	14374	NM_001108521	361739	Rn.102600	NM_001108521	ENSRNOG00000051262	Tmc1	-	transmembrane channel-like 1	protein-coding
MACS_peak_3964	chr1	185409898	185411048	1150	591.25	23.15	6.94	Intergenic	L1_Rat1|LINE|L1	78287	NM_001011933	293173	Rn.38811	NM_001011933	ENSRNOG00000013176	Far1	Mlstd2	fatty acyl CoA reductase 1	protein-coding
MACS_peak_5160	chr1	229802446	229803596	1150	331.75	19.44	7.53	Intergenic	L1_Rat1|LINE|L1	-28463	NM_017060	24913	Rn.11377	NM_017060	ENSRNOG00000021206	Pla2g16	HRSL3|Hrasls3|Hrev107	phospholipase A2, group XVI	protein-coding
MACS_peak_4406	chr1	187691070	187692219	1149	2391.76	118.51	8.49	Intergenic	SATI_RN|Satellite|Satellite	-1713194	NM_001013434	365355	Rn.3271	NM_001013434	ENSRNOG00000012258	Rras2	-	related RAS viral (r-ras) oncogene homolog 2	protein-coding
MACS_peak_970	chr1	39739132	39740281	1149	323.44	12.96	7.58	Intergenic	BC1_Rn|scRNA|scRNA	-126692	NR_037334	100526572		NR_037334	ENSRNOG00000035509	Mir3556b	rno-mir-3556b	microRNA 3556b	ncRNA
MACS_peak_3523	chr1	158903214	158904361	1147	1236.79	41.66	7.3	Intergenic	L1_Rat1|LINE|L1	503387	NM_001013896	293098	Rn.19940	NM_001013896	ENSRNOG00000016815	Tmem135	PMP52|RGD1309948	transmembrane protein 135	protein-coding
MACS_peak_4007-2	chr1	186139414	186140561	1147	628.98	19.44	6.86	Intergenic	RatSatRep2|Unknown|Unknown	-161537	NM_001013434	365355	Rn.3271	NM_001013434	ENSRNOG00000012258	Rras2	-	related RAS viral (r-ras) oncogene homolog 2	protein-coding
MACS_peak_5612-2	chr1	256715090	256716237	1147	3100	38.89	9.45	intron (NM_001105731, intron 3 of 16)	L1_Rat1|LINE|L1	-98088	NM_001107586	309338	Rn.1661	NM_001107586	ENSRNOG00000050289	Cstf2t	-	cleavage stimulation factor subunit 2, tau variant	protein-coding
MACS_peak_2810-2	chr1	117678296	117679442	1146	2815.06	39.81	8.87	Intergenic	RNHAL1|LINE|L1	46732	NM_001037365	501625	Rn.9190	NM_001037365		Bex1	-	brain expressed, X-linked 1	protein-coding
MACS_peak_3985-2	chr1	186060652	186061798	1146	1429.22	16.67	7.37	Intergenic	Intergenic	-82775	NM_001013434	365355	Rn.3271	NM_001013434	ENSRNOG00000012258	Rras2	-	related RAS viral (r-ras) oncogene homolog 2	protein-coding
MACS_peak_5906	chr1	278833219	278834364	1145	2188.11	31.48	8.33	Intergenic	L1_Rat3|LINE|L1	-129907	NR_037378	100526598		NR_037378	ENSRNOG00000048300	Mir3584	Mir3584-1|rno-mir-3584|rno-mir-3584-1	microRNA 3584	ncRNA
MACS_peak_4794	chr1	194438806	194439950	1144	866.29	26.85	7.01	Intergenic	L1_Rn|LINE|L1	280505	NM_053982	117053	Rn.2890	NM_053982	ENSRNOG00000018320	Rps15a	-	ribosomal protein S15a	protein-coding
MACS_peak_4928	chr1	202711870	202713014	1144	225.11	12.96	8.74	Intergenic	Intergenic	-567040	NM_130738	113938	Rn.11169	NM_130738	ENSRNOG00000054391	Snurf	-	SNRPN upstream reading frame	protein-coding
MACS_peak_3060	chr1	135447604	135448747	1143	1719.66	35.18	7.63	Intergenic	L1_Rn|LINE|L1	-277037	NM_001107524	308739	Rn.22326	NM_001107524	ENSRNOG00000012874	Rgma	-	repulsive guidance molecule family member A	protein-coding
MACS_peak_1456	chr1	56096142	56097284	1142	1363.77	25.92	7.32	Intergenic	Intergenic	-29948	NM_001191619	292316	Rn.145528	NM_001191619	ENSRNOG00000052093	Smok2a	RGD1565233	sperm motility kinase 2A	protein-coding
MACS_peak_3539-2	chr1	159317580	159318722	1142	866.14	25.92	7.01	intron (NM_001013896, intron 4 of 14)	L1_Rn|LINE|L1	89023	NM_001013896	293098	Rn.19940	NM_001013896	ENSRNOG00000016815	Tmem135	PMP52|RGD1309948	transmembrane protein 135	protein-coding
MACS_peak_5122-2	chr1	220599341	220600483	1142	3100	45.37	9.45	Intergenic	L1_Rat1|LINE|L1	-2576	NM_134375	171390	Rn.9669	NM_134375	ENSRNOG00000045677	Nlrp6	Avr|Nalp6|Navr|Navr/Avr|Non-AVR	NLR family, pyrin domain containing 6	protein-coding
MACS_peak_2966-2	chr1	125386794	125387935	1141	1512.38	32.41	7.52	Intergenic	L1_Rn|LINE|L1	-202494	NM_001134706	681284	Rn.25395	NM_001134706	ENSRNOG00000029078	Hmgn5b	Hmgn5|Hmgn5l1|Nsbp1	high mobility group nucleosome binding domain 5B	protein-coding
MACS_peak_5675	chr1	261054105	261055244	1139	622.07	29.63	6.85	Intergenic	L1_Rat1|LINE|L1	616047	NM_001107609	309523	Rn.208134	NM_001107609	ENSRNOG00000018929	Kif20b	Mphosph1	kinesin family member 20B	protein-coding
MACS_peak_1605-4	chr1	57804893	57806031	1138	3138.52	40.74	4.4	Intergenic	L1_Rat1|LINE|L1	66526	NM_001169138	292406	Rn.165619	NM_001169138	ENSRNOG00000010529	Thbs2	TSP-2	thrombospondin 2	protein-coding
MACS_peak_2120-2	chr1	73891269	73892407	1138	3055.15	32.41	9.24	intron (NM_001099467, intron 3 of 5)	L1_Rn|LINE|L1	-311953	NM_173319	286985	Rn.10812	NM_173319	ENSRNOG00000031562	Vom2r31	-	vomeronasal 2 receptor, 31	protein-coding
MACS_peak_3890	chr1	178725751	178726889	1138	623.37	35.18	6.84	intron (NM_053324, intron 6 of 6)	L1_Rn|LINE|L1	-66020	NM_001013192	361621	Rn.22729	NM_001013192	ENSRNOG00000056562	Olfml1	-	olfactomedin-like 1	protein-coding
MACS_peak_4012-2	chr1	186153686	186154824	1138	731.76	25	6.81	Intergenic	L1_Rat3|LINE|L1	-175805	NM_001013434	365355	Rn.3271	NM_001013434	ENSRNOG00000012258	Rras2	-	related RAS viral (r-ras) oncogene homolog 2	protein-coding
MACS_peak_638	chr1	28447883	28449021	1138	337.62	23.15	7.51	Intergenic	Intergenic	-1148512	NM_021666	59299	Rn.41863	NM_021666	ENSRNOG00000012609	Trdn	-	triadin	protein-coding
MACS_peak_5654	chr1	260505151	260506287	1136	966.8	28.7	7.07	Intergenic	L1_Rat1|LINE|L1	67092	NM_001107609	309523	Rn.208134	NM_001107609	ENSRNOG00000018929	Kif20b	Mphosph1	kinesin family member 20B	protein-coding
MACS_peak_3217	chr1	148441795	148442930	1135	748.95	29.63	6.85	Intergenic	L1_Rn|LINE|L1	-69011	NM_017069	24947	Rn.10367	NM_017069	ENSRNOG00000056558	Gabra3	-	gamma-aminobutyric acid type A receptor alpha3 subunit	protein-coding
MACS_peak_4986	chr1	203539620	203540755	1135	571.05	24.07	6.96	Intergenic	L1_Rn|LINE|L1	-184341	NM_001145762	100271845	Rn.222094	NM_001145762	ENSRNOG00000042706	LOC100271845	-	hypothetical protein LOC100271845	protein-coding
MACS_peak_5544	chr1	249445789	249446924	1135	585.37	30.55	6.97	intron (NM_001012743, intron 14 of 14)	B3|SINE|B2	-19759	NM_001191952	499335	Rn.13133	NM_001191952	ENSRNOG00000015213	Fxn	RGD1565754	frataxin	protein-coding
MACS_peak_637-2	chr1	28444798	28445933	1135	202.6	10.18	9.3	Intergenic	Intergenic	-1145425	NM_021666	59299	Rn.41863	NM_021666	ENSRNOG00000012609	Trdn	-	triadin	protein-coding
MACS_peak_1555	chr1	56671213	56672347	1134	377.72	23.15	7.32	Intergenic	Intergenic	427329	NM_001099465	685666	Rn.217930	NM_001099465	ENSRNOG00000013671	Vom2r9	RGD1564755	vomeronasal 2 receptor, 9	protein-coding
MACS_peak_2738	chr1	115179528	115180662	1134	655.59	25.92	6.89	Intergenic	L1_Rn|LINE|L1	-12866	NM_001107516	308663	Rn.65998	NM_001107516	ENSRNOG00000011480	Tubgcp5	-	tubulin, gamma complex associated protein 5	protein-coding
MACS_peak_5428	chr1	239411433	239412567	1134	576.54	25	6.96	Intergenic	L1_Rn|LINE|L1	-746545	NM_019141	25565	Rn.53972	NM_019141	ENSRNOG00000013239	Tle4	Esp2|Grg-4	transducin-like enhancer of split 4	protein-coding
MACS_peak_367-2	chr1	26354283	26355416	1133	623.7	23.15	6.84	Intergenic	Intergenic	-276983	NM_001108459	361459	Rn.230112	NM_001108459		Clvs2	Clavesin-2|RGD1306801|Rlbp1l2	clavesin 2	protein-coding
MACS_peak_1737-4	chr1	62859612	62860744	1132	2950.63	30.55	9.17	Intergenic	L1_Rn|LINE|L1	25541	NM_001037357	361493	Rn.198481	NM_001037357	ENSRNOG00000053260	Lilrb3l	Lilrb3|Pir-A1|Pir-A2|Pirb	leukocyte immunoglobulin-like receptor, subfamily B (with TM and ITIM domains), member 3-like	protein-coding
MACS_peak_2255	chr1	80343685	80344816	1131	2120.11	26.85	8.27	Intergenic	RNHAL1|LINE|L1	-23769	NM_012702	24926	Rn.10064	NM_012702	ENSRNOG00000027607	Ceacam3	CGM4AA|Cea|Ceacam5|Cear|Cgm1|Cgm4|RATCEAA|RATCGM4AA	carcinoembryonic antigen-related cell adhesion molecule 3	protein-coding
MACS_peak_4757	chr1	190999898	191001029	1131	782.95	29.63	6.84	intron (NM_017229, intron 5 of 16)	L1_Rn|LINE|L1	77901	NM_001108499	361631	Rn.100758	NM_001108499	ENSRNOG00000011367	Cyp2r1	-	cytochrome P450, family 2, subfamily r, polypeptide 1	protein-coding
MACS_peak_5210	chr1	230658331	230659462	1131	429.13	18.52	7.26	Intergenic	Lx4B|LINE|L1	-159933	NM_173302	286961	Rn.105623	NM_173302		Slc22a24	Oat5|Slc22a19|Slc22a9	solute carrier family 22, member 24	protein-coding
MACS_peak_2525-2	chr1	100109198	100110328	1130	3100	36.11	9.45	intron (NM_001099487, intron 4 of 4)	Lx4A|LINE|L1	98192	NM_001099487	690356	Rn.217935	NM_001099487	ENSRNOG00000043280	Vom2r37	-	vomeronasal 2 receptor, 37	protein-coding
MACS_peak_3156	chr1	145039859	145040989	1130	505.53	27.78	7.14	intron (NM_031238, intron 1 of 8)	L1_Rat1|LINE|L1	39097	NM_031238	81921	Rn.5909	NM_031238	ENSRNOG00000019776	Sh3gl3	SH3P13|Sh3d2c1	SH3 domain-containing GRB2-like 3	protein-coding
MACS_peak_4420	chr1	187807275	187808405	1130	2129.85	85.18	8.3	Intergenic	SATI_RN|Satellite|Satellite	-1829390	NM_001013434	365355	Rn.3271	NM_001013434	ENSRNOG00000012258	Rras2	-	related RAS viral (r-ras) oncogene homolog 2	protein-coding
MACS_peak_4873	chr1	201585766	201586896	1130	1050.52	28.7	7.19	Intergenic	L1_Rat1|LINE|L1	232437	NM_053611	100912108	Rn.11182	NM_053611	ENSRNOG00000019206	Nupr1	p8	nuclear protein 1, transcriptional regulator	protein-coding
MACS_peak_563	chr1	28172489	28173619	1130	332.31	20.37	7.54	Intergenic	Intergenic	-873114	NM_021666	59299	Rn.41863	NM_021666	ENSRNOG00000012609	Trdn	-	triadin	protein-coding
MACS_peak_940-2	chr1	39552438	39553568	1130	827.11	19.44	6.91	Intergenic	Intergenic	-59385	NR_031835	100314007		NR_031835	ENSRNOG00000035637	Mir29b2	Mir29b-2|rno-mir-29b-2	microRNA 29b-2	ncRNA
MACS_peak_1776	chr1	64227320	64228449	1129	1435.93	30.55	7.41	Intergenic	L1_Rn|LINE|L1	-245421	NM_001099488	690566	Rn.195720	NM_001099488	ENSRNOG00000057050	Vom2r12	-	vomeronasal 2 receptor, 12	protein-coding
MACS_peak_1955	chr1	70746001	70747130	1129	529.1	21.29	7.11	intron (NM_001106220, intron 7 of 8)	L1_Rn|LINE|L1	85685	NM_001106220	292545	Rn.218640	NM_001106220	ENSRNOG00000042030	Nlrp4a	RGD1561918	NLR family, pyrin domain containing 4A	protein-coding
MACS_peak_5743	chr1	265629528	265630657	1129	646.8	26.85	6.84	Intergenic	RNHAL1|LINE|L1	103717	NM_001271354	499353	Rn.154468	NM_001271354	ENSRNOG00000013241	Cyp2c24	RGD1563697	cytochrome P450, family 2, subfamily c, polypeptide 24	protein-coding
MACS_peak_5553-2	chr1	251045624	251046752	1128	1041.28	30.55	7.18	Intergenic	L1_Rat1|LINE|L1	124980	NM_001107597	309430	Rn.11448	NM_001107597	ENSRNOG00000016301	Dmrt2	-	doublesex and mab-3 related transcription factor 2	protein-coding
MACS_peak_1362	chr1	55277291	55278416	1125	3100	32.41	9.45	intron (NM_001191619, intron 2 of 2)	L1VL4a|LINE|L1	87157	NM_001191619	292316	Rn.145528	NM_001191619	ENSRNOG00000052093	Smok2a	RGD1565233	sperm motility kinase 2A	protein-coding
MACS_peak_4072	chr1	186353557	186354682	1125	537.9	22.22	7.05	Intergenic	Intergenic	-375669	NM_001013434	365355	Rn.3271	NM_001013434	ENSRNOG00000012258	Rras2	-	related RAS viral (r-ras) oncogene homolog 2	protein-coding
MACS_peak_4208	chr1	186901966	186903090	1124	313.55	19.44	7.6	Intergenic	Intergenic	-924078	NM_001013434	365355	Rn.3271	NM_001013434	ENSRNOG00000012258	Rras2	-	related RAS viral (r-ras) oncogene homolog 2	protein-coding
MACS_peak_4403	chr1	187677269	187678393	1124	3100	193.51	9.45	Intergenic	SATI_RN|Satellite|Satellite	-1699381	NM_001013434	365355	Rn.3271	NM_001013434	ENSRNOG00000012258	Rras2	-	related RAS viral (r-ras) oncogene homolog 2	protein-coding
MACS_peak_1465	chr1	56151490	56152613	1123	279.54	15.74	7.86	Intergenic	ORR1D2|LTR|ERVL-MaLR	-85286	NM_001191619	292316	Rn.145528	NM_001191619	ENSRNOG00000052093	Smok2a	RGD1565233	sperm motility kinase 2A	protein-coding
MACS_peak_3926-2	chr1	180883267	180884390	1123	1485.68	31.48	7.47	Intergenic	L1_Rat1|LINE|L1	-129939	NM_139112	245979	Rn.25503	NM_139112	ENSRNOG00000014629	Lmo1	Dat1|Lmo3	LIM domain only 1	protein-coding
MACS_peak_4488	chr1	188213685	188214808	1123	565.81	28.7	6.98	Intergenic	SATI_RN|Satellite|Satellite	-2235796	NM_001013434	365355	Rn.3271	NM_001013434	ENSRNOG00000012258	Rras2	-	related RAS viral (r-ras) oncogene homolog 2	protein-coding
MACS_peak_887	chr1	39061220	39062343	1123	671.57	29.63	6.89	intron (NM_031007, intron 21 of 23)	L1_Rn|LINE|L1	62775	NM_001082574	290946	Rn.105763	NM_001082574	ENSRNOG00000027422	Fastkd3	RGD1309729	FAST kinase domains 3	protein-coding
MACS_peak_3015	chr1	133197592	133198713	1121	629.81	26.85	6.86	Intergenic	L1_Rat1|LINE|L1	-704437	NM_080778	113984	Rn.17815	NM_080778	ENSRNOG00000010308	Nr2f2	Tfcoup2	nuclear receptor subfamily 2, group F, member 2	protein-coding
MACS_peak_5004	chr1	208603906	208605026	1120	2209.33	26.85	8.41	Intergenic	RNHAL1|LINE|L1	-49206	NM_022849	170568	Rn.10107	NM_022849		Dmbt1	Crpd	deleted in malignant brain tumors 1	protein-coding
MACS_peak_3279-2	chr1	151502639	151503758	1119	1892.98	32.41	7.82	Intergenic	L1_Rat1|LINE|L1	75437	NM_133419	170944	Rn.4223	NM_133419	ENSRNOG00000055562	Dkc1	Nap57	dyskerin pseudouridine synthase 1	protein-coding
MACS_peak_2711	chr1	114364208	114365325	1117	1620.79	35.18	7.56	Intergenic	L1_Rn|LINE|L1	322215	NM_017065	24922	Rn.233948	NM_017065	ENSRNOG00000060599	Gabrb3	-	gamma-aminobutyric acid type A receptor beta 3 subunit	protein-coding
MACS_peak_144	chr1	10730216	10731330	1114	833.01	31.48	6.9	Intergenic	L1_Rn|LINE|L1	180592	NM_012799	25264	Rn.89709	NM_012799		Nmbr	NMB-R	neuromedin B receptor	protein-coding
MACS_peak_347-4	chr1	26235234	26236348	1114	1895.33	29.63	7.78	Intergenic	L1_Rat1|LINE|L1	-396041	NM_001108459	361459	Rn.230112	NM_001108459		Clvs2	Clavesin-2|RGD1306801|Rlbp1l2	clavesin 2	protein-coding
MACS_peak_5204	chr1	230644904	230646018	1114	356.7	17.59	7.39	Intergenic	Intergenic	-146498	NM_173302	286961	Rn.105623	NM_173302		Slc22a24	Oat5|Slc22a19|Slc22a9	solute carrier family 22, member 24	protein-coding
MACS_peak_5431-2	chr1	239895959	239897073	1114	1629.84	34.26	7.48	Intergenic	L1_Rn|LINE|L1	366530	NM_198738	293820	Rn.100813	NM_198738	ENSRNOG00000013971	Psat1	Psa1	phosphoserine aminotransferase 1	protein-coding
MACS_peak_139	chr1	10639075	10640188	1113	713.4	23.15	6.79	Intergenic	L1_Rat1|LINE|L1	89450	NM_012799	25264	Rn.89709	NM_012799		Nmbr	NMB-R	neuromedin B receptor	protein-coding
MACS_peak_2215	chr1	77336707	77337820	1113	424.43	23.15	7.24	Intergenic	L1_Rat1|LINE|L1	339103	NM_001108907	365194	Rn.218574	NM_001108907	ENSRNOG00000014787	Cabp5	-	calcium binding protein 5	protein-coding
MACS_peak_5059	chr1	217024286	217025399	1113	2044.28	34.26	8.19	Intergenic	L1_Rn|LINE|L1	331958	NM_032614	58815	Rn.3578	NM_032614	ENSRNOG00000016227	Glrx3	PICOT|Txnl2	glutaredoxin 3	protein-coding
MACS_peak_86-2	chr1	6223534	6224646	1112	3100	39.81	9.45	Intergenic	L1_Rn|LINE|L1	90449	NM_001108902	365042	Rn.167294	NM_001108902	ENSRNOG00000014258	Rab32	RGD1559997	RAB32, member RAS oncogene family	protein-coding
MACS_peak_1103-3	chr1	40418486	40419597	1111	902.3	18.52	7	Intergenic	Intergenic	-740857	NM_133425	171010	Rn.87667	NM_133425	ENSRNOG00000016368	Ppp1r14c	Kepi	protein phosphatase 1, regulatory (inhibitor) subunit 14c	protein-coding
MACS_peak_3288-3	chr1	152041602	152042713	1111	2913.69	34.26	8.98	Intergenic	L1_Rat1|LINE|L1	-17667	NM_001109324	501664	Rn.12310	NM_001109324	ENSRNOG00000060623	Fam3a	RGD1562076	family with sequence similarity 3, member A	protein-coding
MACS_peak_228-2	chr1	16831214	16832323	1109	3100	35.18	9.45	Intergenic	L1_Rn|LINE|L1	18513	NM_001107522	308717	Rn.110407	NM_001107522	ENSRNOG00000012311	Slc35d3	-	solute carrier family 35, member D3	protein-coding
MACS_peak_5636	chr1	259023332	259024441	1109	323.4	22.22	7.58	Intergenic	L1_Rat1|LINE|L1	-200108	NR_131253	102548019	Rn.177160	NR_131253		Rps4x-ps1	-	ribosomal protein S4, X-linked, pseudogene 1	pseudo
MACS_peak_5725	chr1	263773434	263774543	1109	697.21	27.78	6.82	intron (NM_019277, intron 17 of 21)	L1_Rat1|LINE|L1	65019	NM_019277	50556	Rn.1188	NM_019277	ENSRNOG00000036601	Exoc6	Sec15|Sec15l1	exocyst complex component 6	protein-coding
MACS_peak_1875	chr1	69526899	69528006	1107	435.38	26.85	7.21	Intergenic	L1_Rn|LINE|L1	6635	NM_001008966	494308	Rn.129438	NM_001008966	ENSRNOG00000053825	Vom1r28	V1re16	vomeronasal 1 receptor 28	protein-coding
MACS_peak_5292	chr1	231462633	231463740	1107	653.57	27.78	6.87	intron (NM_134380, intron 5 of 9)	L1_Rn|LINE|L1	14399	NM_134380	171398	Rn.81214	NM_134380	ENSRNOG00000061890	Ust5r	-	integral membrane transport protein UST5r	protein-coding
MACS_peak_4470	chr1	188092395	188093501	1106	558.59	25	7.02	Intergenic	SATI_RN|Satellite|Satellite	-2114498	NM_001013434	365355	Rn.3271	NM_001013434	ENSRNOG00000012258	Rras2	-	related RAS viral (r-ras) oncogene homolog 2	protein-coding
MACS_peak_2900	chr1	121488813	121489918	1105	639.5	31.48	6.86	Intergenic	L1_Rat1|LINE|L1	833594	NR_037392	100526625		NR_037392	ENSRNOG00000049100	Mir344b-1	rno-mir-344b-1	microRNA 344b-1	ncRNA
MACS_peak_5877	chr1	276756815	276757920	1105	1972.33	30.55	8.03	Intergenic	L1_Rn|LINE|L1	1154671	NM_001191563	309533	Rn.225286	NM_001191563	ENSRNOG00000011313	Sorcs1	-	sortilin-related VPS10 domain containing receptor 1	protein-coding
MACS_peak_1166	chr1	40740978	40742082	1104	206.37	11.11	9.2	Intergenic	L1_Rat3|LINE|L1	-418368	NM_133425	171010	Rn.87667	NM_133425	ENSRNOG00000016368	Ppp1r14c	Kepi	protein phosphatase 1, regulatory (inhibitor) subunit 14c	protein-coding
MACS_peak_4174	chr1	186755913	186757017	1104	470.83	25.92	7.19	Intergenic	RatSatRep1|Satellite|Satellite	-778015	NM_001013434	365355	Rn.3271	NM_001013434	ENSRNOG00000012258	Rras2	-	related RAS viral (r-ras) oncogene homolog 2	protein-coding
MACS_peak_5982	chr1	287196885	287197989	1104	2340.32	32.41	8.56	Intergenic	RNHAL1|LINE|L1	-30617	NM_032081	84028	Rn.6696	NM_032081	ENSRNOG00000017908	Pnliprp1	-	pancreatic lipase-related protein 1	protein-coding
MACS_peak_3244	chr1	150014301	150015404	1103	932.49	37.96	7.11	Intergenic	L1_Rn|LINE|L1	-255979	NM_001173448	293925	Rn.62289	NM_001173448		RGD1564599	-	RGD1564599	protein-coding
MACS_peak_3913	chr1	180234921	180236024	1103	759.79	29.63	6.86	Intergenic	L1_Rn2|LINE|L1	-62470	NM_001000191	293350	Rn.141808	NM_001000191	ENSRNOG00000045907	Olr203	ratchr1-163872150-163873097_ORF	olfactory receptor 203	protein-coding
MACS_peak_1772	chr1	64209020	64210122	1102	303.63	18.52	7.64	Intergenic	L1_Rn|LINE|L1	-263734	NM_001099488	690566	Rn.195720	NM_001099488	ENSRNOG00000057050	Vom2r12	-	vomeronasal 2 receptor, 12	protein-coding
MACS_peak_31	chr1	656089	657191	1102	675.01	23.15	6.87	Intergenic	Lx9|LINE|L1	-31658	NM_001099462	679691	Rn.217640	NM_001099462	ENSRNOG00000032365	Vom2r5	-	vomeronasal 2 receptor, 5	protein-coding
MACS_peak_1245	chr1	44218949	44220050	1101	675.66	26.85	6.86	Intergenic	L1_Rat1|LINE|L1	-301197	NM_001107459	308118	Rn.166916	NM_001107459	ENSRNOG00000018690	Rgs17	-	regulator of G-protein signaling 17	protein-coding
MACS_peak_3922-4	chr1	180487596	180488697	1101	2444.2	35.18	8.3	Intergenic	L1_Rn|LINE|L1	-29367	NM_001000225	293425	Rn.141760	NM_001000225	ENSRNOG00000049832	Olr281	-	olfactory receptor 281	protein-coding
MACS_peak_4827-2	chr1	196512732	196513833	1101	1145.11	25.92	7.2	intron (NM_001079706, intron 8 of 19)	L1_Rat1|LINE|L1	28959	NM_001079706	309036	Rn.203990	NM_001079706	ENSRNOG00000014513	Exnef	2610020h08rik|RGD1305412	exonuclease NEF-sp	protein-coding
MACS_peak_4871-2	chr1	201560239	201561338	1099	3100	34.26	9.45	Intergenic	L1_Rn|LINE|L1	257980	NM_053611	100912108	Rn.11182	NM_053611	ENSRNOG00000019206	Nupr1	p8	nuclear protein 1, transcriptional regulator	protein-coding
MACS_peak_2362	chr1	95285786	95286884	1098	844.14	23.15	6.97	Intergenic	L1_Rn|LINE|L1	207139	NM_001107507	308537	Rn.106288	NM_001107507	ENSRNOG00000014463	Uri1	RGD1310358	URI1, prefoldin-like chaperone	protein-coding
MACS_peak_2734	chr1	115098283	115099380	1097	1095.67	22.22	7.28	Intergenic	L1_Rat1|LINE|L1	-94130	NM_001107516	308663	Rn.65998	NM_001107516	ENSRNOG00000011480	Tubgcp5	-	tubulin, gamma complex associated protein 5	protein-coding
MACS_peak_1893	chr1	69825107	69826203	1096	749.46	24.07	6.83	Intergenic	L1_Rat1|LINE|L1	64829	NM_001099471	292531	Rn.217922	NM_001099471	ENSRNOG00000009146	Vom2r26	Gm1961	vomeronasal 2 receptor, 26	protein-coding
MACS_peak_3558	chr1	160148565	160149661	1096	1245.68	27.78	7.27	Intergenic	L1_Rn|LINE|L1	-17176	NM_001108491	361602	Rn.198167	NM_001108491	ENSRNOG00000017311	Me3	-	malic enzyme 3	protein-coding
MACS_peak_4124	chr1	186570522	186571618	1096	539.77	26.85	7.02	Intergenic	L1_Rat4|LINE|L1	-592620	NM_001013434	365355	Rn.3271	NM_001013434	ENSRNOG00000012258	Rras2	-	related RAS viral (r-ras) oncogene homolog 2	protein-coding
MACS_peak_4476-2	chr1	188154976	188156072	1096	3100	140.73	9.45	Intergenic	SATI_RN|Satellite|Satellite	-2177074	NM_001013434	365355	Rn.3271	NM_001013434	ENSRNOG00000012258	Rras2	-	related RAS viral (r-ras) oncogene homolog 2	protein-coding
MACS_peak_4156	chr1	186663278	186664372	1094	212.79	11.11	8.95	Intergenic	RatSatRep1|Satellite|Satellite	-685375	NM_001013434	365355	Rn.3271	NM_001013434	ENSRNOG00000012258	Rras2	-	related RAS viral (r-ras) oncogene homolog 2	protein-coding
MACS_peak_5665-2	chr1	260776691	260777785	1094	1266.5	28.7	7.32	Intergenic	L1_Rn|LINE|L1	338611	NM_001107609	309523	Rn.208134	NM_001107609	ENSRNOG00000018929	Kif20b	Mphosph1	kinesin family member 20B	protein-coding
MACS_peak_1470	chr1	56180861	56181954	1093	262.37	13.89	8.04	Intergenic	Intergenic	-114642	NM_001191619	292316	Rn.145528	NM_001191619	ENSRNOG00000052093	Smok2a	RGD1565233	sperm motility kinase 2A	protein-coding
MACS_peak_3185	chr1	146787791	146788884	1093	408.17	18.52	7.29	intron (NM_001105749, intron 1 of 18)	L1_Rn|LINE|L1	11594	NM_001105749	116996	Rn.104665	NM_001105749	ENSRNOG00000011680	Il16	-	interleukin 16	protein-coding
MACS_peak_39	chr1	728725	729818	1093	495.66	22.22	7.19	Intergenic	RNHAL1|LINE|L1	14411	NM_001099459	308257	Rn.217639	NM_001099459	ENSRNOG00000050370	Vom2r6	RGD1562697	vomeronasal 2 receptor, 6	protein-coding
MACS_peak_1838	chr1	67476180	67477271	1091	1035.58	49.07	7.19	Intergenic	L1_Rn|LINE|L1	10473	NM_001008929	494277	Rn.129412	NM_001008929	ENSRNOG00000050466	Vom1r56	V1rj2|V1rj5	vomeronasal 1 receptor 56	protein-coding
MACS_peak_3960	chr1	185234678	185235769	1091	3100	37.03	9.45	Intergenic	L1_Rat1|LINE|L1	-48835	NM_017044	24694	Rn.9768	NM_017044	ENSRNOG00000014318	Pth	PTH-(1-84)|Pth1|Pthr1	parathyroid hormone	protein-coding
MACS_peak_2754	chr1	115857710	115858800	1090	389.49	20.37	7.29	intron (NM_001271493, intron 18 of 22)	L1_Rn|LINE|L1	174665	NM_001271493	100365773	Rn.165558	NM_001271493	ENSRNOG00000014465	LOC100365773	Oca2|p	pink-eyed dilution-like	protein-coding
MACS_peak_3484-5	chr1	157023237	157024327	1090	3226.07	42.59	5.88	Intergenic	L1_Rn|LINE|L1	-82870	NM_053524	85431	Rn.14744	NM_053524	ENSRNOG00000013925	Nox4	-	NADPH oxidase 4	protein-coding
MACS_peak_786	chr1	37346760	37347849	1089	1113.45	26.85	7.31	Intergenic	RNHAL1|LINE|L1	162573	NM_001106097	290939	Rn.1773	NM_001106097	ENSRNOG00000017150	Med10	RGD1310128	mediator complex subunit 10	protein-coding
MACS_peak_2616	chr1	108781722	108782810	1088	880.1	26.85	6.98	Intergenic	L1_Rn|LINE|L1	-355292	NM_001195599	499158	Rn.52198	NM_001195599	ENSRNOG00000049297	Ccdc179	RGD1559980	coiled-coil domain containing 179	protein-coding
MACS_peak_2784	chr1	116823061	116824149	1088	476.75	24.07	7.21	intron (NM_001329898, intron 1 of 7)	RNHAL1|LINE|L1	-320818	NM_001141935	365266	Rn.208837	NM_001141935	ENSRNOG00000056228	Atp10a	-	ATPase phospholipid transporting 10A (putative)	protein-coding
MACS_peak_32-2	chr1	660774	661862	1088	669.94	21.29	6.89	Intergenic	MTE2b|LTR|ERVL-MaLR	-26980	NM_001099462	679691	Rn.217640	NM_001099462	ENSRNOG00000032365	Vom2r5	-	vomeronasal 2 receptor, 5	protein-coding
MACS_peak_4751-3	chr1	190846093	190847181	1088	3206.35	29.63	6.67	Intergenic	L1_Rn|LINE|L1	-18977	NM_017229	29516	Rn.10322	NM_017229	ENSRNOG00000011417	Pde3b	-	phosphodiesterase 3B	protein-coding
MACS_peak_3137	chr1	141144335	141145422	1087	525.3	31.48	7.09	intron (NM_001270655, intron 3 of 17)	L1_Rat1|LINE|L1	95076	NM_019248	29613	Rn.9963	NM_019248	ENSRNOG00000018674	Ntrk3	trkC	neurotrophic receptor tyrosine kinase 3	protein-coding
MACS_peak_1604-2	chr1	57252334	57253420	1086	1745.64	46.29	7.65	Intergenic	Intergenic	110119	NM_001107464	308212	Rn.100050	NM_001107464	ENSRNOG00000022921	Dact2	-	dishevelled-binding antagonist of beta-catenin 2	protein-coding
MACS_peak_1697	chr1	61695174	61696260	1086	352.38	15.74	7.42	Intergenic	L1_Rn|LINE|L1	-12267	NM_001008955	494300	Rn.129455	NM_001008955	ENSRNOG00000060271	Vom1r11	V1re4	vomeronasal 1 receptor 11	protein-coding
MACS_peak_2479-2	chr1	98622860	98623946	1086	3100	31.48	9.45	Intergenic	L1_Rn|LINE|L1	-93183	NM_001108479	361560	Rn.65503	NM_001108479	ENSRNOG00000017456	Vstm2b	RGD1306235	V-set and transmembrane domain containing 2B	protein-coding
MACS_peak_376	chr1	26371654	26372738	1084	529.95	15.74	7.11	Intergenic	Cheshire|DNA|hAT-Charlie	-259636	NM_001108459	361459	Rn.230112	NM_001108459		Clvs2	Clavesin-2|RGD1306801|Rlbp1l2	clavesin 2	protein-coding
MACS_peak_1737-3	chr1	62858139	62859222	1083	2950.63	30.55	9.17	Intergenic	L1_Rn|LINE|L1	24043	NM_001037357	361493	Rn.198481	NM_001037357	ENSRNOG00000053260	Lilrb3l	Lilrb3|Pir-A1|Pir-A2|Pirb	leukocyte immunoglobulin-like receptor, subfamily B (with TM and ITIM domains), member 3-like	protein-coding
MACS_peak_3262-4	chr1	150712607	150713690	1083	3100	35.18	9.45	Intergenic	L1_Rat1|LINE|L1	-267538	NM_052804	24948	Rn.40595	NM_052804	ENSRNOG00000057464	Fmr1	FMRP	fragile X mental retardation 1	protein-coding
MACS_peak_1944	chr1	70355010	70356092	1082	1289.22	34.26	7.35	Intergenic	L1_Rat1|LINE|L1	309979	NM_031713	65146	Rn.207196	NM_031713	ENSRNOG00000054954	Pirb	Lilrb3|NILR-1|Nilr1	paired Ig-like receptor B	protein-coding
MACS_peak_5791	chr1	266220647	266221729	1082	855.55	31.48	6.99	Intergenic	L1_Rn|LINE|L1	-5511	NM_031572	25011	Rn.2586	NM_031572	ENSRNOG00000047945	Cyp2c12	Cyp2c40|P450pb1|RATP4515B2|RATP4515B8	cytochrome P450, family 2, subfamily c, polypeptide 12	protein-coding
MACS_peak_5906-2	chr1	278834777	278835859	1082	2188.11	31.48	8.33	Intergenic	L1_Rat3|LINE|L1	-131434	NR_037378	100526598		NR_037378	ENSRNOG00000048300	Mir3584	Mir3584-1|rno-mir-3584|rno-mir-3584-1	microRNA 3584	ncRNA
MACS_peak_4133-3	chr1	186606625	186607706	1081	1627.45	30.55	7.47	Intergenic	RNHAL1|LINE|L1	-628715	NM_001013434	365355	Rn.3271	NM_001013434	ENSRNOG00000012258	Rras2	-	related RAS viral (r-ras) oncogene homolog 2	protein-coding
MACS_peak_979	chr1	39757157	39758238	1081	213.29	15.74	8.95	Intergenic	L1_Rn2|LINE|L1	-144683	NR_037334	100526572		NR_037334	ENSRNOG00000035509	Mir3556b	rno-mir-3556b	microRNA 3556b	ncRNA
MACS_peak_630	chr1	28426765	28427845	1080	394.32	24.07	7.27	Intergenic	Intergenic	-1127365	NM_021666	59299	Rn.41863	NM_021666	ENSRNOG00000012609	Trdn	-	triadin	protein-coding
MACS_peak_4015	chr1	186159324	186160403	1079	324.95	16.67	7.56	Intergenic	L1MC4a|LINE|L1	-181413	NM_001013434	365355	Rn.3271	NM_001013434	ENSRNOG00000012258	Rras2	-	related RAS viral (r-ras) oncogene homolog 2	protein-coding
MACS_peak_1093	chr1	40395085	40396163	1078	361.22	16.67	7.36	Intergenic	Intergenic	-764274	NM_133425	171010	Rn.87667	NM_133425	ENSRNOG00000016368	Ppp1r14c	Kepi	protein phosphatase 1, regulatory (inhibitor) subunit 14c	protein-coding
MACS_peak_376-2	chr1	26372871	26373949	1078	529.95	15.74	7.11	Intergenic	B3A|SINE|B2	-258422	NM_001108459	361459	Rn.230112	NM_001108459		Clvs2	Clavesin-2|RGD1306801|Rlbp1l2	clavesin 2	protein-coding
MACS_peak_1161	chr1	40719122	40720199	1077	227.31	15.74	8.67	Intergenic	Intergenic	-440238	NM_133425	171010	Rn.87667	NM_133425	ENSRNOG00000016368	Ppp1r14c	Kepi	protein phosphatase 1, regulatory (inhibitor) subunit 14c	protein-coding
MACS_peak_2779	chr1	116660397	116661474	1077	297.62	26.85	7.74	intron (NM_001329898, intron 1 of 7)	RNHAL1|LINE|L1	420666	NR_130147	100125371	Rn.34289	NR_130147	ENSRNOG00000051135	Tug1	-	taurine up-regulated 1 (non-protein coding)	ncRNA
MACS_peak_4050	chr1	186243600	186244677	1077	294.63	18.52	7.8	Intergenic	RatSatRep1|Satellite|Satellite	-265688	NM_001013434	365355	Rn.3271	NM_001013434	ENSRNOG00000012258	Rras2	-	related RAS viral (r-ras) oncogene homolog 2	protein-coding
MACS_peak_4168	chr1	186726582	186727658	1076	378.27	15.74	7.32	Intergenic	RatSatRep1|Satellite|Satellite	-748670	NM_001013434	365355	Rn.3271	NM_001013434	ENSRNOG00000012258	Rras2	-	related RAS viral (r-ras) oncogene homolog 2	protein-coding
MACS_peak_5860	chr1	275233234	275234310	1076	2118.16	27.78	8.24	Intergenic	L1_Rn|LINE|L1	-129011	NR_037378	100526598		NR_037378	ENSRNOG00000048300	Mir3584	Mir3584-1|rno-mir-3584|rno-mir-3584-1	microRNA 3584	ncRNA
MACS_peak_2269	chr1	80688208	80689283	1075	903.15	28.7	7	Intergenic	L1_Rn|LINE|L1	-30714	NM_001108474	361516	Rn.17980	NM_001108474	ENSRNOG00000042158	Igfl3	Ceacam12	IGF-like family member 3	protein-coding
MACS_peak_2972	chr1	126013777	126014852	1075	596.92	20.37	6.91	Intergenic	RatSatRep2|Unknown|Unknown	-78737	NM_001037734	361586	Rn.211311	NM_001037733	ENSRNOG00000015829	Trpm1	-	transient receptor potential cation channel, subfamily M, member 1	protein-coding
MACS_peak_4973	chr1	202941398	202942473	1075	401.66	17.59	7.28	Intergenic	GA-rich|Low_complexity|Low_complexity	-782593	NM_001145762	100271845	Rn.222094	NM_001145762	ENSRNOG00000042706	LOC100271845	-	hypothetical protein LOC100271845	protein-coding
MACS_peak_266-2	chr1	19882169	19883242	1073	754.16	27.78	6.86	Intergenic	L1_Rat1|LINE|L1	-307747	NM_001029902	360302	Rn.126653	NM_001029902	ENSRNOG00000047605	Ptprk	Rptpk	protein tyrosine phosphatase, receptor type, K	protein-coding
MACS_peak_343	chr1	25884364	25885437	1073	651.34	27.78	6.86	Intergenic	RNHAL1|LINE|L1	-224034	NM_001193569	29517	Rn.4636	NM_019232	ENSRNOG00000011815	Sgk1	Sgk	serum/glucocorticoid regulated kinase 1	protein-coding
MACS_peak_1385	chr1	55391997	55393069	1072	1792.05	20.37	7.66	Intergenic	Intergenic	-27523	NM_001191619	292316	Rn.145528	NM_001191619	ENSRNOG00000052093	Smok2a	RGD1565233	sperm motility kinase 2A	protein-coding
MACS_peak_3703	chr1	166364294	166365366	1072	784.61	26.85	6.85	Intergenic	L1_Rn|LINE|L1	-1250398	NM_001191628	308831	Rn.49315	NM_001191628	ENSRNOG00000011151	Tenm4	Odz4	teneurin transmembrane protein 4	protein-coding
MACS_peak_1744	chr1	62933028	62934099	1071	3100	38.89	9.45	Intergenic	L1_Rn|LINE|L1	-64489	NM_001313924	683463	Rn.225038	NM_001313924	ENSRNOG00000053260	Lilrb3a	Lilrb3l	leukocyte immunoglobulin-like receptor, subfamily B (with TM and ITIM domains), member 3A	protein-coding
MACS_peak_1839-3	chr1	67503411	67504482	1071	3213.82	34.26	3.85	Intergenic	L1_Rn|LINE|L1	-14904	NM_001008951	494296	Rn.129411	NM_001008951	ENSRNOG00000057670	Vom1r57	V1rk1	vomeronasal 1 receptor 57	protein-coding
MACS_peak_4002-3	chr1	186121796	186122867	1071	651.15	17.59	6.86	Intergenic	Lx|LINE|L1	-143881	NM_001013434	365355	Rn.3271	NM_001013434	ENSRNOG00000012258	Rras2	-	related RAS viral (r-ras) oncogene homolog 2	protein-coding
MACS_peak_4213	chr1	186912412	186913483	1071	254.17	21.29	8.15	Intergenic	Intergenic	-934497	NM_001013434	365355	Rn.3271	NM_001013434	ENSRNOG00000012258	Rras2	-	related RAS viral (r-ras) oncogene homolog 2	protein-coding
MACS_peak_5856	chr1	274422501	274423572	1071	676.63	19.44	6.86	intron (NM_001107605, intron 1 of 3)	RNHAL1|LINE|L1	39539	NM_001107605	309459	Rn.218237	NM_001107605	ENSRNOG00000020339	Neurl1	Neurl|Neurl1a	neuralized E3 ubiquitin protein ligase 1	protein-coding
MACS_peak_764	chr1	32933243	32934314	1071	615.25	27.78	6.88	Intergenic	L1_Rat1|LINE|L1	-23513	NM_001109333	502225	Rn.140570	NM_001109333	ENSRNOG00000028357	Lrrc14b	RGD1564978	leucine rich repeat containing 14B	protein-coding
MACS_peak_1976	chr1	71165872	71166942	1070	1531.19	30.55	7.54	Intergenic	L1_Rat1|LINE|L1	-19122	NM_001106467	100134827	Rn.128804	NM_001106467	ENSRNOG00000050407	Mfsd14a	Hiat1	major facilitator superfamily domain containing 14A	protein-coding
MACS_peak_325	chr1	24312863	24313932	1069	685.48	26.85	6.86	Intergenic	L1_Rn|LINE|L1	83409	NM_031709	65139	Rn.8400	NM_031709	ENSRNOG00000016411	Rps12	-	ribosomal protein S12	protein-coding
MACS_peak_5461	chr1	242379049	242380117	1068	372.83	24.07	7.31	Intergenic	L1_Rn|LINE|L1	-104979	NM_001013151	309242	Rn.35127	NM_001013151	ENSRNOG00000014840	Gna14	Tieg3	G protein subunit alpha 14	protein-coding
MACS_peak_164	chr1	11831606	11832673	1067	798.13	33.33	6.9	Intergenic	L1_Rn2|LINE|L1	1281958	NM_012799	25264	Rn.89709	NM_012799		Nmbr	NMB-R	neuromedin B receptor	protein-coding
MACS_peak_3041	chr1	134848485	134849552	1067	545.46	20.37	7.01	Intergenic	L1_Rat1|LINE|L1	-308248	NM_001191625	308742	Rn.220729	NM_001191625	ENSRNOG00000009932	Mctp2	RGD1562967	multiple C2 and transmembrane domain containing 2	protein-coding
MACS_peak_3248-2	chr1	150120472	150121539	1067	1706.25	26.85	7.56	Intergenic	L1_Rn|LINE|L1	-149826	NM_001173448	293925	Rn.62289	NM_001173448		RGD1564599	-	RGD1564599	protein-coding
MACS_peak_5919	chr1	279716353	279717420	1067	592.48	27.78	6.93	Intergenic	L1_Rat4|LINE|L1	-496729	NM_019129	24505	Rn.962	NM_019129	ENSRNOG00000012052	Ins1	-	insulin 1	protein-coding
MACS_peak_1604	chr1	57251122	57252188	1066	1745.64	46.29	7.65	Intergenic	Intergenic	111341	NM_001107464	308212	Rn.100050	NM_001107464	ENSRNOG00000022921	Dact2	-	dishevelled-binding antagonist of beta-catenin 2	protein-coding
MACS_peak_4871-4	chr1	201563070	201564136	1066	3100	34.26	9.45	Intergenic	L1_Rn|LINE|L1	255165	NM_053611	100912108	Rn.11182	NM_053611	ENSRNOG00000019206	Nupr1	p8	nuclear protein 1, transcriptional regulator	protein-coding
MACS_peak_5788	chr1	266138276	266139342	1066	506.15	16.67	7.15	Intergenic	RNIAP1a|LTR|ERVK	76868	NM_031572	25011	Rn.2586	NM_031572	ENSRNOG00000047945	Cyp2c12	Cyp2c40|P450pb1|RATP4515B2|RATP4515B8	cytochrome P450, family 2, subfamily c, polypeptide 12	protein-coding
MACS_peak_62	chr1	3219856	3220922	1066	798.51	21.29	6.89	Intergenic	L1_Rat2|LINE|L1	-76624	NM_001013063	292461	Rn.108852	NM_001013063		Raet1l	-	retinoic acid early transcript 1L	protein-coding
MACS_peak_1594-3	chr1	57191843	57192908	1065	3100	78.7	9.45	Intergenic	ORR1D2|LTR|ERVL-MaLR	-93266	NM_001099465	685666	Rn.217930	NM_001099465	ENSRNOG00000013671	Vom2r9	RGD1564755	vomeronasal 2 receptor, 9	protein-coding
MACS_peak_3025-2	chr1	133950320	133951385	1065	3100	39.81	9.45	Intergenic	RNHAL1|LINE|L1	589918	NM_001191625	308742	Rn.220729	NM_001191625	ENSRNOG00000009932	Mctp2	RGD1562967	multiple C2 and transmembrane domain containing 2	protein-coding
MACS_peak_4009-2	chr1	186143603	186144668	1065	1032.48	23.15	7.18	Intergenic	L1_Rat3|LINE|L1	-165685	NM_001013434	365355	Rn.3271	NM_001013434	ENSRNOG00000012258	Rras2	-	related RAS viral (r-ras) oncogene homolog 2	protein-coding
MACS_peak_3866	chr1	177678857	177679921	1064	565.77	25	6.98	Intergenic	L1_Rat1|LINE|L1	-19759	NM_001313842	171061	Rn.40354	NM_133539	ENSRNOG00000019497	Mrpl17	L17mt|MRP-L17	mitochondrial ribosomal protein L17	protein-coding
MACS_peak_5937-2	chr1	280962358	280963422	1064	3100	36.11	9.45	Intergenic	L1_Rn|LINE|L1	208583	NM_131913	170751	Rn.25763	NM_131913	ENSRNOG00000012084	Xpnpep1	-	X-prolyl aminopeptidase 1	protein-coding
MACS_peak_4787-4	chr1	193533471	193534534	1063	3100	42.59	9.45	Intergenic	L1_Rn|LINE|L1	889714	NM_001024751	293165	Rn.76073	NM_001024751	ENSRNOG00000020514	Sox6	-	SRY box 6	protein-coding
MACS_peak_1796	chr1	65410042	65411104	1062	449.7	29.63	7.2	Intergenic	L1_Rat1|LINE|L1	-46646	NM_001168642	690661	Rn.200713	NM_001168642		Zfp40	-	zinc finger protein 40	protein-coding
MACS_peak_1452	chr1	56086480	56087541	1061	582.91	17.59	6.96	Intergenic	Intergenic	-20245	NM_001191619	292316	Rn.145528	NM_001191619	ENSRNOG00000052093	Smok2a	RGD1565233	sperm motility kinase 2A	protein-coding
MACS_peak_2336	chr1	87966491	87967551	1060	418.67	30.55	7.26	Intergenic	Intergenic	-87822	NM_001110491	499114	Rn.105566	NM_001110491		Fbxo27	RGD1563982	F-box protein 27	protein-coding
MACS_peak_4111	chr1	186518419	186519479	1060	471.88	18.52	7.19	Intergenic	L1_Rat4|LINE|L1	-540499	NM_001013434	365355	Rn.3271	NM_001013434	ENSRNOG00000012258	Rras2	-	related RAS viral (r-ras) oncogene homolog 2	protein-coding
MACS_peak_4856	chr1	200439977	200441037	1060	608.61	25.92	6.88	intron (NM_199405, intron 7 of 10)	L1_Rn|LINE|L1	-43125	NM_019158	29172	Rn.6315	NM_019158	ENSRNOG00000014652	Aqp8	AQP-8	aquaporin 8	protein-coding
MACS_peak_5705-2	chr1	261841152	261842211	1059	1158.67	22.22	7.19	intron (NM_022938, intron 1 of 2)	L1_Rn|LINE|L1	38056	NM_022938	65032	Rn.87132	NM_022938	ENSRNOG00000018827	Htr7	5Ht7	5-hydroxytryptamine (serotonin) receptor 7, adenylate cyclase-coupled	protein-coding
MACS_peak_3981-2	chr1	186043975	186045033	1058	465.49	16.67	7.22	Intergenic	L1_Rn2|LINE|L1	-66054	NM_001013434	365355	Rn.3271	NM_001013434	ENSRNOG00000012258	Rras2	-	related RAS viral (r-ras) oncogene homolog 2	protein-coding
MACS_peak_2248	chr1	78992232	78993289	1057	757.16	28.7	6.86	Intergenic	L1_Rat1|LINE|L1	22809	NM_021855	60446	Rn.44287	NM_021855	ENSRNOG00000013890	Crx	-	cone-rod homeobox	protein-coding
MACS_peak_4384-2	chr1	187497823	187498880	1057	891.92	41.66	6.99	Intergenic	SATI_RN|Satellite|Satellite	-1519901	NM_001013434	365355	Rn.3271	NM_001013434	ENSRNOG00000012258	Rras2	-	related RAS viral (r-ras) oncogene homolog 2	protein-coding
MACS_peak_2600	chr1	107492828	107493883	1055	643.65	31.48	6.85	Intergenic	L1_Rat1|LINE|L1	46652	NM_001103363	100125384	Rn.215024	NM_001103363		LOC100125384	-	hypothetical protein LOC100125384	protein-coding
MACS_peak_5307	chr1	232594815	232595870	1055	1496.83	25	7.52	Intergenic	L1_Rn|LINE|L1	-47868	NM_177482	309203	Rn.10393	NM_177482	ENSRNOG00000020294	Scgb1d2	Pbpc1bs|Psbpc1	secretoglobin, family 1D, member 2	protein-coding
MACS_peak_5451-2	chr1	241173636	241174691	1055	1154.75	34.26	7.22	Intergenic	L1_Rn|LINE|L1	-180177	NM_001270958	309288	Rn.231652	NM_001270958	ENSRNOG00000013413	Rorb	-	RAR-related orphan receptor B	protein-coding
MACS_peak_182	chr1	12682354	12683408	1054	2820.14	28.7	8.9	Intergenic	L1_Rn|LINE|L1	-669126	NM_001001355	288797	Rn.143395	NM_001001355	ENSRNOG00000048201	Olr905	-	olfactory receptor 905	protein-coding
MACS_peak_4413	chr1	187744393	187745447	1054	529.5	31.48	7.1	Intergenic	SATI_RN|Satellite|Satellite	-1766470	NM_001013434	365355	Rn.3271	NM_001013434	ENSRNOG00000012258	Rras2	-	related RAS viral (r-ras) oncogene homolog 2	protein-coding
MACS_peak_5458	chr1	242085245	242086298	1053	907.83	26.85	7.01	Intergenic	L1_Rn|LINE|L1	30021	NM_032063	84010	Rn.10628	NM_032063	ENSRNOG00000059984	Dll1	-	delta like canonical Notch ligand 1	protein-coding
MACS_peak_1589	chr1	56971908	56972960	1052	280.1	18.52	7.86	Intergenic	Intergenic	126675	NM_001099465	685666	Rn.217930	NM_001099465	ENSRNOG00000013671	Vom2r9	RGD1564755	vomeronasal 2 receptor, 9	protein-coding
MACS_peak_2935-4	chr1	123910106	123911156	1050	2584.61	28.7	8.52	Intergenic	L1_Rn|LINE|L1	-116252	NR_106682	102466148		NR_106682	ENSRNOG00000045909	Mir344i	rno-mir-344i	microRNA 344i	ncRNA
MACS_peak_3840	chr1	176615381	176616431	1050	687.43	26.85	6.84	Intergenic	L1_Rat1|LINE|L1	7180	NM_001000169	293304	Rn.141846	NM_001000169		Olr157	-	olfactory receptor 157	protein-coding
MACS_peak_935	chr1	39544530	39545580	1050	417.84	18.52	7.26	Intergenic	Lx7|LINE|L1	-67333	NR_031835	100314007		NR_031835	ENSRNOG00000035637	Mir29b2	Mir29b-2|rno-mir-29b-2	microRNA 29b-2	ncRNA
MACS_peak_3272	chr1	151120432	151121480	1048	687.68	22.22	6.85	Intergenic	L1_Rn|LINE|L1	57312	NR_037380	100526600		NR_037380	ENSRNOG00000057982	Mir3585	rno-mir-3585	microRNA 3585	ncRNA
MACS_peak_4961	chr1	202897875	202898923	1048	249.03	14.81	8.26	Intergenic	Intergenic	-752997	NM_130738	113938	Rn.11169	NM_130738	ENSRNOG00000054391	Snurf	-	SNRPN upstream reading frame	protein-coding
MACS_peak_1155	chr1	40649312	40650358	1046	868.78	26.85	7	Intergenic	B4|SINE|B4	-510063	NM_133425	171010	Rn.87667	NM_133425	ENSRNOG00000016368	Ppp1r14c	Kepi	protein phosphatase 1, regulatory (inhibitor) subunit 14c	protein-coding
MACS_peak_1263-3	chr1	45870773	45871819	1046	1593.43	32.41	7.61	Intergenic	L1_Rn|LINE|L1	-66536	NM_181474	308140	Rn.62385	NM_181474	ENSRNOG00000056223	Tfb1m	-	transcription factor B1, mitochondrial	protein-coding
MACS_peak_1318-3	chr1	52040646	52041692	1046	3168.51	30.55	2.9	Intergenic	L1_Rn|LINE|L1	62872	NR_132441	106182183		NR_132441		Cahm	-	colon adenocarcinoma hypermethylated RNA	ncRNA
MACS_peak_3365	chr1	154005022	154006068	1046	184.6	10.18	9.9	promoter-TSS (NM_001013904)	promoter-TSS (NM_001013904)	-383	NM_001013904	293989	Rn.91122	NM_001013904	ENSRNOG00000024016	Cyp2c6v1	CYPIIC6|Cyp2c6|PB1|PTF2	cytochrome P450, family 2, subfamily C, polypeptide 6, variant 1	protein-coding
MACS_peak_5136	chr1	222801814	222802860	1046	1719.47	24.07	7.62	Intergenic	Intergenic	-49484	NM_019130	24506	Rn.989	NM_019130	ENSRNOG00000020405	Ins2	CP-II	insulin 2	protein-coding
MACS_peak_1088	chr1	40385384	40386429	1045	247.45	12.96	8.3	Intergenic	Intergenic	-772892	NR_037334	100526572		NR_037334	ENSRNOG00000035509	Mir3556b	rno-mir-3556b	microRNA 3556b	ncRNA
MACS_peak_2066	chr1	72336099	72337144	1045	407.14	36.11	7.28	Intergenic	91ES8_RN|Satellite|Satellite	192029	NM_001109138	499067	Rn.225170	NM_001109138	ENSRNOG00000042502	Smim17	RGD1559613	small integral membrane protein 17	protein-coding
MACS_peak_4117	chr1	186536865	186537910	1045	3100	47.22	9.45	Intergenic	Intergenic	-558937	NM_001013434	365355	Rn.3271	NM_001013434	ENSRNOG00000012258	Rras2	-	related RAS viral (r-ras) oncogene homolog 2	protein-coding
MACS_peak_2745-2	chr1	115529779	115530823	1044	1851.89	37.03	7.69	intron (NM_001107520, intron 22 of 91)	L1_Rat1|LINE|L1	70754	NM_001107520	308669	Rn.28217	NM_001107520	ENSRNOG00000013718	Herc2	-	HECT and RLD domain containing E3 ubiquitin protein ligase 2	protein-coding
MACS_peak_4499	chr1	188325390	188326433	1043	655.75	33.33	6.89	Intergenic	L1_Rn|LINE|L1	-2347461	NM_001013434	365355	Rn.3271	NM_001013434	ENSRNOG00000012258	Rras2	-	related RAS viral (r-ras) oncogene homolog 2	protein-coding
MACS_peak_1892-4	chr1	69823335	69824377	1042	3100	31.48	9.45	Intergenic	L1_Rn|LINE|L1	66628	NM_001099471	292531	Rn.217922	NM_001099471	ENSRNOG00000009146	Vom2r26	Gm1961	vomeronasal 2 receptor, 26	protein-coding
MACS_peak_2398	chr1	96827907	96828949	1042	229.51	12.96	8.63	Intergenic	ORR1B1|LTR|ERVL-MaLR	-943173	NM_001108913	365238	Rn.218568	NM_001108913	ENSRNOG00000015168	LOC365238	-	similar to CG15432-PA	protein-coding
MACS_peak_26	chr1	604245	605287	1042	1754.04	37.03	7.62	Intergenic	RNHAL1|LINE|L1	-83532	NM_001099462	679691	Rn.217640	NM_001099462	ENSRNOG00000032365	Vom2r5	-	vomeronasal 2 receptor, 5	protein-coding
MACS_peak_3791	chr1	175220132	175221174	1042	953.4	31.48	7.09	Intergenic	L1_Rn|LINE|L1	-7376	NM_001001285	405071	Rn.215178	NM_001001285	ENSRNOG00000048465	Olr131	-	olfactory receptor 131	protein-coding
MACS_peak_389-2	chr1	26406433	26407475	1042	543.32	18.52	7.02	Intergenic	Intergenic	-224878	NM_001108459	361459	Rn.230112	NM_001108459		Clvs2	Clavesin-2|RGD1306801|Rlbp1l2	clavesin 2	protein-coding
MACS_peak_4960-3	chr1	202896565	202897607	1042	1920.47	18.52	7.83	Intergenic	Lx8b|LINE|L1	-751684	NM_130738	113938	Rn.11169	NM_130738	ENSRNOG00000054391	Snurf	-	SNRPN upstream reading frame	protein-coding
MACS_peak_520	chr1	28026631	28027673	1042	208.56	14.81	9.11	Intergenic	BGLII_B|LTR|ERVK	-727212	NM_021666	59299	Rn.41863	NM_021666	ENSRNOG00000012609	Trdn	-	triadin	protein-coding
MACS_peak_3174	chr1	146330055	146331096	1041	1694.67	25.92	7.57	Intergenic	Lx8b|LINE|L1	-314413	NM_001170432	293065	Rn.138440	NM_001170432	ENSRNOG00000025088	Tmc3	-	transmembrane channel-like 3	protein-coding
MACS_peak_4940	chr1	202749836	202750877	1041	266.86	16.67	7.97	Intergenic	Lx|LINE|L1	-604954	NM_130738	113938	Rn.11169	NM_130738	ENSRNOG00000054391	Snurf	-	SNRPN upstream reading frame	protein-coding
MACS_peak_5478-2	chr1	242819114	242820155	1041	1021.9	30.55	7.19	intron (NM_001100975, intron 50 of 71)	L1_Rn|LINE|L1	309032	NM_001100975	309243	Rn.16931	NM_001100975		Vps13a	RGD1311340	vacuolar protein sorting 13A	protein-coding
MACS_peak_5577	chr1	253199939	253200980	1041	3006.49	36.11	9.13	intron (NM_001012172, intron 3 of 15)	RatSatRep2|Unknown|Unknown	153788	NM_001012172	361746	Rn.23347	NM_001012172	ENSRNOG00000014486	Rfx3	-	regulatory factor X3	protein-coding
MACS_peak_1296	chr1	50183872	50184912	1040	568.24	26.85	6.96	intron (NM_020093, intron 4 of 11)	L1_Rat1|LINE|L1	500034	NM_020093	56816	Rn.207194	NM_020093		Park2	Park|Prkn	parkin RBR E3 ubiquitin protein ligase	protein-coding
MACS_peak_4214	chr1	186919557	186920597	1040	311.16	31.48	7.61	Intergenic	Intergenic	-941627	NM_001013434	365355	Rn.3271	NM_001013434	ENSRNOG00000012258	Rras2	-	related RAS viral (r-ras) oncogene homolog 2	protein-coding
MACS_peak_742	chr1	32041040	32042080	1040	781.64	30.55	6.84	Intergenic	L1_Rat1|LINE|L1	-74283	NM_001100990	498997	Rn.15751	NM_001100990	ENSRNOG00000011568	Rspo3	RGD1563246	R-spondin 3	protein-coding
MACS_peak_2753	chr1	115847358	115848397	1039	3100	40.74	9.45	intron (NM_001271493, intron 18 of 22)	L1_Rn|LINE|L1	164287	NM_001271493	100365773	Rn.165558	NM_001271493	ENSRNOG00000014465	LOC100365773	Oca2|p	pink-eyed dilution-like	protein-coding
MACS_peak_3976	chr1	186032740	186033779	1039	379.28	14.81	7.32	Intergenic	RatSatRep1|Satellite|Satellite	-54809	NM_001013434	365355	Rn.3271	NM_001013434	ENSRNOG00000012258	Rras2	-	related RAS viral (r-ras) oncogene homolog 2	protein-coding
MACS_peak_1227	chr1	42887430	42888468	1038	960.54	36.11	7.11	intron (NM_012689, intron 6 of 8)	L1_Rat1|LINE|L1	220764	NM_012689	24890	Rn.10595	NM_012689	ENSRNOG00000019358	Esr1	ER-alpha|Esr|RNESTROR	estrogen receptor 1	protein-coding
MACS_peak_3174-3	chr1	146333539	146334577	1038	1694.67	25.92	7.57	Intergenic	Lx8b|LINE|L1	-310930	NM_001170432	293065	Rn.138440	NM_001170432	ENSRNOG00000025088	Tmc3	-	transmembrane channel-like 3	protein-coding
MACS_peak_1736-4	chr1	62852909	62853944	1035	3100	41.66	9.45	Intergenic	L1_Rn|LINE|L1	18789	NM_001037357	361493	Rn.198481	NM_001037357	ENSRNOG00000053260	Lilrb3l	Lilrb3|Pir-A1|Pir-A2|Pirb	leukocyte immunoglobulin-like receptor, subfamily B (with TM and ITIM domains), member 3-like	protein-coding
MACS_peak_5860-2	chr1	275236406	275237440	1034	2118.16	27.78	8.24	Intergenic	L1_Rn|LINE|L1	-132162	NR_037378	100526598		NR_037378	ENSRNOG00000048300	Mir3584	Mir3584-1|rno-mir-3584|rno-mir-3584-1	microRNA 3584	ncRNA
MACS_peak_926	chr1	39527884	39528917	1033	333.87	16.67	7.49	Intergenic	RNERVK8c-int|LTR|ERVK	-83988	NR_031835	100314007		NR_031835	ENSRNOG00000035637	Mir29b2	Mir29b-2|rno-mir-29b-2	microRNA 29b-2	ncRNA
MACS_peak_2268	chr1	80628170	80629202	1032	770.87	31.48	6.85	Intergenic	L1_Rn|LINE|L1	-13730	NM_001025404	292668	Rn.205326	NM_001025404	ENSRNOG00000017620	Ceacam11	-	carcinoembryonic antigen-related cell adhesion molecule 11	protein-coding
MACS_peak_5606-2	chr1	256545931	256546963	1032	1173.22	26.85	7.25	intron (NM_001105731, intron 5 of 16)	L1_Rat1|LINE|L1	-267304	NM_001107586	309338	Rn.1661	NM_001107586	ENSRNOG00000050289	Cstf2t	-	cleavage stimulation factor subunit 2, tau variant	protein-coding
MACS_peak_3173-2	chr1	146242456	146243487	1031	2780.26	35.18	8.8	Intergenic	RNHAL1|LINE|L1	-402017	NM_001170432	293065	Rn.138440	NM_001170432	ENSRNOG00000025088	Tmc3	-	transmembrane channel-like 3	protein-coding
MACS_peak_5993	chr1	288907581	288908612	1031	810.77	29.63	6.84	Intergenic	L1_Rat1|LINE|L1	-177559	NM_001107448	308004	Rn.24232	NM_001107448	ENSRNOG00000009830	Fam204a	RGD1305500	family with sequence similarity 204, member A	protein-coding
MACS_peak_701	chr1	30494337	30495366	1029	337.21	25.92	7.51	Intergenic	L1_Rat3|LINE|L1	-138824	NM_130417	155430	Rn.58672	NM_130417	ENSRNOG00000013364	Hey2	Herp1	hes-related family bHLH transcription factor with YRPW motif 2	protein-coding
MACS_peak_771	chr1	35652167	35653196	1029	707.46	28.7	6.85	Intergenic	RNHAL1|LINE|L1	332786	NM_001107331	306659	Rn.46018	NM_001107331	ENSRNOG00000033609	Irx1	-	iroquois homeobox 1	protein-coding
MACS_peak_5921-2	chr1	279908730	279909758	1028	737.19	30.55	6.79	Intergenic	L1_Rn|LINE|L1	-304371	NM_019129	24505	Rn.962	NM_019129	ENSRNOG00000012052	Ins1	-	insulin 1	protein-coding
MACS_peak_641	chr1	28452671	28453699	1028	346.61	20.37	7.41	Intergenic	Lx2B|LINE|L1	-1153245	NM_021666	59299	Rn.41863	NM_021666	ENSRNOG00000012609	Trdn	-	triadin	protein-coding
MACS_peak_4573	chr1	188942087	188943114	1027	1442.78	65.74	7.41	Intergenic	SATI_RN|Satellite|Satellite	1762147	NM_080781	114023	Rn.4327	NM_080781	ENSRNOG00000057623	Copb1	-	coatomer protein complex, subunit beta 1	protein-coding
MACS_peak_193	chr1	13497170	13498196	1026	3100	87.96	9.45	Intergenic	LSU-rRNA_Hsa|rRNA|rRNA	2532	NR_046238	100861534		NR_046238	ENSRNOG00000059852	Rn5-8s	-	5.8S ribosomal RNA	rRNA
MACS_peak_32	chr1	659257	660283	1026	669.94	21.29	6.89	Intergenic	Intergenic	-28528	NM_001099462	679691	Rn.217640	NM_001099462	ENSRNOG00000032365	Vom2r5	-	vomeronasal 2 receptor, 5	protein-coding
MACS_peak_5411	chr1	237863374	237864400	1026	1447.4	23.15	7.41	Intergenic	L1_Rat1|LINE|L1	4667	NM_001001278	293815	Rn.141670	NM_001001278	ENSRNOG00000013208	Olr382	-	olfactory receptor 382	protein-coding
MACS_peak_5564	chr1	252043698	252044724	1026	2709.96	44.44	8.82	Intergenic	L1_Rn|LINE|L1	176874	NM_001004446	361745	Rn.94939	NM_001004446	ENSRNOG00000011931	Smarca2	-	SWI/SNF related, matrix associated, actin dependent regulator of chromatin, subfamily a, member 2	protein-coding
MACS_peak_2627	chr1	109350734	109351759	1025	3100	37.03	9.45	Intergenic	L1_Rn|LINE|L1	-924272	NM_001195599	499158	Rn.52198	NM_001195599	ENSRNOG00000049297	Ccdc179	RGD1559980	coiled-coil domain containing 179	protein-coding
MACS_peak_2729	chr1	114913432	114914457	1025	485.7	24.07	7.16	Intergenic	L1_Rat1|LINE|L1	-279017	NM_001107516	308663	Rn.65998	NM_001107516	ENSRNOG00000011480	Tubgcp5	-	tubulin, gamma complex associated protein 5	protein-coding
MACS_peak_310	chr1	23816904	23817929	1025	209.42	17.59	9.06	intron (NM_175600, intron 2 of 2)	RNHAL1|LINE|L1	3822	NM_175600	319105	Rn.138161	NM_175600		Taar8c	Ta10	trace amine-associated receptor 8c	protein-coding
MACS_peak_4955	chr1	202879947	202880972	1025	187.64	16.67	9.75	Intergenic	Intergenic	-735057	NM_130738	113938	Rn.11169	NM_130738	ENSRNOG00000054391	Snurf	-	SNRPN upstream reading frame	protein-coding
MACS_peak_5444-3	chr1	240473116	240474141	1025	2695.83	32.41	8.77	Intergenic	L1_Rn|LINE|L1	-23550	NM_031036	81666	Rn.22817	NM_031036	ENSRNOG00000014183	Gnaq	Galphaq	G protein subunit alpha q	protein-coding
MACS_peak_5689	chr1	261595529	261596554	1025	1672.88	39.81	7.56	Intergenic	L1_Rn|LINE|L1	283696	NM_022938	65032	Rn.87132	NM_022938	ENSRNOG00000018827	Htr7	5Ht7	5-hydroxytryptamine (serotonin) receptor 7, adenylate cyclase-coupled	protein-coding
MACS_peak_101	chr1	7437918	7438942	1024	610.76	17.59	6.89	Intergenic	RNHAL1|LINE|L1	337791	NM_001276762	114005	Rn.121954	NM_001276762	ENSRNOG00000040242	Epm2a	-	epilepsy, progressive myoclonus type 2A	protein-coding
MACS_peak_1033	chr1	40145863	40146887	1024	1417.22	39.81	7.41	Intergenic	91ES8_RN|Satellite|Satellite	-533361	NR_037334	100526572		NR_037334	ENSRNOG00000035509	Mir3556b	rno-mir-3556b	microRNA 3556b	ncRNA
MACS_peak_3747-3	chr1	173419663	173420687	1024	1850.22	25.92	7.69	intron (NM_031074, intron 24 of 32)	L1_Rat1|LINE|L1	-20361	NM_022639	64574	Rn.48767	NM_022639	ENSRNOG00000020293	Chrna10	-	cholinergic receptor nicotinic alpha 10 subunit	protein-coding
MACS_peak_1113	chr1	40445387	40446406	1019	169.06	12.96	10.58	Intergenic	RNLTR7-int|LTR|ERV1	-714002	NM_133425	171010	Rn.87667	NM_133425	ENSRNOG00000016368	Ppp1r14c	Kepi	protein phosphatase 1, regulatory (inhibitor) subunit 14c	protein-coding
MACS_peak_1600	chr1	57206659	57207677	1018	315.4	19.44	7.59	Intergenic	Intergenic	-108059	NM_001099465	685666	Rn.217930	NM_001099465	ENSRNOG00000013671	Vom2r9	RGD1564755	vomeronasal 2 receptor, 9	protein-coding
MACS_peak_217-2	chr1	14691484	14692502	1018	1608.03	25.92	7.6	Intergenic	L1_Rat1|LINE|L1	52298	NM_001107514	308624	Rn.8167	NM_001107514	ENSRNOG00000060972	Heca	-	hdc homolog, cell cycle regulator	protein-coding
MACS_peak_1287-2	chr1	49121488	49122505	1017	1938.26	33.33	7.9	Intergenic	L1_Rat1|LINE|L1	195510	NM_001038615	308099	Rn.20633	NM_001038615	ENSRNOG00000030210	Fndc1	-	fibronectin type III domain containing 1	protein-coding
MACS_peak_3445	chr1	155452529	155453546	1017	433.21	15.74	7.24	intron (NM_001099511, intron 1 of 5)	L1_Rn|LINE|L1	11650	NM_001099511	679557	Rn.217635	NM_001099511	ENSRNOG00000043159	Vom2r42	-	vomeronasal 2 receptor, 42	protein-coding
MACS_peak_719	chr1	31046837	31047854	1017	739.02	30.55	6.8	Intergenic	L1_Rn|LINE|L1	175650	NM_198051	378794	Rn.214011	NM_198051	ENSRNOG00000014240	Trmt11	Mds024	tRNA methyltransferase 11 homolog	protein-coding
MACS_peak_3839	chr1	176560212	176561228	1016	738.22	26.85	6.79	Intergenic	L1_Rat1|LINE|L1	7184	NM_001000169	293304	Rn.141846	NM_001000169		Olr157	-	olfactory receptor 157	protein-coding
MACS_peak_1563	chr1	56706808	56707823	1015	243.63	15.74	8.35	Intergenic	MT2_Rat1|LTR|ERVL	391794	NM_001099465	685666	Rn.217930	NM_001099465	ENSRNOG00000013671	Vom2r9	RGD1564755	vomeronasal 2 receptor, 9	protein-coding
MACS_peak_3705	chr1	166443157	166444172	1015	201.27	15.74	9.33	Intergenic	L1_Rat1|LINE|L1	-1171564	NM_001191628	308831	Rn.49315	NM_001191628	ENSRNOG00000011151	Tenm4	Odz4	teneurin transmembrane protein 4	protein-coding
MACS_peak_4044	chr1	186234194	186235207	1013	359.48	14.81	7.34	Intergenic	Intergenic	-256250	NM_001013434	365355	Rn.3271	NM_001013434	ENSRNOG00000012258	Rras2	-	related RAS viral (r-ras) oncogene homolog 2	protein-coding
MACS_peak_1815	chr1	66547511	66548523	1012	369.93	18.52	7.31	Intergenic	L1_Rn|LINE|L1	20123	NM_001024775	308362	Rn.204252	NM_001024775	ENSRNOG00000031328	Zfp110	Nrif1	zinc finger protein 110	protein-coding
MACS_peak_4464	chr1	188007168	188008180	1012	1886.62	75	7.82	Intergenic	SATI_RN|Satellite|Satellite	-2029224	NM_001013434	365355	Rn.3271	NM_001013434	ENSRNOG00000012258	Rras2	-	related RAS viral (r-ras) oncogene homolog 2	protein-coding
MACS_peak_5601	chr1	255985072	255986084	1012	710.8	37.96	6.87	Intergenic	L1_Rn|LINE|L1	12336	NM_022704	64668	Rn.9667	NM_022704		Mbl2	Ab2-001|Ab2-011	mannose-binding lectin (protein C) 2	protein-coding
MACS_peak_1264	chr1	45872910	45873921	1011	393.46	19.44	7.28	Intergenic	L1_Rn|LINE|L1	-68655	NM_181474	308140	Rn.62385	NM_181474	ENSRNOG00000056223	Tfb1m	-	transcription factor B1, mitochondrial	protein-coding
MACS_peak_2337	chr1	87975827	87976838	1011	242.75	20.37	8.37	Intergenic	Intergenic	-78511	NM_001110491	499114	Rn.105566	NM_001110491		Fbxo27	RGD1563982	F-box protein 27	protein-coding
MACS_peak_3198-2	chr1	148059794	148060805	1011	2184.44	29.63	8.3	Intergenic	L1_Rat1|LINE|L1	-96950	NM_023091	65191	Rn.54455	NM_023091	ENSRNOG00000061182	Gabre	-	gamma-aminobutyric acid type A receptor epsilon subunit	protein-coding
MACS_peak_3387	chr1	154127478	154128489	1011	350.68	11.11	7.42	intron (NM_017158, intron 9 of 9)	L1_Mur1|LINE|L1	122055	NM_001013904	293989	Rn.91122	NM_001013904	ENSRNOG00000024016	Cyp2c6v1	CYPIIC6|Cyp2c6|PB1|PTF2	cytochrome P450, family 2, subfamily C, polypeptide 6, variant 1	protein-coding
MACS_peak_5827	chr1	269986339	269987350	1011	2573.16	33.33	8.52	intron (NM_001135762, intron 6 of 15)	L1_Rn|LINE|L1	-350939	NM_020094	56817	Rn.98384	NM_020094	ENSRNOG00000050450	Kcnip2	Kchip2	Kv channel-interacting protein 2	protein-coding
MACS_peak_2981	chr1	127566163	127567173	1010	3100	34.26	9.45	Intergenic	L1_Rn|LINE|L1	-49077	NM_001014020	308701	Rn.214542	NM_001014020	ENSRNOG00000024460	Tarsl2	RGD1311308	threonyl-tRNA synthetase-like 2	protein-coding
MACS_peak_3954	chr1	184707378	184708388	1010	679.13	25.92	6.88	Intergenic	L1_Rat1|LINE|L1	234511	NM_001198589	361630	Rn.51807	NM_001198589	ENSRNOG00000015488	Tead1	TEF-1	TEA domain transcription factor 1	protein-coding
MACS_peak_4079	chr1	186373260	186374270	1010	160.15	9.26	11.14	Intergenic	RatSatRep1|Satellite|Satellite	-395315	NM_001013434	365355	Rn.3271	NM_001013434	ENSRNOG00000012258	Rras2	-	related RAS viral (r-ras) oncogene homolog 2	protein-coding
MACS_peak_1638-3	chr1	59535177	59536186	1009	1417.08	25.92	7.41	Intergenic	L1_Rat1|LINE|L1	-521658	NM_001009687	308201	Rn.137079	NM_001009687	ENSRNOG00000012692	Riok2	-	RIO kinase 2	protein-coding
MACS_peak_2252-3	chr1	80267772	80268781	1009	3100	36.11	9.45	Intergenic	RatSatRep2|Unknown|Unknown	-9201	NM_012525	24257	Rn.25934	NM_012525	ENSRNOG00000042250	Cgm4	CEA4|CEA5|CGM4AA|Cea|Cear|Psg16	carcinoembryonic antigen gene family 4	protein-coding
MACS_peak_2521	chr1	100058960	100059969	1009	623.9	31.48	6.85	intron (NM_001099476, intron 3 of 5)	L1_Rat1|LINE|L1	148491	NM_001099487	690356	Rn.217935	NM_001099487	ENSRNOG00000043280	Vom2r37	-	vomeronasal 2 receptor, 37	protein-coding
MACS_peak_574	chr1	28231324	28232333	1009	360.92	22.22	7.35	Intergenic	Intergenic	-931888	NM_021666	59299	Rn.41863	NM_021666	ENSRNOG00000012609	Trdn	-	triadin	protein-coding
MACS_peak_5980	chr1	286600817	286601826	1009	3100	35.18	9.45	intron (NM_012959, intron 7 of 9)	RatSatRep2|Unknown|Unknown	333480	NM_012959	25454	Rn.88489	NM_012959		Gfra1	-	GDNF family receptor alpha 1	protein-coding
MACS_peak_2535	chr1	100174272	100175280	1008	730.1	37.96	6.82	intron (NM_001099487, intron 4 of 4)	intron (NM_001099487, intron 4 of 4)	33179	NM_001099487	690356	Rn.217935	NM_001099487	ENSRNOG00000043280	Vom2r37	-	vomeronasal 2 receptor, 37	protein-coding
MACS_peak_3869	chr1	177860602	177861610	1008	501.57	24.07	7.19	Intergenic	L1_Rn|LINE|L1	-6845	NM_001000197	293361	Rn.141800	NM_001000197	ENSRNOG00000050279	Olr214	-	olfactory receptor 214	protein-coding
MACS_peak_1898-4	chr1	69873054	69874061	1007	3114.5	37.03	4.35	intron (NM_001099471, intron 4 of 5)	L1_Rn|LINE|L1	16927	NM_001099471	292531	Rn.217922	NM_001099471	ENSRNOG00000009146	Vom2r26	Gm1961	vomeronasal 2 receptor, 26	protein-coding
MACS_peak_5302	chr1	232416193	232417200	1007	381.42	19.44	7.31	Intergenic	L1_Rn2|LINE|L1	130778	NM_177482	309203	Rn.10393	NM_177482	ENSRNOG00000020294	Scgb1d2	Pbpc1bs|Psbpc1	secretoglobin, family 1D, member 2	protein-coding
MACS_peak_1141	chr1	40592229	40593235	1006	378.88	19.44	7.32	Intergenic	L1_Rat4|LINE|L1	-567166	NM_133425	171010	Rn.87667	NM_133425	ENSRNOG00000016368	Ppp1r14c	Kepi	protein phosphatase 1, regulatory (inhibitor) subunit 14c	protein-coding
MACS_peak_3497	chr1	157905376	157906382	1006	996.61	31.48	7.13	intron (NM_017012, intron 3 of 8)	RNHAL1|LINE|L1	-325655	NM_017097	25423	Rn.203177	NM_017097	ENSRNOG00000016496	Ctsc	CATC|DPP-I|DPPI	cathepsin C	protein-coding
MACS_peak_2615-2	chr1	108780016	108781021	1005	1486.47	26.85	7.47	Intergenic	L1_Rn|LINE|L1	-353544	NM_001195599	499158	Rn.52198	NM_001195599	ENSRNOG00000049297	Ccdc179	RGD1559980	coiled-coil domain containing 179	protein-coding
MACS_peak_368	chr1	26356417	26357422	1005	269.31	25.92	7.96	Intergenic	Intergenic	-274913	NM_001108459	361459	Rn.230112	NM_001108459		Clvs2	Clavesin-2|RGD1306801|Rlbp1l2	clavesin 2	protein-coding
MACS_peak_718	chr1	30990728	30991733	1005	817.15	29.63	6.86	Intergenic	L1_Rn|LINE|L1	119535	NM_198051	378794	Rn.214011	NM_198051	ENSRNOG00000014240	Trmt11	Mds024	tRNA methyltransferase 11 homolog	protein-coding
MACS_peak_79	chr1	6134658	6135663	1005	342.6	17.59	7.44	Intergenic	L1_Rat1|LINE|L1	179379	NM_001108902	365042	Rn.167294	NM_001108902	ENSRNOG00000014258	Rab32	RGD1559997	RAB32, member RAS oncogene family	protein-coding
MACS_peak_2064	chr1	72332004	72333008	1004	560.96	54.63	7	Intergenic	91ES8_RN|Satellite|Satellite	196144	NM_001109138	499067	Rn.225170	NM_001109138	ENSRNOG00000042502	Smim17	RGD1559613	small integral membrane protein 17	protein-coding
MACS_peak_3853	chr1	176882583	176883587	1004	841.28	25.92	6.95	Intergenic	L1_Rat1|LINE|L1	12112	NM_001001030	405916	Rn.141826	NM_001001030	ENSRNOG00000050959	Olr181	-	olfactory receptor 181	protein-coding
MACS_peak_4787-3	chr1	193532390	193533394	1004	3100	42.59	9.45	Intergenic	L1_Rn|LINE|L1	888604	NM_001024751	293165	Rn.76073	NM_001024751	ENSRNOG00000020514	Sox6	-	SRY box 6	protein-coding
MACS_peak_1488	chr1	56392768	56393771	1003	232.21	14.81	8.57	Intergenic	Intergenic	-326504	NM_001191619	292316	Rn.145528	NM_001191619	ENSRNOG00000052093	Smok2a	RGD1565233	sperm motility kinase 2A	protein-coding
MACS_peak_3832-2	chr1	176307854	176308857	1003	1866.05	36.11	7.72	Intergenic	L1_Rn|LINE|L1	-66116	NM_001009514	494234	Rn.129464	NM_001009514	ENSRNOG00000056451	Vom1r1	V1re5	vomeronasal 1 receptor 1	protein-coding
MACS_peak_4121	chr1	186558855	186559857	1002	476.03	20.37	7.2	Intergenic	Intergenic	-580906	NM_001013434	365355	Rn.3271	NM_001013434	ENSRNOG00000012258	Rras2	-	related RAS viral (r-ras) oncogene homolog 2	protein-coding
MACS_peak_5402	chr1	236890752	236891754	1002	351.11	26.85	7.42	Intergenic	L1_Rn|LINE|L1	-13213	NM_001000253	293785	Rn.141694	NM_001000253	ENSRNOG00000031648	Olr340	-	olfactory receptor 340	protein-coding
MACS_peak_5861	chr1	275238475	275239476	1001	831.76	30.55	6.92	Intergenic	RatSatRep2|Unknown|Unknown	-134214	NR_037378	100526598		NR_037378	ENSRNOG00000048300	Mir3584	Mir3584-1|rno-mir-3584|rno-mir-3584-1	microRNA 3584	ncRNA
MACS_peak_4125-2	chr1	186573189	186574189	1000	783.97	20.37	6.85	Intergenic	L1_Rat4|LINE|L1	-595239	NM_001013434	365355	Rn.3271	NM_001013434	ENSRNOG00000012258	Rras2	-	related RAS viral (r-ras) oncogene homolog 2	protein-coding
MACS_peak_5459-2	chr1	242253643	242254643	1000	3100	37.03	9.45	Intergenic	L1_Rn|LINE|L1	119397	NM_001107466	308218	Rn.2666	NM_001107466	ENSRNOG00000058790	Fam120b	RGD1310304	family with sequence similarity 120B	protein-coding
MACS_peak_3968-2	chr1	185652066	185653064	998	3050.48	32.41	9.21	intron (NM_172067, intron 2 of 15)	L1_Rat1|LINE|L1	48658	NM_172067	64456	Rn.7546	NM_172067	ENSRNOG00000058003	Spon1	Sponf	spondin 1	protein-coding
MACS_peak_4010	chr1	186147159	186148157	998	455.23	25.92	7.2	Intergenic	Intergenic	-169208	NM_001013434	365355	Rn.3271	NM_001013434	ENSRNOG00000012258	Rras2	-	related RAS viral (r-ras) oncogene homolog 2	protein-coding
MACS_peak_825	chr1	38703225	38704223	998	452.34	22.22	7.18	intron (NM_031007, intron 3 of 23)	RatSatRep1|Satellite|Satellite	268924	NM_031007	81636	Rn.10731	NM_031007	ENSRNOG00000032150	Adcy2	AC2	adenylate cyclase 2	protein-coding
MACS_peak_3291	chr1	152245210	152246207	997	534.79	25	7.1	Intergenic	RNHAL1|LINE|L1	36085	NM_001109534	689374	Rn.159707	NM_001109534	ENSRNOG00000055557	Tktl1	-	transketolase-like 1	protein-coding
MACS_peak_1968	chr1	70881028	70882024	996	399.87	25.92	7.28	Intergenic	L1_Rat2|LINE|L1	-13082	NM_001099472	292547	Rn.217628	NM_001099472		Vom2r28	RGD1565786	vomeronasal 2 receptor, 28	protein-coding
MACS_peak_2014	chr1	72059409	72060404	995	229.14	29.63	8.63	Intergenic	Intergenic	-167717	NM_001000113	292563	Rn.142001	NM_001000113	ENSRNOG00000030070	Olr8	-	olfactory receptor 8	protein-coding
MACS_peak_362	chr1	26342400	26343395	995	299.38	22.22	7.71	Intergenic	Intergenic	-288935	NM_001108459	361459	Rn.230112	NM_001108459		Clvs2	Clavesin-2|RGD1306801|Rlbp1l2	clavesin 2	protein-coding
MACS_peak_4939	chr1	202745150	202746145	995	777.86	16.67	6.84	Intergenic	Intergenic	-600245	NM_130738	113938	Rn.11169	NM_130738	ENSRNOG00000054391	Snurf	-	SNRPN upstream reading frame	protein-coding
MACS_peak_1226-2	chr1	42775741	42776735	994	2626.71	35.18	8.66	intron (NM_012689, intron 4 of 8)	L1_Rn|LINE|L1	109053	NM_012689	24890	Rn.10595	NM_012689	ENSRNOG00000019358	Esr1	ER-alpha|Esr|RNESTROR	estrogen receptor 1	protein-coding
MACS_peak_205	chr1	13873831	13874825	994	669.31	19.44	6.88	Intergenic	L1_Rn|LINE|L1	314954	NR_046238	100861534		NR_046238	ENSRNOG00000059852	Rn5-8s	-	5.8S ribosomal RNA	rRNA
MACS_peak_3853-2	chr1	176883626	176884620	994	841.28	25.92	6.95	Intergenic	L1_Rat1|LINE|L1	11074	NM_001001030	405916	Rn.141826	NM_001001030	ENSRNOG00000050959	Olr181	-	olfactory receptor 181	protein-coding
MACS_peak_4709	chr1	190164348	190165342	994	180.74	12.04	10.11	Intergenic	MYSERV_Rn-int|LTR|ERVK	539902	NM_080781	114023	Rn.4327	NM_080781	ENSRNOG00000057623	Copb1	-	coatomer protein complex, subunit beta 1	protein-coding
MACS_peak_5114-3	chr1	220294070	220295064	994	2897.93	36.11	9	Intergenic	L1_Rn|LINE|L1	-4104	NM_001000764	405038	Rn.141726	NM_001000764	ENSRNOG00000050629	Olr312	-	olfactory receptor 312	protein-coding
MACS_peak_5666-4	chr1	260790860	260791854	994	2761	38.89	8.75	Intergenic	L1_Rn|LINE|L1	352730	NM_001107609	309523	Rn.208134	NM_001107609	ENSRNOG00000018929	Kif20b	Mphosph1	kinesin family member 20B	protein-coding
MACS_peak_3133	chr1	140640764	140641757	993	667.94	23.15	6.87	Intergenic	L1_Rat1|LINE|L1	598694	NM_019248	29613	Rn.9963	NM_019248	ENSRNOG00000018674	Ntrk3	trkC	neurotrophic receptor tyrosine kinase 3	protein-coding
MACS_peak_3176	chr1	146386062	146387055	993	1393.85	31.48	7.35	Intergenic	L1_Rat1|LINE|L1	-258430	NM_001170432	293065	Rn.138440	NM_001170432	ENSRNOG00000025088	Tmc3	-	transmembrane channel-like 3	protein-coding
MACS_peak_3075-2	chr1	136452400	136453392	992	3045.75	39.81	9.17	Intergenic	RNHAL1|LINE|L1	-29216	NM_057156	117523	Rn.44391	NM_057156		St8sia2	Siat8b	ST8 alpha-N-acetyl-neuraminide alpha-2,8-sialyltransferase 2	protein-coding
MACS_peak_456	chr1	27720913	27721905	992	252.68	18.52	8.19	Intergenic	Intergenic	-421469	NM_021666	59299	Rn.41863	NM_021666	ENSRNOG00000012609	Trdn	-	triadin	protein-coding
MACS_peak_965	chr1	39722842	39723834	992	364.09	18.52	7.32	Intergenic	Lx9|LINE|L1	-110324	NR_037334	100526572		NR_037334	ENSRNOG00000035509	Mir3556b	rno-mir-3556b	microRNA 3556b	ncRNA
MACS_peak_982-3	chr1	39769170	39770162	992	1578.71	22.22	7.59	Intergenic	Lx2B|LINE|L1	-156652	NR_037334	100526572		NR_037334	ENSRNOG00000035509	Mir3556b	rno-mir-3556b	microRNA 3556b	ncRNA
MACS_peak_2323	chr1	87344321	87345312	991	502.23	32.41	7.17	intron (NM_001099469, intron 5 of 5)	L1_Rn2|LINE|L1	37387	NM_001099469	292414	Rn.217941	NM_001099469	ENSRNOG00000011191	Vom2r10	RGD1565464	vomeronasal 2 receptor, 10	protein-coding
MACS_peak_3386	chr1	154124651	154125642	991	131.71	12.96	13.24	intron (NM_017158, intron 9 of 9)	RNERVK22-int|LTR|ERVK	119218	NM_001013904	293989	Rn.91122	NM_001013904	ENSRNOG00000024016	Cyp2c6v1	CYPIIC6|Cyp2c6|PB1|PTF2	cytochrome P450, family 2, subfamily C, polypeptide 6, variant 1	protein-coding
MACS_peak_3632	chr1	164231785	164232776	991	811.55	23.15	6.84	Intergenic	L1_Rat1|LINE|L1	68124	NM_001109150	499205	Rn.229468	NM_001109150	ENSRNOG00000010763	Fam181b	RGD1564695	family with sequence similarity 181, member B	protein-coding
MACS_peak_5676-2	chr1	261069109	261070100	991	3100	38.89	9.45	Intergenic	L1_Rn|LINE|L1	630977	NM_001107609	309523	Rn.208134	NM_001107609	ENSRNOG00000018929	Kif20b	Mphosph1	kinesin family member 20B	protein-coding
MACS_peak_117	chr1	8786608	8787598	990	3100	38.89	9.45	Intergenic	L1_Rn|LINE|L1	47530	NM_001126092	680891	Rn.2083	NM_001126092	ENSRNOG00000014908	Sf3b5	-	splicing factor 3b, subunit 5	protein-coding
MACS_peak_4127-2	chr1	186580522	186581512	990	368.62	17.59	7.31	Intergenic	Lx4A|LINE|L1	-602567	NM_001013434	365355	Rn.3271	NM_001013434	ENSRNOG00000012258	Rras2	-	related RAS viral (r-ras) oncogene homolog 2	protein-coding
MACS_peak_1267	chr1	46362571	46363559	988	881.98	25.92	6.99	Intergenic	L1_Rat1|LINE|L1	-416812	NM_001004216	292279	Rn.161761	NM_001004216	ENSRNOG00000016490	Nox3	-	NADPH oxidase 3	protein-coding
MACS_peak_5347-2	chr1	235090616	235091604	988	3100	39.81	9.45	Intergenic	RNHAL1|LINE|L1	-63377	NM_012845	25316	Rn.10922	NM_012845	ENSRNOG00000020993	Ms4a2	FCIGA|Fcer1b|Ms4a1	membrane spanning 4-domains A2	protein-coding
MACS_peak_5422	chr1	238463740	238464728	988	3083.12	30.55	9.4	Intergenic	L1_Rn|LINE|L1	201221	NM_019141	25565	Rn.53972	NM_019141	ENSRNOG00000013239	Tle4	Esp2|Grg-4	transducin-like enhancer of split 4	protein-coding
MACS_peak_1561	chr1	56703534	56704521	987	202.32	15.74	9.31	Intergenic	Intergenic	395082	NM_001099465	685666	Rn.217930	NM_001099465	ENSRNOG00000013671	Vom2r9	RGD1564755	vomeronasal 2 receptor, 9	protein-coding
MACS_peak_4436	chr1	187861340	187862327	987	3100	180.54	9.45	Intergenic	SATI_RN|Satellite|Satellite	-1883383	NM_001013434	365355	Rn.3271	NM_001013434	ENSRNOG00000012258	Rras2	-	related RAS viral (r-ras) oncogene homolog 2	protein-coding
MACS_peak_693-2	chr1	30176582	30177569	987	792.72	22.22	6.9	Intergenic	L1_Rat1|LINE|L1	-122171	NM_001108460	361462	Rn.60559	NM_001108460	ENSRNOG00000021442	Hddc2	RGD1307562	HD domain containing 2	protein-coding
MACS_peak_1817-2	chr1	66675859	66676845	986	1723.29	30.55	7.64	Intergenic	RNHAL1|LINE|L1	-41047	NM_001099483	502301	Rn.217936	NM_001099483	ENSRNOG00000050831	Vom2r36	RGD1560365	vomeronasal 2 receptor, 36	protein-coding
MACS_peak_1902-2	chr1	69884564	69885550	986	1277.8	27.78	7.38	intron (NM_001099471, intron 2 of 5)	L1_Rn|LINE|L1	5427	NM_001099471	292531	Rn.217922	NM_001099471	ENSRNOG00000009146	Vom2r26	Gm1961	vomeronasal 2 receptor, 26	protein-coding
MACS_peak_749	chr1	32269410	32270396	986	2587.99	32.41	8.53	Intergenic	L1_Rn|LINE|L1	-27289	NM_001012060	308051	Rn.16849	NM_001012060	ENSRNOG00000011588	Rnf146	-	ring finger protein 146	protein-coding
MACS_peak_3236-2	chr1	149408498	149409483	985	1933.21	26.85	7.87	Intergenic	L1_Rn|LINE|L1	-226063	NM_001106351	689600	Rn.62289	NM_001106351	ENSRNOG00000057651	LOC689600	-	hypothetical protein LOC689600	protein-coding
MACS_peak_5467	chr1	242462619	242463604	985	576.07	29.63	6.95	Intergenic	L1_Rat1|LINE|L1	-21451	NM_001013151	309242	Rn.35127	NM_001013151	ENSRNOG00000014840	Gna14	Tieg3	G protein subunit alpha 14	protein-coding
MACS_peak_5662-2	chr1	260692534	260693519	985	709.43	15.74	6.86	Intergenic	L1_Rat1|LINE|L1	254399	NM_001107609	309523	Rn.208134	NM_001107609	ENSRNOG00000018929	Kif20b	Mphosph1	kinesin family member 20B	protein-coding
MACS_peak_3484-2	chr1	157025034	157026018	984	3226.07	42.59	5.88	Intergenic	L1_Rn|LINE|L1	-81126	NM_053524	85431	Rn.14744	NM_053524	ENSRNOG00000013925	Nox4	-	NADPH oxidase 4	protein-coding
MACS_peak_3221-3	chr1	148518346	148519329	983	1463.19	26.85	7.46	Intergenic	L1_Rn|LINE|L1	-64474	NM_031733	65187	Rn.81067	NM_031733	ENSRNOG00000053402	Gabrq	-	gamma-aminobutyric acid type A receptor theta subunit	protein-coding
MACS_peak_414	chr1	26520529	26521512	983	338.48	20.37	7.51	Intergenic	RNHAL1|LINE|L1	-110812	NM_001108459	361459	Rn.230112	NM_001108459		Clvs2	Clavesin-2|RGD1306801|Rlbp1l2	clavesin 2	protein-coding
MACS_peak_4966	chr1	202914830	202915813	983	297.49	12.96	7.74	Intergenic	Intergenic	-769919	NM_130738	113938	Rn.11169	NM_130738	ENSRNOG00000054391	Snurf	-	SNRPN upstream reading frame	protein-coding
MACS_peak_7	chr1	263581	264564	983	459.75	48.15	7.23	Intergenic	(CCCTAA)n|Simple_repeat|Simple_repeat	-124101	NM_001099460	502213	Rn.217622	NM_001099460		Vom2r3	RGD1565892	vomeronasal 2 receptor, 3	protein-coding
MACS_peak_5822	chr1	269824578	269825559	981	394.92	23.15	7.27	intron (NM_001135762, intron 6 of 15)	L1_Rn|LINE|L1	-358912	NM_040669	114638	Rn.17691	NM_040669	ENSRNOG00000045838	Hps1	Hps	HPS1, biogenesis of lysosomal organelles complex 3 subunit 1	protein-coding
MACS_peak_258	chr1	19169703	19170683	980	182.65	13.89	10.02	intron (NM_001029902, intron 7 of 29)	RNNICER2-int|LTR|ERV1	211570	NM_001002277	308923	Rn.155144	NM_001002277	ENSRNOG00000013969	Ahi1	Ahi-1	Abelson helper integration site 1	protein-coding
MACS_peak_2829	chr1	117898883	117899863	980	397.2	41.66	7.27	Intergenic	Intergenic	153146	NM_001191837	361585	Rn.162420	NM_001191837	ENSRNOG00000015734	Ube3a	-	ubiquitin protein ligase E3A	protein-coding
MACS_peak_3662-2	chr1	164839786	164840766	980	947.97	29.63	7.11	Intergenic	RNHAL1|LINE|L1	676120	NM_001109150	499205	Rn.229468	NM_001109150	ENSRNOG00000010763	Fam181b	RGD1564695	family with sequence similarity 181, member B	protein-coding
MACS_peak_3745-2	chr1	172544883	172545862	979	1771.32	25	7.66	intron (NM_001107539, intron 11 of 18)	L1_Rat1|LINE|L1	52078	NM_001001021	405904	Rn.141923	NM_001001021	ENSRNOG00000015424	Olr51	-	olfactory receptor 51	protein-coding
MACS_peak_591	chr1	28301096	28302075	979	250.06	20.37	8.25	Intergenic	Intergenic	-1001645	NM_021666	59299	Rn.41863	NM_021666	ENSRNOG00000012609	Trdn	-	triadin	protein-coding
MACS_peak_3232	chr1	149204240	149205218	978	459.66	16.67	7.23	Intergenic	L1_Rat1|LINE|L1	-21802	NM_001106351	689600	Rn.62289	NM_001106351	ENSRNOG00000057651	LOC689600	-	hypothetical protein LOC689600	protein-coding
MACS_peak_3239-2	chr1	149679728	149680706	978	2375.32	27.78	8.55	Intergenic	L1_Rn|LINE|L1	-497290	NM_001106351	689600	Rn.62289	NM_001106351	ENSRNOG00000057651	LOC689600	-	hypothetical protein LOC689600	protein-coding
MACS_peak_347-3	chr1	26234236	26235214	978	1895.33	29.63	7.78	Intergenic	L1_Rat1|LINE|L1	-397107	NM_001108459	361459	Rn.230112	NM_001108459		Clvs2	Clavesin-2|RGD1306801|Rlbp1l2	clavesin 2	protein-coding
MACS_peak_3733	chr1	171269850	171270828	978	962.93	89.81	7.07	Intergenic	L1MC|LINE|L1	52901	NM_001024750	293144	Rn.45023	NM_001024750	ENSRNOG00000018411	Pold3	-	DNA polymerase delta 3, accessory subunit	protein-coding
MACS_peak_5763	chr1	265896524	265897502	978	244.36	23.15	8.33	Intergenic	B3|SINE|B2	318664	NM_031572	25011	Rn.2586	NM_031572	ENSRNOG00000047945	Cyp2c12	Cyp2c40|P450pb1|RATP4515B2|RATP4515B8	cytochrome P450, family 2, subfamily c, polypeptide 12	protein-coding
MACS_peak_913	chr1	39478203	39479181	978	230.22	12.96	8.61	Intergenic	L1_Rat3|LINE|L1	-133696	NR_031835	100314007		NR_031835	ENSRNOG00000035637	Mir29b2	Mir29b-2|rno-mir-29b-2	microRNA 29b-2	ncRNA
MACS_peak_1775	chr1	64212838	64213815	977	186.32	25.92	9.81	Intergenic	L1_Rn|LINE|L1	-259979	NM_001099488	690566	Rn.195720	NM_001099488	ENSRNOG00000057050	Vom2r12	-	vomeronasal 2 receptor, 12	protein-coding
MACS_peak_4654	chr1	189742341	189743318	977	758.33	41.66	6.86	Intergenic	91ES8_RN|Satellite|Satellite	961918	NM_080781	114023	Rn.4327	NM_080781	ENSRNOG00000057623	Copb1	-	coatomer protein complex, subunit beta 1	protein-coding
MACS_peak_5079	chr1	219287252	219288229	977	211.82	19.44	8.98	Intergenic	Intergenic	10276	NM_001106309	293586	Rn.118322	NM_001106309	ENSRNOG00000018272	Zfp511	Znf511	zinc finger protein 511	protein-coding
MACS_peak_1458	chr1	56109034	56110010	976	323	13.89	7.57	Intergenic	Intergenic	-42757	NM_001191619	292316	Rn.145528	NM_001191619	ENSRNOG00000052093	Smok2a	RGD1565233	sperm motility kinase 2A	protein-coding
MACS_peak_1863	chr1	68994159	68995135	976	1892.24	30.55	7.82	Intergenic	L1_Rn|LINE|L1	-14375	NM_001008946	494292	Rn.129437	NM_001008946	ENSRNOG00000048033	Vom1r29	V1re10	vomeronasal 1 receptor 29	protein-coding
MACS_peak_3216	chr1	148430728	148431704	976	2640.43	30.55	8.7	Intergenic	L1_Rn|LINE|L1	-57865	NM_017069	24947	Rn.10367	NM_017069	ENSRNOG00000056558	Gabra3	-	gamma-aminobutyric acid type A receptor alpha3 subunit	protein-coding
MACS_peak_1937	chr1	70305494	70306469	975	306.65	13.89	7.63	Intergenic	RLTR23|LTR|ERV1	260409	NM_031713	65146	Rn.207196	NM_031713	ENSRNOG00000054954	Pirb	Lilrb3|NILR-1|Nilr1	paired Ig-like receptor B	protein-coding
MACS_peak_4577	chr1	188966491	188967466	975	2152.4	75.92	8.34	Intergenic	SATI_RN|Satellite|Satellite	1737769	NM_080781	114023	Rn.4327	NM_080781	ENSRNOG00000057623	Copb1	-	coatomer protein complex, subunit beta 1	protein-coding
MACS_peak_5420-2	chr1	238318440	238319414	974	3100	44.44	9.45	Intergenic	L1_Rn|LINE|L1	346528	NM_019141	25565	Rn.53972	NM_019141	ENSRNOG00000013239	Tle4	Esp2|Grg-4	transducin-like enhancer of split 4	protein-coding
MACS_peak_4443	chr1	187875647	187876620	973	3100	146.29	9.45	Intergenic	SATI_RN|Satellite|Satellite	-1897683	NM_001013434	365355	Rn.3271	NM_001013434	ENSRNOG00000012258	Rras2	-	related RAS viral (r-ras) oncogene homolog 2	protein-coding
MACS_peak_4765	chr1	191761268	191762241	973	781.84	27.78	6.84	Intergenic	RNHAL1|LINE|L1	353225	NM_021663	59295	Rn.41602	NM_021663	ENSRNOG00000020456	Nucb2	Nefa|p54	nucleobindin 2	protein-coding
MACS_peak_2289	chr1	84600327	84601299	972	317.31	25.92	7.6	Intergenic	L1_Rat1|LINE|L1	72054	NM_198733	292728	Rn.38261	NM_198733	ENSRNOG00000032004	Cyp2b21	Cyp2b13	cytochrome P450, family 2, subfamily b, polypeptide 21	protein-coding
MACS_peak_3661	chr1	164838725	164839697	972	785.3	37.96	6.86	Intergenic	RNHAL1|LINE|L1	675055	NM_001109150	499205	Rn.229468	NM_001109150	ENSRNOG00000010763	Fam181b	RGD1564695	family with sequence similarity 181, member B	protein-coding
MACS_peak_2800	chr1	117433652	117434623	971	214.62	19.44	8.93	Intergenic	Intergenic	-178781	NM_001329898	108353803	Rn.158987	NM_001329898		LOC108353803	LRRGT00151	uncharacterized LOC108353803	protein-coding
MACS_peak_1844	chr1	67649406	67650376	970	920.29	25	7.04	Intergenic	L1_Rat1|LINE|L1	12388	NM_001008933	494281	Rn.129416	NM_001008933	ENSRNOG00000047370	Vom1r51	V1rm5	vomeronasal 1 receptor 51	protein-coding
MACS_peak_2714	chr1	114456231	114457200	969	458.7	18.52	7.22	Intergenic	L1_Rat1|LINE|L1	414164	NM_017065	24922	Rn.233948	NM_017065	ENSRNOG00000060599	Gabrb3	-	gamma-aminobutyric acid type A receptor beta 3 subunit	protein-coding
MACS_peak_348	chr1	26297003	26297972	969	420.81	27.78	7.25	Intergenic	Intergenic	-334345	NM_001108459	361459	Rn.230112	NM_001108459		Clvs2	Clavesin-2|RGD1306801|Rlbp1l2	clavesin 2	protein-coding
MACS_peak_4423	chr1	187818547	187819516	969	2495.27	97.22	8.3	Intergenic	ISAT_RN|Satellite|Satellite	-1840581	NM_001013434	365355	Rn.3271	NM_001013434	ENSRNOG00000012258	Rras2	-	related RAS viral (r-ras) oncogene homolog 2	protein-coding
MACS_peak_1896	chr1	69862204	69863172	968	447.09	21.29	7.18	intron (NM_001099471, intron 4 of 5)	L1_Rn|LINE|L1	27796	NM_001099471	292531	Rn.217922	NM_001099471	ENSRNOG00000009146	Vom2r26	Gm1961	vomeronasal 2 receptor, 26	protein-coding
MACS_peak_2646	chr1	110675999	110676967	968	497.07	27.78	7.18	Intergenic	L1_Rn|LINE|L1	-2249509	NM_001195599	499158	Rn.52198	NM_001195599	ENSRNOG00000049297	Ccdc179	RGD1559980	coiled-coil domain containing 179	protein-coding
MACS_peak_1018	chr1	40037841	40038808	967	345.76	20.37	7.41	Intergenic	RLTR11A|LTR|ERVK	-425310	NR_037334	100526572		NR_037334	ENSRNOG00000035509	Mir3556b	rno-mir-3556b	microRNA 3556b	ncRNA
MACS_peak_365	chr1	26351081	26352048	967	429.9	18.52	7.25	Intergenic	RatSatRep1|Satellite|Satellite	-280268	NM_001108459	361459	Rn.230112	NM_001108459		Clvs2	Clavesin-2|RGD1306801|Rlbp1l2	clavesin 2	protein-coding
MACS_peak_5394	chr1	236815278	236816245	967	473.82	24.07	7.19	intron (NM_001009649, intron 3 of 8)	L1_Rn|LINE|L1	19963	NM_001009649	293783	Rn.29200	NM_001009649	ENSRNOG00000012611	Lpxn	-	leupaxin	protein-coding
MACS_peak_2570	chr1	104930014	104930979	965	737.56	20.37	6.79	Intergenic	L1_Rat1|LINE|L1	-56663	NM_001002285	404645	Rn.141966	NM_001002285	ENSRNOG00000022729	Mrgprx2l	MrgB2|Mrgprb2	MAS-related G protein-coupled receptor, member X2-like	protein-coding
MACS_peak_4506	chr1	188382399	188383364	965	348.67	24.07	7.41	Intergenic	91ES8_RN|Satellite|Satellite	2321866	NM_080781	114023	Rn.4327	NM_080781	ENSRNOG00000057623	Copb1	-	coatomer protein complex, subunit beta 1	protein-coding
MACS_peak_5736	chr1	265506542	265507507	965	409.58	23.15	7.28	Intergenic	L1_Rat1|LINE|L1	-19351	NM_001271354	499353	Rn.154468	NM_001271354	ENSRNOG00000013241	Cyp2c24	RGD1563697	cytochrome P450, family 2, subfamily c, polypeptide 24	protein-coding
MACS_peak_1444	chr1	56043824	56044788	964	143.2	11.11	12.31	Intergenic	Lx5b|LINE|L1	22459	NM_001191619	292316	Rn.145528	NM_001191619	ENSRNOG00000052093	Smok2a	RGD1565233	sperm motility kinase 2A	protein-coding
MACS_peak_1605-5	chr1	57806450	57807414	964	3138.52	40.74	4.4	Intergenic	L1_Rat1|LINE|L1	65056	NM_001169138	292406	Rn.165619	NM_001169138	ENSRNOG00000010529	Thbs2	TSP-2	thrombospondin 2	protein-coding
MACS_peak_4833	chr1	197188106	197189070	964	559.2	34.26	7.02	intron (NM_001009688, intron 2 of 3)	L1_Rn|LINE|L1	107269	NM_001009688	309041	Rn.12345	NM_001009688		Thumpd1	-	THUMP domain containing 1	protein-coding
MACS_peak_5502	chr1	245082098	245083062	964	1591.13	28.7	7.59	Intergenic	L1_Rat1|LINE|L1	126314	NM_012904	25380	Rn.1792	NM_012904	ENSRNOG00000017469	Anxa1	Anx1|p35	annexin A1	protein-coding
MACS_peak_4433	chr1	187855780	187856743	963	379.53	19.44	7.32	Intergenic	SATI_RN|Satellite|Satellite	-1877811	NM_001013434	365355	Rn.3271	NM_001013434	ENSRNOG00000012258	Rras2	-	related RAS viral (r-ras) oncogene homolog 2	protein-coding
MACS_peak_1292-2	chr1	49801543	49802505	962	1041.47	28.7	7.18	intron (NM_020093, intron 1 of 11)	L1_Rn|LINE|L1	117666	NM_020093	56816	Rn.207194	NM_020093		Park2	Park|Prkn	parkin RBR E3 ubiquitin protein ligase	protein-coding
MACS_peak_328-2	chr1	24467382	24468342	960	1443.24	33.33	7.41	Intergenic	L1_Rat1|LINE|L1	237874	NM_031709	65139	Rn.8400	NM_031709	ENSRNOG00000016411	Rps12	-	ribosomal protein S12	protein-coding
MACS_peak_3449	chr1	155587291	155588250	959	631.42	28.7	6.86	Intergenic	RNHAL1|LINE|L1	-123083	NM_001099511	679557	Rn.217635	NM_001099511	ENSRNOG00000043159	Vom2r42	-	vomeronasal 2 receptor, 42	protein-coding
MACS_peak_3560-2	chr1	160214735	160215694	959	1739.13	35.18	7.62	intron (NM_001108491, intron 2 of 14)	L1_Rn|LINE|L1	48925	NM_001108491	361602	Rn.198167	NM_001108491	ENSRNOG00000017311	Me3	-	malic enzyme 3	protein-coding
MACS_peak_3969-2	chr1	185784949	185785907	958	658.99	27.78	6.88	intron (NM_172067, intron 6 of 15)	RNHAL1|LINE|L1	181521	NM_172067	64456	Rn.7546	NM_172067	ENSRNOG00000058003	Spon1	Sponf	spondin 1	protein-coding
MACS_peak_3128	chr1	140231099	140232056	957	837.13	31.48	6.92	Intergenic	RNHAL1|LINE|L1	1008377	NM_019248	29613	Rn.9963	NM_019248	ENSRNOG00000018674	Ntrk3	trkC	neurotrophic receptor tyrosine kinase 3	protein-coding
MACS_peak_4202	chr1	186892376	186893333	957	367.09	16.67	7.33	Intergenic	Intergenic	-914404	NM_001013434	365355	Rn.3271	NM_001013434	ENSRNOG00000012258	Rras2	-	related RAS viral (r-ras) oncogene homolog 2	protein-coding
MACS_peak_4055	chr1	186260433	186261389	956	849.63	17.59	6.96	Intergenic	RatSatRep1|Satellite|Satellite	-282461	NM_001013434	365355	Rn.3271	NM_001013434	ENSRNOG00000012258	Rras2	-	related RAS viral (r-ras) oncogene homolog 2	protein-coding
MACS_peak_5031	chr1	212290699	212291655	956	507.57	30.55	7.15	Intergenic	RNHAL1|LINE|L1	-268102	NM_053335	81717	Rn.138124	NM_053335	ENSRNOG00000017326	Ctbp2	-	C-terminal binding protein 2	protein-coding
MACS_peak_3593	chr1	162362224	162363179	955	297.71	22.22	7.73	intron (NM_022282, intron 2 of 22)	L1_Rat1|LINE|L1	-145641	NM_001106280	293114	Rn.3826	NM_001106280	ENSRNOG00000022732	Tmem126b	RGD1308371	transmembrane protein 126B	protein-coding
MACS_peak_3713	chr1	166761206	166762161	955	538.26	33.33	7.06	Intergenic	L1_Rn|LINE|L1	-853545	NM_001191628	308831	Rn.49315	NM_001191628	ENSRNOG00000011151	Tenm4	Odz4	teneurin transmembrane protein 4	protein-coding
MACS_peak_4445-2	chr1	187886055	187887010	955	944.08	45.37	7.14	Intergenic	ISAT_RN|Satellite|Satellite	-1908082	NM_001013434	365355	Rn.3271	NM_001013434	ENSRNOG00000012258	Rras2	-	related RAS viral (r-ras) oncogene homolog 2	protein-coding
MACS_peak_4466	chr1	188033657	188034612	955	2308.11	73.14	8.55	Intergenic	SATI_RN|Satellite|Satellite	-2055684	NM_001013434	365355	Rn.3271	NM_001013434	ENSRNOG00000012258	Rras2	-	related RAS viral (r-ras) oncogene homolog 2	protein-coding
MACS_peak_2506	chr1	99371636	99372590	954	423.84	27.78	7.25	Intergenic	L1_Rat1|LINE|L1	191632	NM_001004220	292845	Rn.60152	NM_001004220	ENSRNOG00000017851	Etfb	-	electron transfer flavoprotein beta subunit	protein-coding
MACS_peak_2940	chr1	124355228	124356181	953	351.44	18.52	7.42	Intergenic	L1_Rat1|LINE|L1	-117622	NM_001170562	308692	Rn.12601	NM_001170562	ENSRNOG00000024429	Peg12	-	paternally expressed 12	protein-coding
MACS_peak_4409	chr1	187701034	187701987	953	3100	78.7	9.45	Intergenic	ISAT_RN|Satellite|Satellite	-1723060	NM_001013434	365355	Rn.3271	NM_001013434	ENSRNOG00000012258	Rras2	-	related RAS viral (r-ras) oncogene homolog 2	protein-coding
MACS_peak_1275	chr1	47265810	47266762	952	1098.4	25	7.29	Intergenic	L1_Rat1|LINE|L1	358108	NM_183334	369018	Rn.208286	NM_183334		Ldhal6b	Ldhl	lactate dehydrogenase A-like 6B	protein-coding
MACS_peak_2981-3	chr1	127568868	127569820	952	3100	34.26	9.45	Intergenic	L1_Rn|LINE|L1	-46401	NM_001014020	308701	Rn.214542	NM_001014020	ENSRNOG00000024460	Tarsl2	RGD1311308	threonyl-tRNA synthetase-like 2	protein-coding
MACS_peak_3988-2	chr1	186066092	186067044	952	839.58	14.81	6.94	Intergenic	(GA)n|Simple_repeat|Simple_repeat	-88118	NM_001013434	365355	Rn.3271	NM_001013434	ENSRNOG00000012258	Rras2	-	related RAS viral (r-ras) oncogene homolog 2	protein-coding
MACS_peak_931	chr1	39536692	39537644	952	511.64	14.81	7.14	Intergenic	RNLTR8C2_I|LTR|ERVK	-75220	NR_031835	100314007		NR_031835	ENSRNOG00000035637	Mir29b2	Mir29b-2|rno-mir-29b-2	microRNA 29b-2	ncRNA
MACS_peak_2261-2	chr1	80411426	80412377	951	1359.98	26.85	7.3	Intergenic	L1_Rat2|LINE|L1	-16840	NM_021677	59313	Rn.42878	NM_021677	ENSRNOG00000027288	Psgb1	Psg	pregnancy-specific beta 1-glycoprotein	protein-coding
MACS_peak_427-2	chr1	27409323	27410274	951	1359.52	24.07	7.29	Intergenic	L1_Rn|LINE|L1	-109858	NM_021666	59299	Rn.41863	NM_021666	ENSRNOG00000012609	Trdn	-	triadin	protein-coding
MACS_peak_4949	chr1	202861002	202861953	951	1041.95	33.33	7.19	Intergenic	Intergenic	-716075	NM_130738	113938	Rn.11169	NM_130738	ENSRNOG00000054391	Snurf	-	SNRPN upstream reading frame	protein-coding
MACS_peak_5500	chr1	244882188	244883139	951	691.94	39.81	6.86	Intergenic	Lx3C|LINE|L1	326231	NM_012904	25380	Rn.1792	NM_012904	ENSRNOG00000017469	Anxa1	Anx1|p35	annexin A1	protein-coding
MACS_peak_3389	chr1	154158681	154159631	950	717.28	31.48	6.79	intron (NM_017158, intron 9 of 9)	L1_Rn|LINE|L1	153228	NM_001013904	293989	Rn.91122	NM_001013904	ENSRNOG00000024016	Cyp2c6v1	CYPIIC6|Cyp2c6|PB1|PTF2	cytochrome P450, family 2, subfamily C, polypeptide 6, variant 1	protein-coding
MACS_peak_3808-2	chr1	175521036	175521986	950	1162.43	23.15	7.19	Intergenic	L1_Rn|LINE|L1	5249	NM_001000739	405001	Rn.141850	NM_001000739	ENSRNOG00000017143	Olr150	-	olfactory receptor 150	protein-coding
MACS_peak_1686	chr1	61038008	61038957	949	430.2	22.22	7.25	Intergenic	L1_Rn|LINE|L1	6246	NM_001008905	494258	Rn.129457	NM_001008905	ENSRNOG00000051757	Vom1r8	V1re1	vomeronasal 1 receptor 8	protein-coding
MACS_peak_295	chr1	22277384	22278333	949	548.89	24.07	7.04	Intergenic	RNHAL1|LINE|L1	-59263	NM_001195606	686032	Rn.12393	NM_001195606	ENSRNOG00000047821	Smlr1	-	small leucine-rich protein 1	protein-coding
MACS_peak_666	chr1	28573318	28574267	949	288.47	25.92	7.82	Intergenic	Intergenic	-1183442	NM_001106204	292188	Rn.9080	NM_001106204		Rnf217	Ibrdc1	ring finger protein 217	protein-coding
MACS_peak_1510	chr1	56505982	56506930	948	151.77	17.59	11.74	Intergenic	Intergenic	-439691	NM_001191619	292316	Rn.145528	NM_001191619	ENSRNOG00000052093	Smok2a	RGD1565233	sperm motility kinase 2A	protein-coding
MACS_peak_1545	chr1	56629106	56630054	948	225.37	13.89	8.72	Intergenic	Intergenic	469529	NM_001099465	685666	Rn.217930	NM_001099465	ENSRNOG00000013671	Vom2r9	RGD1564755	vomeronasal 2 receptor, 9	protein-coding
MACS_peak_4774-2	chr1	192730790	192731738	948	975.18	29.63	7.11	intron (NM_001024751, intron 2 of 15)	L1_Rat1|LINE|L1	86976	NM_001024751	293165	Rn.76073	NM_001024751	ENSRNOG00000020514	Sox6	-	SRY box 6	protein-coding
MACS_peak_5121	chr1	220443579	220444527	948	438.98	25.92	7.2	Intergenic	L1_Rat1|LINE|L1	-14713	NM_001025058	502372	Rn.159914	NM_001025058	ENSRNOG00000024073	Syce1	-	synaptonemal complex central element protein 1	protein-coding
MACS_peak_5137	chr1	222824907	222825855	948	653.63	19.44	6.87	Intergenic	RNHAL1|LINE|L1	-72528	NM_019130	24506	Rn.989	NM_019130	ENSRNOG00000020405	Ins2	CP-II	insulin 2	protein-coding
MACS_peak_2820	chr1	117868622	117869569	947	497.03	24.07	7.18	Intergenic	L1_Rn|LINE|L1	122868	NM_001191837	361585	Rn.162420	NM_001191837	ENSRNOG00000015734	Ube3a	-	ubiquitin protein ligase E3A	protein-coding
MACS_peak_3873-3	chr1	177980530	177981477	947	3098.95	31.48	9.42	Intergenic	L1_Rn|LINE|L1	13185	NM_001000200	293367	Rn.141794	NM_001000200	ENSRNOG00000048930	Olr221	-	olfactory receptor 221	protein-coding
MACS_peak_558	chr1	28142232	28143179	947	174.27	11.11	10.38	Intergenic	L1_Rat1|LINE|L1	-842765	NM_021666	59299	Rn.41863	NM_021666	ENSRNOG00000012609	Trdn	-	triadin	protein-coding
MACS_peak_1638-2	chr1	59534052	59534998	946	1417.08	25.92	7.41	Intergenic	L1_Rat1|LINE|L1	-522814	NM_001009687	308201	Rn.137079	NM_001009687	ENSRNOG00000012692	Riok2	-	RIO kinase 2	protein-coding
MACS_peak_1748-3	chr1	62969851	62970797	946	3100	31.48	9.45	Intergenic	L1_Rn|LINE|L1	-27728	NM_001313924	683463	Rn.225038	NM_001313924	ENSRNOG00000053260	Lilrb3a	Lilrb3l	leukocyte immunoglobulin-like receptor, subfamily B (with TM and ITIM domains), member 3A	protein-coding
MACS_peak_287-2	chr1	21606068	21607014	946	3074.24	42.59	9.36	Intergenic	L1_Rn|LINE|L1	36768	NM_001172116	685940	Rn.222405	NM_001172116	ENSRNOG00000039955	Samd3	-	sterile alpha motif domain containing 3	protein-coding
MACS_peak_3219	chr1	148465804	148466750	946	768.72	27.78	6.86	Intergenic	L1_Rat1|LINE|L1	-92926	NM_017069	24947	Rn.10367	NM_017069	ENSRNOG00000056558	Gabra3	-	gamma-aminobutyric acid type A receptor alpha3 subunit	protein-coding
MACS_peak_4688	chr1	189953480	189954426	946	451	19.44	7.2	Intergenic	Intergenic	750794	NM_080781	114023	Rn.4327	NM_080781	ENSRNOG00000057623	Copb1	-	coatomer protein complex, subunit beta 1	protein-coding
MACS_peak_5426	chr1	239253848	239254794	946	951.98	28.7	7.09	Intergenic	L1_Rat1|LINE|L1	-588866	NM_019141	25565	Rn.53972	NM_019141	ENSRNOG00000013239	Tle4	Esp2|Grg-4	transducin-like enhancer of split 4	protein-coding
MACS_peak_5848	chr1	273121675	273122621	946	864.7	30.55	7.01	Intergenic	L1_Rn|LINE|L1	-69607	NM_181432	309446	Rn.69203	NM_181432	ENSRNOG00000018433	Hps6	Hsp6	Hermansky-Pudlak syndrome 6	protein-coding
MACS_peak_1452-2	chr1	56088258	56089203	945	582.91	17.59	6.96	Intergenic	Intergenic	-21965	NM_001191619	292316	Rn.145528	NM_001191619	ENSRNOG00000052093	Smok2a	RGD1565233	sperm motility kinase 2A	protein-coding
MACS_peak_2324	chr1	87390206	87391151	945	372.05	20.37	7.31	Intergenic	L1_Rat1|LINE|L1	83249	NM_001099469	292414	Rn.217941	NM_001099469	ENSRNOG00000011191	Vom2r10	RGD1565464	vomeronasal 2 receptor, 10	protein-coding
MACS_peak_3189	chr1	147222718	147223663	945	1490.95	36.11	7.49	Intergenic	RNHAL1|LINE|L1	-4990	NM_001100736	361601	Rn.198511	NM_001100736	ENSRNOG00000012683	Abhd17c	Fam108c1|RGD1308210	abhydrolase domain containing 17C	protein-coding
MACS_peak_4022	chr1	186174047	186174992	945	106.79	12.04	16.2	Intergenic	RatSatRep1|Satellite|Satellite	-196069	NM_001013434	365355	Rn.3271	NM_001013434	ENSRNOG00000012258	Rras2	-	related RAS viral (r-ras) oncogene homolog 2	protein-coding
MACS_peak_2676	chr1	112079634	112080578	944	446.15	26.85	7.18	Intergenic	L1_Rn|LINE|L1	1742142	NM_024370	79211	Rn.10369	NM_024370	ENSRNOG00000014862	Gabrg3	-	gamma-aminobutyric acid type A receptor gamma 3 subunit	protein-coding
MACS_peak_4143	chr1	186633268	186634212	944	454.53	20.37	7.2	Intergenic	RatSatRep2|Unknown|Unknown	-655290	NM_001013434	365355	Rn.3271	NM_001013434	ENSRNOG00000012258	Rras2	-	related RAS viral (r-ras) oncogene homolog 2	protein-coding
MACS_peak_2746	chr1	115597819	115598762	943	1039.3	31.48	7.17	intron (NM_001107520, intron 64 of 91)	L1_Rat1|LINE|L1	-85300	NM_001271493	100365773	Rn.165558	NM_001271493	ENSRNOG00000014465	LOC100365773	Oca2|p	pink-eyed dilution-like	protein-coding
MACS_peak_4749	chr1	190758364	190759307	943	501.06	22.22	7.18	Intergenic	L1_Rn|LINE|L1	-39071	NM_017278	29668	Rn.2668	NM_017278	ENSRNOG00000011745	Psma1	-	proteasome subunit alpha 1	protein-coding
MACS_peak_1823	chr1	66834197	66835139	942	587.6	28.7	6.95	intron (NM_001099483, intron 1 of 4)	L1_Rn|LINE|L1	-16736	NM_001099657	691767	Rn.217636	NM_001099657		Vom2r34	-	vomeronasal 2 receptor, 34	protein-coding
MACS_peak_327	chr1	24432199	24433141	942	450.83	24.07	7.2	Intergenic	L1_Rn|LINE|L1	202682	NM_031709	65139	Rn.8400	NM_031709	ENSRNOG00000016411	Rps12	-	ribosomal protein S12	protein-coding
MACS_peak_3543	chr1	159398860	159399802	942	1859.96	32.41	7.71	intron (NM_001013896, intron 1 of 14)	RNHAL1|LINE|L1	7843	NM_001013896	293098	Rn.19940	NM_001013896	ENSRNOG00000016815	Tmem135	PMP52|RGD1309948	transmembrane protein 135	protein-coding
MACS_peak_4164	chr1	186711463	186712405	942	397.71	13.89	7.27	Intergenic	RatSatRep1|Satellite|Satellite	-733484	NM_001013434	365355	Rn.3271	NM_001013434	ENSRNOG00000012258	Rras2	-	related RAS viral (r-ras) oncogene homolog 2	protein-coding
MACS_peak_4480	chr1	188182840	188183782	942	3100	165.73	9.45	Intergenic	SATI_RN|Satellite|Satellite	-2204861	NM_001013434	365355	Rn.3271	NM_001013434	ENSRNOG00000012258	Rras2	-	related RAS viral (r-ras) oncogene homolog 2	protein-coding
MACS_peak_2703	chr1	113452915	113453856	941	466.83	22.22	7.21	intron (NM_024370, intron 3 of 9)	L1_Rat1|LINE|L1	368863	NM_024370	79211	Rn.10369	NM_024370	ENSRNOG00000014862	Gabrg3	-	gamma-aminobutyric acid type A receptor gamma 3 subunit	protein-coding
MACS_peak_5583	chr1	254003740	254004681	941	377.71	20.37	7.32	Intergenic	L1_Rat1|LINE|L1	-191270	NM_013032	25550	Rn.6384	NM_013032	ENSRNOG00000014816	Slc1a1	Eaac1|Eaat3|REAAC1	solute carrier family 1 member 1	protein-coding
MACS_peak_5666-3	chr1	260789728	260790669	941	2761	38.89	8.75	Intergenic	L1_Rn|LINE|L1	351571	NM_001107609	309523	Rn.208134	NM_001107609	ENSRNOG00000018929	Kif20b	Mphosph1	kinesin family member 20B	protein-coding
MACS_peak_1489	chr1	56399191	56400130	939	169.19	12.04	10.57	Intergenic	Intergenic	-332895	NM_001191619	292316	Rn.145528	NM_001191619	ENSRNOG00000052093	Smok2a	RGD1565233	sperm motility kinase 2A	protein-coding
MACS_peak_2561	chr1	104563384	104564323	939	2112.2	33.33	8.23	Intergenic	L1_Rn|LINE|L1	-40969	NM_001002284	404644	Rn.141968	NM_001002284	ENSRNOG00000022703	Mrgprb5	MrgB5	MAS-related G protein-coupled receptor, member B5	protein-coding
MACS_peak_3090	chr1	137780655	137781594	939	260.55	22.22	8.1	intron (NM_057207, intron 1 of 11)	L1_Rat1|LINE|L1	52010	NM_057207	117556	Rn.58137	NM_057207		Sv2b	-	synaptic vesicle glycoprotein 2b	protein-coding
MACS_peak_3155	chr1	144923992	144924931	939	226.27	17.59	8.69	Intergenic	L1_Rat2|LINE|L1	-76866	NM_031238	81921	Rn.5909	NM_031238	ENSRNOG00000019776	Sh3gl3	SH3P13|Sh3d2c1	SH3 domain-containing GRB2-like 3	protein-coding
MACS_peak_1009	chr1	39978098	39979036	938	665.66	22.22	6.87	Intergenic	L1_Rat2|LINE|L1	-365553	NR_037334	100526572		NR_037334	ENSRNOG00000035509	Mir3556b	rno-mir-3556b	microRNA 3556b	ncRNA
MACS_peak_1307	chr1	51759618	51760556	938	177.38	16.67	10.25	intron (NM_001006995, intron 7 of 10)	intron (NM_001006995, intron 7 of 10)	16848	NM_001006995	308100	Rn.203063	NM_001006995		Acat2	Ab2-076|Acat3	acetyl-CoA acetyltransferase 2	protein-coding
MACS_peak_2143	chr1	74461701	74462639	938	1021.69	25.92	7.19	Intergenic	L1_Rn|LINE|L1	-156077	NM_001099467	289295	Rn.217650	NM_001099467		Vom2r30	RGD1561133	vomeronasal 2 receptor, 30	protein-coding
MACS_peak_5612-3	chr1	256716442	256717380	938	3100	38.89	9.45	intron (NM_001105731, intron 3 of 16)	L1_Rat1|LINE|L1	-96840	NM_001107586	309338	Rn.1661	NM_001107586	ENSRNOG00000050289	Cstf2t	-	cleavage stimulation factor subunit 2, tau variant	protein-coding
MACS_peak_282	chr1	21420485	21421422	937	363.32	15.74	7.32	Intergenic	RNHAL1|LINE|L1	222356	NM_001172116	685940	Rn.222405	NM_001172116	ENSRNOG00000039955	Samd3	-	sterile alpha motif domain containing 3	protein-coding
MACS_peak_1159	chr1	40710131	40711067	936	410.83	18.52	7.28	Intergenic	L1VL4a|LINE|L1	-449299	NM_133425	171010	Rn.87667	NM_133425	ENSRNOG00000016368	Ppp1r14c	Kepi	protein phosphatase 1, regulatory (inhibitor) subunit 14c	protein-coding
MACS_peak_1539	chr1	56612972	56613908	936	150.55	15.74	11.82	Intergenic	Intergenic	485669	NM_001099465	685666	Rn.217930	NM_001099465	ENSRNOG00000013671	Vom2r9	RGD1564755	vomeronasal 2 receptor, 9	protein-coding
MACS_peak_1562-2	chr1	56705306	56706242	936	362.19	19.44	7.34	Intergenic	Intergenic	393335	NM_001099465	685666	Rn.217930	NM_001099465	ENSRNOG00000013671	Vom2r9	RGD1564755	vomeronasal 2 receptor, 9	protein-coding
MACS_peak_4934	chr1	202733699	202734635	936	161.74	10.18	10.99	Intergenic	Lx2|LINE|L1	-588765	NM_130738	113938	Rn.11169	NM_130738	ENSRNOG00000054391	Snurf	-	SNRPN upstream reading frame	protein-coding
MACS_peak_3160-2	chr1	145341937	145342872	935	465.73	16.67	7.22	intron (NM_001107533, intron 8 of 29)	L1_Rat1|LINE|L1	172282	NM_001107533	308787	Rn.38679	NM_001107533	ENSRNOG00000010840	Adamtsl3	-	ADAMTS-like 3	protein-coding
MACS_peak_3876	chr1	177998577	177999512	935	349.82	24.07	7.41	Intergenic	RNHAL1|LINE|L1	-4856	NM_001000200	293367	Rn.141794	NM_001000200	ENSRNOG00000048930	Olr221	-	olfactory receptor 221	protein-coding
MACS_peak_5432	chr1	239899413	239900348	935	963.35	26.85	7.08	Intergenic	RNHAL1|LINE|L1	363166	NM_198738	293820	Rn.100813	NM_198738	ENSRNOG00000013971	Psat1	Psa1	phosphoserine aminotransferase 1	protein-coding
MACS_peak_189	chr1	13278195	13279128	933	582.16	30.55	6.95	Intergenic	RNHAL1|LINE|L1	-73346	NM_001001355	288797	Rn.143395	NM_001001355	ENSRNOG00000048201	Olr905	-	olfactory receptor 905	protein-coding
MACS_peak_5807	chr1	267257001	267257934	933	860.17	25.92	6.99	intron (NM_022587, intron 9 of 9)	L1_Rat1|LINE|L1	74290	NM_022587	64519	Rn.17491	NM_022587	ENSRNOG00000014574	Entpd1	NTPDase-1	ectonucleoside triphosphate diphosphohydrolase 1	protein-coding
MACS_peak_5991	chr1	288577612	288578545	933	1388.35	26.85	7.34	Intergenic	L1_Rn|LINE|L1	-120246	NM_001107447	308003	Rn.64225	NM_001107447	ENSRNOG00000009523	Rab11fip2	RGD1308538|Rab11-FIP2	RAB11 family interacting protein 2	protein-coding
MACS_peak_5388	chr1	236468711	236469643	932	441.44	20.37	7.19	intron (NM_001170606, intron 14 of 31)	L1_Rn|LINE|L1	43760	NM_001170606	361319	Rn.106870	NM_001170606	ENSRNOG00000013116	Spink5	-	serine peptidase inhibitor, Kazal type 5	protein-coding
MACS_peak_988	chr1	39788032	39788964	932	123.22	14.81	14.17	Intergenic	Intergenic	-175484	NR_037334	100526572		NR_037334	ENSRNOG00000035509	Mir3556b	rno-mir-3556b	microRNA 3556b	ncRNA
MACS_peak_1375	chr1	55362156	55363086	930	271.36	14.81	7.91	intron (NM_001191619, intron 2 of 2)	intron (NM_001191619, intron 2 of 2)	2389	NM_001191619	292316	Rn.145528	NM_001191619	ENSRNOG00000052093	Smok2a	RGD1565233	sperm motility kinase 2A	protein-coding
MACS_peak_5429-3	chr1	239417449	239418379	930	3100	38.89	9.45	Intergenic	L1_Rn|LINE|L1	-752459	NM_019141	25565	Rn.53972	NM_019141	ENSRNOG00000013239	Tle4	Esp2|Grg-4	transducin-like enhancer of split 4	protein-coding
MACS_peak_4972	chr1	202939073	202940002	929	288.14	17.59	7.82	Intergenic	Intergenic	-784991	NM_001145762	100271845	Rn.222094	NM_001145762	ENSRNOG00000042706	LOC100271845	-	hypothetical protein LOC100271845	protein-coding
MACS_peak_1376	chr1	55363705	55364633	928	406.88	17.59	7.28	exon (NM_001191619, exon 2 of 3)	exon (NM_001191619, exon 2 of 3)	841	NM_001191619	292316	Rn.145528	NM_001191619	ENSRNOG00000052093	Smok2a	RGD1565233	sperm motility kinase 2A	protein-coding
MACS_peak_1774-2	chr1	64211657	64212585	928	381.93	18.52	7.32	Intergenic	L1_Rn|LINE|L1	-261184	NM_001099488	690566	Rn.195720	NM_001099488	ENSRNOG00000057050	Vom2r12	-	vomeronasal 2 receptor, 12	protein-coding
MACS_peak_243	chr1	18155359	18156287	928	2375.77	34.26	8.55	Intergenic	L1_Rn|LINE|L1	90444	NM_001191088	685750	Rn.44523	NM_001191088	ENSRNOG00000014907	Aldh8a1	-	aldehyde dehydrogenase 8 family, member A1	protein-coding
MACS_peak_4131-2	chr1	186595985	186596913	928	895.57	20.37	6.96	Intergenic	Intergenic	-617999	NM_001013434	365355	Rn.3271	NM_001013434	ENSRNOG00000012258	Rras2	-	related RAS viral (r-ras) oncogene homolog 2	protein-coding
MACS_peak_5039	chr1	213141578	213142506	928	376.19	12.96	7.32	Intergenic	RNHAL1|LINE|L1	220742	NM_001163214	100302465	Rn.162501	NM_001163214	ENSRNOG00000027542	LOC100302465	-	hypothetical LOC100302465	protein-coding
MACS_peak_5719	chr1	263091219	263092147	928	1124.51	27.78	7.28	intron (NM_001191917, intron 14 of 37)	L1_Rn|LINE|L1	36350	NM_001191917	368042	Rn.1237	NM_001191917	ENSRNOG00000017938	Btaf1	RGD1564130	B-TFIID TATA-box binding protein associated factor 1	protein-coding
MACS_peak_1865-3	chr1	69022162	69023089	927	1136.27	31.48	7.23	Intergenic	L1_Rn|LINE|L1	-4316	NM_001009509	494228	Rn.144524	NM_001009509	ENSRNOG00000056653	Vom1r109	V1re17|Vom1r-ps39	vomeronasal 1 receptor 109	protein-coding
MACS_peak_1893-2	chr1	69826614	69827541	927	749.46	24.07	6.83	Intergenic	L1_Rat1|LINE|L1	63407	NM_001099471	292531	Rn.217922	NM_001099471	ENSRNOG00000009146	Vom2r26	Gm1961	vomeronasal 2 receptor, 26	protein-coding
MACS_peak_4826	chr1	196453181	196454108	927	508.33	22.22	7.15	intron (NM_033231, intron 1 of 14)	L1_Rn|LINE|L1	4539	NM_033231	24763	Rn.88644	NM_033231	ENSRNOG00000032246	Acsm3	Sa|Sah	acyl-CoA synthetase medium-chain family member 3	protein-coding
MACS_peak_1020	chr1	40047119	40048044	925	342.07	17.59	7.45	Intergenic	PB1D7|SINE|Alu	-434567	NR_037334	100526572		NR_037334	ENSRNOG00000035509	Mir3556b	rno-mir-3556b	microRNA 3556b	ncRNA
MACS_peak_1866-3	chr1	69143714	69144639	925	1538.18	26.85	7.5	Intergenic	RNHAL1|LINE|L1	117235	NM_001009509	494228	Rn.144524	NM_001009509	ENSRNOG00000056653	Vom1r109	V1re17|Vom1r-ps39	vomeronasal 1 receptor 109	protein-coding
MACS_peak_197	chr1	13562696	13563620	924	2323.3	79.62	8.53	Intergenic	LSU-rRNA_Hsa|rRNA|rRNA	3784	NR_046238	100861534		NR_046238	ENSRNOG00000059852	Rn5-8s	-	5.8S ribosomal RNA	rRNA
MACS_peak_3183-4	chr1	146679225	146680149	924	2005.3	34.26	8.2	intron (NM_001170432, intron 17 of 21)	L1_Rat1|LINE|L1	-19467	NM_001192011	502348	Rn.62294	NM_001192011	ENSRNOG00000025052	Stard5	RGD1561783	StAR-related lipid transfer domain containing 5	protein-coding
MACS_peak_3324	chr1	153538547	153539471	924	188.14	22.22	9.74	Intergenic	RNHAL1|LINE|L1	222418	NM_001109323	501661	Rn.41311	NM_001109323	ENSRNOG00000037327	F8a1	F8a|Hap40|RGD1566014	coagulation factor VIII-associated 1	protein-coding
MACS_peak_2425	chr1	96966795	96967718	923	171.77	22.22	10.48	Intergenic	Intergenic	-1082001	NM_001108913	365238	Rn.218568	NM_001108913	ENSRNOG00000015168	LOC365238	-	similar to CG15432-PA	protein-coding
MACS_peak_405	chr1	26476023	26476946	923	288.12	14.81	7.82	Intergenic	Intergenic	-155348	NM_001108459	361459	Rn.230112	NM_001108459		Clvs2	Clavesin-2|RGD1306801|Rlbp1l2	clavesin 2	protein-coding
MACS_peak_642	chr1	28454013	28454936	923	322.17	26.85	7.57	Intergenic	Lx2B|LINE|L1	-1154534	NM_021666	59299	Rn.41863	NM_021666	ENSRNOG00000012609	Trdn	-	triadin	protein-coding
MACS_peak_5084	chr1	219302141	219303063	922	219.27	19.44	8.85	Intergenic	Intergenic	25138	NM_001106309	293586	Rn.118322	NM_001106309	ENSRNOG00000018272	Zfp511	Znf511	zinc finger protein 511	protein-coding
MACS_peak_605	chr1	28338124	28339046	922	278.39	21.29	7.85	Intergenic	Intergenic	-1038645	NM_021666	59299	Rn.41863	NM_021666	ENSRNOG00000012609	Trdn	-	triadin	protein-coding
MACS_peak_448	chr1	27698387	27699308	921	197.35	23.15	9.49	Intergenic	Intergenic	-398907	NM_021666	59299	Rn.41863	NM_021666	ENSRNOG00000012609	Trdn	-	triadin	protein-coding
MACS_peak_4538	chr1	188549125	188550046	921	274.2	23.15	7.87	Intergenic	Intergenic	2155162	NM_080781	114023	Rn.4327	NM_080781	ENSRNOG00000057623	Copb1	-	coatomer protein complex, subunit beta 1	protein-coding
MACS_peak_3289	chr1	152044208	152045128	920	836.3	24.07	6.93	Intergenic	RNHAL1|LINE|L1	-15156	NM_001109324	501664	Rn.12310	NM_001109324	ENSRNOG00000060623	Fam3a	RGD1562076	family with sequence similarity 3, member A	protein-coding
MACS_peak_5103-3	chr1	219893394	219894314	920	3100	41.66	9.45	Intergenic	L1_Rn2|LINE|L1	-23416	NM_001000234	293596	Rn.141740	NM_001000234	ENSRNOG00000046995	Olr297	-	olfactory receptor 297	protein-coding
MACS_peak_5401	chr1	236889528	236890448	920	300.33	25	7.69	Intergenic	L1_Rn|LINE|L1	-14478	NM_001000253	293785	Rn.141694	NM_001000253	ENSRNOG00000031648	Olr340	-	olfactory receptor 340	protein-coding
MACS_peak_811-3	chr1	38671479	38672399	920	816.34	18.52	6.87	intron (NM_031007, intron 3 of 23)	RMER3|LTR|ERVK	237139	NM_031007	81636	Rn.10731	NM_031007	ENSRNOG00000032150	Adcy2	AC2	adenylate cyclase 2	protein-coding
MACS_peak_1254-2	chr1	44405519	44406438	919	1007.21	31.48	7.17	Intergenic	L1_Rn|LINE|L1	-377666	NM_001304734	25601	Rn.10118	NM_013071	ENSRNOG00000018191	Oprm1	MORA|Oprm|Oprrm1	opioid receptor, mu 1	protein-coding
MACS_peak_1849	chr1	67907728	67908647	919	563.64	32.41	6.98	Intergenic	L1_Rat1|LINE|L1	7944	NM_001008940	494287	Rn.129422	NM_001008940	ENSRNOG00000028882	Vom1r45	V1rg10	vomeronasal 1 receptor 45	protein-coding
MACS_peak_5862	chr1	275303969	275304888	919	3100	34.26	9.45	Intergenic	L1_Rn|LINE|L1	-111929	NM_001106367	294043	Rn.46999	NM_001106367	ENSRNOG00000028832	Sorcs3	-	sortilin-related VPS10 domain containing receptor 3	protein-coding
MACS_peak_1333	chr1	53400195	53401113	918	534.32	29.63	7.09	Intergenic	L1_Rn|LINE|L1	210635	NM_001044277	681210	Rn.143810	NM_001044277	ENSRNOG00000011243	MGC94891	-	hypothetical protein LOC681210	protein-coding
MACS_peak_1839	chr1	67500915	67501833	918	3213.82	34.26	3.85	Intergenic	L1_Rn|LINE|L1	-12332	NM_001008951	494296	Rn.129411	NM_001008951	ENSRNOG00000057670	Vom1r57	V1rk1	vomeronasal 1 receptor 57	protein-coding
MACS_peak_2661-2	chr1	111307811	111308729	918	3100	37.03	9.45	Intergenic	L1_Rat1|LINE|L1	2513978	NM_024370	79211	Rn.10369	NM_024370	ENSRNOG00000014862	Gabrg3	-	gamma-aminobutyric acid type A receptor gamma 3 subunit	protein-coding
MACS_peak_2735	chr1	115144120	115145038	918	1082.63	31.48	7.24	Intergenic	L1_Rat1|LINE|L1	-48382	NM_001107516	308663	Rn.65998	NM_001107516	ENSRNOG00000011480	Tubgcp5	-	tubulin, gamma complex associated protein 5	protein-coding
MACS_peak_3165	chr1	145406458	145407376	918	622.17	26.85	6.86	intron (NM_001107533, intron 16 of 29)	L1_Rn|LINE|L1	123388	NM_001106277	293061	Rn.21232	NM_001106277	ENSRNOG00000026296	Saxo2	Fam154b|RGD1562653	stabilizer of axonemal microtubules 2	protein-coding
MACS_peak_4137-3	chr1	186620076	186620994	918	728.45	19.44	6.83	Intergenic	Lx4B|LINE|L1	-642085	NM_001013434	365355	Rn.3271	NM_001013434	ENSRNOG00000012258	Rras2	-	related RAS viral (r-ras) oncogene homolog 2	protein-coding
MACS_peak_738	chr1	31790510	31791428	918	484.59	20.37	7.18	Intergenic	L1_Rn|LINE|L1	-324874	NM_001100990	498997	Rn.15751	NM_001100990	ENSRNOG00000011568	Rspo3	RGD1563246	R-spondin 3	protein-coding
MACS_peak_1839-4	chr1	67505072	67505989	917	3213.82	34.26	3.85	Intergenic	L1_Rn|LINE|L1	-16488	NM_001008951	494296	Rn.129411	NM_001008951	ENSRNOG00000057670	Vom1r57	V1rk1	vomeronasal 1 receptor 57	protein-coding
MACS_peak_3118-3	chr1	139303205	139304122	917	1774.1	25	7.67	Intergenic	L1_Rn|LINE|L1	-948672	NM_001039006	293023	Rn.16545	NM_001039006	ENSRNOG00000010959	Klhl25	RGD1310815	kelch-like family member 25	protein-coding
MACS_peak_4489	chr1	188215250	188216167	917	328.76	33.33	7.56	Intergenic	SATI_RN|Satellite|Satellite	-2237258	NM_001013434	365355	Rn.3271	NM_001013434	ENSRNOG00000012258	Rras2	-	related RAS viral (r-ras) oncogene homolog 2	protein-coding
MACS_peak_5373	chr1	236161684	236162601	917	163.6	12.96	10.86	Intergenic	Intergenic	-1549	NM_001109163	499322	Rn.112856	NM_001109163	ENSRNOG00000012067	Fam111a	RGD1560913	family with sequence similarity 111, member A	protein-coding
MACS_peak_644	chr1	28502251	28503168	917	357.41	19.44	7.37	Intergenic	Intergenic	-1202769	NM_021666	59299	Rn.41863	NM_021666	ENSRNOG00000012609	Trdn	-	triadin	protein-coding
MACS_peak_1260	chr1	44779279	44780195	916	981.94	25	7.09	Intergenic	L1_Rat1|LINE|L1	-3907	NM_001304734	25601	Rn.10118	NM_013071	ENSRNOG00000018191	Oprm1	MORA|Oprm|Oprrm1	opioid receptor, mu 1	protein-coding
MACS_peak_3269	chr1	151015486	151016402	916	496.78	22.22	7.19	Intergenic	L1_Rn|LINE|L1	-20464	NR_106674	102465143		NR_106674	ENSRNOG00000054747	Mir509	rno-mir-509	microRNA 509	ncRNA
MACS_peak_4136	chr1	186616670	186617586	916	327.34	17.59	7.56	Intergenic	Intergenic	-638678	NM_001013434	365355	Rn.3271	NM_001013434	ENSRNOG00000012258	Rras2	-	related RAS viral (r-ras) oncogene homolog 2	protein-coding
MACS_peak_4246	chr1	186999664	187000580	916	283.18	12.96	7.84	Intergenic	L1_Rat3|LINE|L1	-1021672	NM_001013434	365355	Rn.3271	NM_001013434	ENSRNOG00000012258	Rras2	-	related RAS viral (r-ras) oncogene homolog 2	protein-coding
MACS_peak_3124	chr1	140168495	140169410	915	501.46	29.63	7.19	Intergenic	RatSatRep2|Unknown|Unknown	1071002	NM_019248	29613	Rn.9963	NM_019248	ENSRNOG00000018674	Ntrk3	trkC	neurotrophic receptor tyrosine kinase 3	protein-coding
MACS_peak_5960	chr1	283074222	283075137	915	965.1	35.18	7.07	Intergenic	L1_Rn|LINE|L1	234370	NM_017274	29653	Rn.44456	NM_017274	ENSRNOG00000015124	Gpam	-	glycerol-3-phosphate acyltransferase, mitochondrial	protein-coding
MACS_peak_1652	chr1	59745542	59746456	914	258.89	24.07	8.1	Intergenic	L1_Rn|LINE|L1	-311340	NM_001009687	308201	Rn.137079	NM_001009687	ENSRNOG00000012692	Riok2	-	RIO kinase 2	protein-coding
MACS_peak_3284-2	chr1	151860029	151860943	914	3100	44.44	9.45	Intergenic	RNHAL1|LINE|L1	-89654	NM_001000264	293878	Rn.143689	NM_001000264	ENSRNOG00000058820	Olr1768	-	olfactory receptor 1768	protein-coding
MACS_peak_686	chr1	29184611	29185525	914	497.27	24.07	7.18	Intergenic	L1_Rn|LINE|L1	-572166	NM_001106204	292188	Rn.9080	NM_001106204		Rnf217	Ibrdc1	ring finger protein 217	protein-coding
MACS_peak_1976-2	chr1	71166957	71167870	913	1531.19	30.55	7.54	Intergenic	L1_Rat1|LINE|L1	-18116	NM_001106467	100134827	Rn.128804	NM_001106467	ENSRNOG00000050407	Mfsd14a	Hiat1	major facilitator superfamily domain containing 14A	protein-coding
MACS_peak_3576-2	chr1	160627485	160628398	913	3100	38.89	9.45	Intergenic	L1_Rn|LINE|L1	-54024	NM_053554	89816	Rn.24871	NM_053554	ENSRNOG00000018322	Picalm	Calm	phosphatidylinositol binding clathrin assembly protein	protein-coding
MACS_peak_4118	chr1	186548180	186549093	913	379.28	23.15	7.32	Intergenic	RatSatRep1|Satellite|Satellite	-570186	NM_001013434	365355	Rn.3271	NM_001013434	ENSRNOG00000012258	Rras2	-	related RAS viral (r-ras) oncogene homolog 2	protein-coding
MACS_peak_4437	chr1	187862735	187863648	913	3100	168.51	9.45	Intergenic	ISAT_RN|Satellite|Satellite	-1884741	NM_001013434	365355	Rn.3271	NM_001013434	ENSRNOG00000012258	Rras2	-	related RAS viral (r-ras) oncogene homolog 2	protein-coding
MACS_peak_1129	chr1	40514858	40515770	912	210.26	14.81	9.03	Intergenic	MTEb|LTR|ERVL-MaLR	-644584	NM_133425	171010	Rn.87667	NM_133425	ENSRNOG00000016368	Ppp1r14c	Kepi	protein phosphatase 1, regulatory (inhibitor) subunit 14c	protein-coding
MACS_peak_2183	chr1	76421216	76422128	912	677.59	36.11	6.87	Intergenic	L1_Rn|LINE|L1	13921	NM_001008919	494268	Rn.129430	NM_001008919	ENSRNOG00000033755	Vom1r35	V1rd7	vomeronasal 1 receptor 35	protein-coding
MACS_peak_347	chr1	26232221	26233133	912	1895.33	29.63	7.78	Intergenic	L1_Rat1|LINE|L1	-399155	NM_001108459	361459	Rn.230112	NM_001108459		Clvs2	Clavesin-2|RGD1306801|Rlbp1l2	clavesin 2	protein-coding
MACS_peak_3894	chr1	179077588	179078500	912	992.86	36.11	7.11	Intergenic	L1_Rat1|LINE|L1	-4671	NM_001000211	293383	Rn.141782	NM_001000211	ENSRNOG00000030863	Olr239	-	olfactory receptor 239	protein-coding
MACS_peak_4479	chr1	188177280	188178192	912	3100	145.36	9.45	Intergenic	SATI_RN|Satellite|Satellite	-2199286	NM_001013434	365355	Rn.3271	NM_001013434	ENSRNOG00000012258	Rras2	-	related RAS viral (r-ras) oncogene homolog 2	protein-coding
MACS_peak_1822	chr1	66804162	66805073	911	1769.42	30.55	7.68	intron (NM_001099483, intron 1 of 4)	L1_Rn|LINE|L1	-7377	NM_001099473	292615	Rn.217939	NM_001099473	ENSRNOG00000050831	Vom2r35	RGD1559147	vomeronasal 2 receptor, 35	protein-coding
MACS_peak_3598	chr1	162721239	162722150	911	305.32	22.22	7.64	intron (NM_022282, intron 2 of 22)	L1_Rat1|LINE|L1	-148220	NM_001134833	293107	Rn.108932	NM_001134833	ENSRNOG00000022766	Ccdc89	RGD1305335	coiled-coil domain containing 89	protein-coding
MACS_peak_4870	chr1	201515504	201516415	911	371.41	26.85	7.31	Intergenic	L1_Rn|LINE|L1	302809	NM_053611	100912108	Rn.11182	NM_053611	ENSRNOG00000019206	Nupr1	p8	nuclear protein 1, transcriptional regulator	protein-coding
MACS_peak_3737	chr1	172364519	172365429	910	648.61	25.92	6.85	intron (NM_001107539, intron 1 of 18)	L1_Rn|LINE|L1	27420	NM_001107539	308864	Rn.2386	NM_001107539	ENSRNOG00000019319	Fchsd2	-	FCH and double SH3 domains 2	protein-coding
MACS_peak_5416	chr1	238104095	238105005	910	501.31	21.29	7.18	Intergenic	L1_Rat1|LINE|L1	154150	NM_001000263	293817	Rn.141668	NM_001000263	ENSRNOG00000032117	Olr384	-	olfactory receptor 384	protein-coding
MACS_peak_5931	chr1	280752148	280753058	910	1813.8	31.48	7.68	Intergenic	L1_Rat1|LINE|L1	418870	NM_131913	170751	Rn.25763	NM_131913	ENSRNOG00000012084	Xpnpep1	-	X-prolyl aminopeptidase 1	protein-coding
MACS_peak_3118	chr1	139301075	139301984	909	1774.1	25	7.67	Intergenic	L1_Rn|LINE|L1	-946538	NM_001039006	293023	Rn.16545	NM_001039006	ENSRNOG00000010959	Klhl25	RGD1310815	kelch-like family member 25	protein-coding
MACS_peak_1239	chr1	44009884	44010792	908	1037.09	25.92	7.17	Intergenic	L1_Rat1|LINE|L1	-92036	NM_001107459	308118	Rn.166916	NM_001107459	ENSRNOG00000018690	Rgs17	-	regulator of G-protein signaling 17	protein-coding
MACS_peak_3752-2	chr1	173879722	173880630	908	1059.19	26.85	7.17	intron (NM_001082572, intron 4 of 5)	L1_Rat1|LINE|L1	5342	NM_001082572	308901	Rn.107862	NM_001082572	ENSRNOG00000018517	Trim21	-	tripartite motif-containing 21	protein-coding
MACS_peak_3003	chr1	131514408	131515315	907	377.09	17.59	7.31	Intergenic	RNHAL1|LINE|L1	-685613	NM_001047853	293019	Rn.14864	NM_001047853	ENSRNOG00000010775	Arrdc4	Ab1-209|LRRG00117	arrestin domain containing 4	protein-coding
MACS_peak_810	chr1	38666741	38667648	907	934.42	19.44	7.14	intron (NM_031007, intron 3 of 23)	RatSatRep1|Satellite|Satellite	232394	NM_031007	81636	Rn.10731	NM_031007	ENSRNOG00000032150	Adcy2	AC2	adenylate cyclase 2	protein-coding
MACS_peak_3657	chr1	164754914	164755820	906	405.71	17.59	7.28	Intergenic	L1_Rn|LINE|L1	591211	NM_001109150	499205	Rn.229468	NM_001109150	ENSRNOG00000010763	Fam181b	RGD1564695	family with sequence similarity 181, member B	protein-coding
MACS_peak_3724	chr1	168365048	168365954	906	1781.01	29.63	7.62	intron (NM_053417, intron 1 of 9)	L1_Rn|LINE|L1	71219	NM_053417	84477	Rn.211990	NM_053417	ENSRNOG00000011882	Gab2	-	GRB2-associated binding protein 2	protein-coding
MACS_peak_3922-3	chr1	180485103	180486008	905	2444.2	35.18	8.3	Intergenic	L1_Rn|LINE|L1	-26776	NM_001000225	293425	Rn.141760	NM_001000225	ENSRNOG00000049832	Olr281	-	olfactory receptor 281	protein-coding
MACS_peak_3943-2	chr1	182279239	182280144	905	3100	32.41	9.45	intron (NM_001134970, intron 2 of 39)	L1_Rn|LINE|L1	128424	NM_001134970	691042	Rn.37595	NM_001134970	ENSRNOG00000009812	Sbf2	Mtmr13|RGD1559442	SET binding factor 2	protein-coding
MACS_peak_4763-2	chr1	191593108	191594013	905	461.94	20.37	7.23	Intergenic	RNHAL1|LINE|L1	320935	NM_001106285	293166	Rn.146185	NM_001106285	ENSRNOG00000024712	Insc	RGD1311379	inscuteable homolog (Drosophila)	protein-coding
MACS_peak_4850	chr1	198672399	198673304	905	816.96	22.22	6.86	Intergenic	L1_Rat1|LINE|L1	-26458	NM_001159493	361641	Rn.79288	NM_001159493	ENSRNOG00000025353	Ears2	RGD1307904	glutamyl-tRNA synthetase 2, mitochondrial	protein-coding
MACS_peak_4128	chr1	186582727	186583630	903	2241.32	25.92	8.42	Intergenic	Intergenic	-604728	NM_001013434	365355	Rn.3271	NM_001013434	ENSRNOG00000012258	Rras2	-	related RAS viral (r-ras) oncogene homolog 2	protein-coding
MACS_peak_4150	chr1	186650365	186651268	903	222.57	13.89	8.8	Intergenic	Intergenic	-672366	NM_001013434	365355	Rn.3271	NM_001013434	ENSRNOG00000012258	Rras2	-	related RAS viral (r-ras) oncogene homolog 2	protein-coding
MACS_peak_810-2	chr1	38665571	38666474	903	934.42	19.44	7.14	intron (NM_031007, intron 3 of 23)	RatSatRep1|Satellite|Satellite	231222	NM_031007	81636	Rn.10731	NM_031007	ENSRNOG00000032150	Adcy2	AC2	adenylate cyclase 2	protein-coding
MACS_peak_1110	chr1	40433906	40434808	902	254.98	14.81	8.14	Intergenic	Intergenic	-725541	NM_133425	171010	Rn.87667	NM_133425	ENSRNOG00000016368	Ppp1r14c	Kepi	protein phosphatase 1, regulatory (inhibitor) subunit 14c	protein-coding
MACS_peak_3019	chr1	133245899	133246801	902	303.33	24.07	7.65	Intergenic	L1_Rat1|LINE|L1	-752635	NM_080778	113984	Rn.17815	NM_080778	ENSRNOG00000010308	Nr2f2	Tfcoup2	nuclear receptor subfamily 2, group F, member 2	protein-coding
MACS_peak_5945-3	chr1	281423471	281424373	902	1959.98	33.33	7.96	Intergenic	L1_Rat1|LINE|L1	-39412	NM_013160	25701	Rn.37510	NM_013160	ENSRNOG00000034078	Mxi1	MXI-WR	MAX interactor 1, dimerization protein	protein-coding
MACS_peak_684	chr1	28987794	28988696	902	358.68	20.37	7.35	Intergenic	L1_Rat1|LINE|L1	-768989	NM_001106204	292188	Rn.9080	NM_001106204		Rnf217	Ibrdc1	ring finger protein 217	protein-coding
MACS_peak_5881	chr1	276880293	276881194	901	735.98	25	6.79	Intergenic	L1_Rat1|LINE|L1	1031295	NM_001191563	309533	Rn.225286	NM_001191563	ENSRNOG00000011313	Sorcs1	-	sortilin-related VPS10 domain containing receptor 1	protein-coding
MACS_peak_956	chr1	39710949	39711850	901	477.62	23.15	7.22	Intergenic	Lx5c|LINE|L1	-98385	NR_037334	100526572		NR_037334	ENSRNOG00000035509	Mir3556b	rno-mir-3556b	microRNA 3556b	ncRNA
MACS_peak_1694	chr1	61588104	61589004	900	711.07	25.92	6.88	Intergenic	L1_Rn|LINE|L1	-12483	NM_001008962	494306	Rn.129454	NM_001008962	ENSRNOG00000055538	Vom1r12	V1re23	vomeronasal 1 receptor 12	protein-coding
MACS_peak_3980	chr1	186040393	186041293	900	491	12.04	7.21	Intergenic	L1_Rn2|LINE|L1	-62393	NM_001013434	365355	Rn.3271	NM_001013434	ENSRNOG00000012258	Rras2	-	related RAS viral (r-ras) oncogene homolog 2	protein-coding
MACS_peak_428	chr1	27413127	27414027	900	3186.52	42.59	4.08	Intergenic	RNHAL1|LINE|L1	-113637	NM_021666	59299	Rn.41863	NM_021666	ENSRNOG00000012609	Trdn	-	triadin	protein-coding
MACS_peak_4543	chr1	188567092	188567992	900	203.04	12.04	9.27	Intergenic	B1_Mur4|SINE|Alu	2137205	NM_080781	114023	Rn.4327	NM_080781	ENSRNOG00000057623	Copb1	-	coatomer protein complex, subunit beta 1	protein-coding
MACS_peak_4660	chr1	189757661	189758561	900	509.53	17.59	7.13	Intergenic	Intergenic	946636	NM_080781	114023	Rn.4327	NM_080781	ENSRNOG00000057623	Copb1	-	coatomer protein complex, subunit beta 1	protein-coding
MACS_peak_544-2	chr1	28101109	28102009	900	460.54	16.67	7.23	Intergenic	L1_Rat3|LINE|L1	-801619	NM_021666	59299	Rn.41863	NM_021666	ENSRNOG00000012609	Trdn	-	triadin	protein-coding
MACS_peak_5949	chr1	282149931	282150830	899	673.05	25.92	6.88	intron (NM_001013155, intron 4 of 8)	L1_Rat1|LINE|L1	-28095	NM_012739	25083	Rn.170171	NM_012739	ENSRNOG00000047545	Adra2a	CA2-47|RATRG20|RG20	adrenoceptor alpha 2A	protein-coding
MACS_peak_1902	chr1	69883279	69884177	898	1277.8	27.78	7.38	intron (NM_001099471, intron 2 of 5)	L1_Rn|LINE|L1	6756	NM_001099471	292531	Rn.217922	NM_001099471	ENSRNOG00000009146	Vom2r26	Gm1961	vomeronasal 2 receptor, 26	protein-coding
MACS_peak_2762	chr1	116211799	116212697	898	529.48	18.52	7.1	Intergenic	L1_Rat1|LINE|L1	-28021	NR_130147	100125371	Rn.34289	NR_130147	ENSRNOG00000051135	Tug1	-	taurine up-regulated 1 (non-protein coding)	ncRNA
MACS_peak_4224	chr1	186940488	186941386	898	371.92	22.22	7.31	Intergenic	Intergenic	-962487	NM_001013434	365355	Rn.3271	NM_001013434	ENSRNOG00000012258	Rras2	-	related RAS viral (r-ras) oncogene homolog 2	protein-coding
MACS_peak_4402	chr1	187669726	187670624	898	2646.45	83.33	8.74	Intergenic	ISAT_RN|Satellite|Satellite	-1691725	NM_001013434	365355	Rn.3271	NM_001013434	ENSRNOG00000012258	Rras2	-	related RAS viral (r-ras) oncogene homolog 2	protein-coding
MACS_peak_6	chr1	251955	252853	898	210.13	16.67	9.03	Intergenic	Lx6|LINE|L1	-135769	NM_001099460	502213	Rn.217622	NM_001099460		Vom2r3	RGD1565892	vomeronasal 2 receptor, 3	protein-coding
MACS_peak_5867	chr1	275687733	275688630	897	575.13	28.7	6.95	intron (NM_001106367, intron 2 of 26)	RNHAL1|LINE|L1	271824	NM_001106367	294043	Rn.46999	NM_001106367	ENSRNOG00000028832	Sorcs3	-	sortilin-related VPS10 domain containing receptor 3	protein-coding
MACS_peak_2319	chr1	87321504	87322399	895	864.94	36.11	7	intron (NM_001099469, intron 3 of 5)	L1_Rn|LINE|L1	14522	NM_001099469	292414	Rn.217941	NM_001099469	ENSRNOG00000011191	Vom2r10	RGD1565464	vomeronasal 2 receptor, 10	protein-coding
MACS_peak_3592	chr1	162359483	162360378	895	602.59	23.15	6.9	intron (NM_022282, intron 2 of 22)	L1_Rat1|LINE|L1	-148412	NM_001106280	293114	Rn.3826	NM_001106280	ENSRNOG00000022732	Tmem126b	RGD1308371	transmembrane protein 126B	protein-coding
MACS_peak_3671	chr1	165217904	165218799	895	572.92	31.48	6.97	Intergenic	L1_Rat1|LINE|L1	1054195	NM_001109150	499205	Rn.229468	NM_001109150	ENSRNOG00000010763	Fam181b	RGD1564695	family with sequence similarity 181, member B	protein-coding
MACS_peak_5639	chr1	259179910	259180805	895	762.31	25	6.86	intron (NM_001014167, intron 4 of 7)	L1_Rat1|LINE|L1	-43637	NR_131253	102548019	Rn.177160	NR_131253		Rps4x-ps1	-	ribosomal protein S4, X-linked, pseudogene 1	pseudo
MACS_peak_3275-2	chr1	151330875	151331769	894	3100	43.52	9.45	Intergenic	L1_Rn|LINE|L1	247313	NM_133419	170944	Rn.4223	NM_133419	ENSRNOG00000055562	Dkc1	Nap57	dyskerin pseudouridine synthase 1	protein-coding
MACS_peak_4081	chr1	186375669	186376563	894	1317.21	18.52	7.34	Intergenic	RatSatRep1|Satellite|Satellite	-397666	NM_001013434	365355	Rn.3271	NM_001013434	ENSRNOG00000012258	Rras2	-	related RAS viral (r-ras) oncogene homolog 2	protein-coding
MACS_peak_4978	chr1	202959256	202960150	894	201.33	16.67	9.33	Intergenic	L1_Rat1|LINE|L1	-764825	NM_001145762	100271845	Rn.222094	NM_001145762	ENSRNOG00000042706	LOC100271845	-	hypothetical protein LOC100271845	protein-coding
MACS_peak_749-4	chr1	32272465	32273359	894	2587.99	32.41	8.53	Intergenic	L1_Rn|LINE|L1	-24280	NM_001012060	308051	Rn.16849	NM_001012060	ENSRNOG00000011588	Rnf146	-	ring finger protein 146	protein-coding
MACS_peak_1384	chr1	55385855	55386748	893	1621.29	22.22	7.54	Intergenic	Intergenic	-21291	NM_001191619	292316	Rn.145528	NM_001191619	ENSRNOG00000052093	Smok2a	RGD1565233	sperm motility kinase 2A	protein-coding
MACS_peak_3698	chr1	166278675	166279568	893	816.83	29.63	6.86	Intergenic	L1_Rn|LINE|L1	-1336107	NM_001191628	308831	Rn.49315	NM_001191628	ENSRNOG00000011151	Tenm4	Odz4	teneurin transmembrane protein 4	protein-coding
MACS_peak_2569	chr1	104927277	104928169	892	632.35	32.41	6.87	Intergenic	L1_Rat1|LINE|L1	-53890	NM_001002285	404645	Rn.141966	NM_001002285	ENSRNOG00000022729	Mrgprx2l	MrgB2|Mrgprb2	MAS-related G protein-coupled receptor, member X2-like	protein-coding
MACS_peak_3176-2	chr1	146388397	146389289	892	1393.85	31.48	7.35	Intergenic	L1_Rat1|LINE|L1	-256145	NM_001170432	293065	Rn.138440	NM_001170432	ENSRNOG00000025088	Tmc3	-	transmembrane channel-like 3	protein-coding
MACS_peak_3611	chr1	163103470	163104362	892	241.75	18.52	8.38	intron (NM_022282, intron 10 of 22)	L1_Rn|LINE|L1	-530442	NM_001134833	293107	Rn.108932	NM_001134833	ENSRNOG00000022766	Ccdc89	RGD1305335	coiled-coil domain containing 89	protein-coding
MACS_peak_4418	chr1	187779484	187780376	892	2552.96	96.29	8.52	Intergenic	SATI_RN|Satellite|Satellite	-1801480	NM_001013434	365355	Rn.3271	NM_001013434	ENSRNOG00000012258	Rras2	-	related RAS viral (r-ras) oncogene homolog 2	protein-coding
MACS_peak_4860-2	chr1	200694726	200695618	892	1478.96	35.18	7.43	Intergenic	L1_Rn|LINE|L1	211540	NM_019158	29172	Rn.6315	NM_019158	ENSRNOG00000014652	Aqp8	AQP-8	aquaporin 8	protein-coding
MACS_peak_4889	chr1	201972061	201972953	892	304.22	38.89	7.64	Intergenic	Intergenic	-153739	NM_053611	100912108	Rn.11182	NM_053611	ENSRNOG00000019206	Nupr1	p8	nuclear protein 1, transcriptional regulator	protein-coding
MACS_peak_2051	chr1	72304447	72305338	891	186.65	21.29	9.8	Intergenic	B4A|SINE|B4	223758	NM_001109138	499067	Rn.225170	NM_001109138	ENSRNOG00000042502	Smim17	RGD1559613	small integral membrane protein 17	protein-coding
MACS_peak_3171	chr1	146123250	146124141	891	453.59	27.78	7.2	Intergenic	L1_Rat1|LINE|L1	363468	NM_001191626	308790	Rn.50714	NM_001191626	ENSRNOG00000025142	Mex3b	Rkhd3	mex-3 RNA binding family member B	protein-coding
MACS_peak_401	chr1	26455529	26456420	891	522.97	31.48	7.09	Intergenic	Intergenic	-175858	NM_001108459	361459	Rn.230112	NM_001108459		Clvs2	Clavesin-2|RGD1306801|Rlbp1l2	clavesin 2	protein-coding
MACS_peak_467	chr1	27759377	27760268	891	198.74	14.81	9.43	Intergenic	L1_Rat4|LINE|L1	-459882	NM_021666	59299	Rn.41863	NM_021666	ENSRNOG00000012609	Trdn	-	triadin	protein-coding
MACS_peak_4886	chr1	201915525	201916416	891	857.92	65.74	7	Intergenic	Intergenic	-97202	NM_053611	100912108	Rn.11182	NM_053611	ENSRNOG00000019206	Nupr1	p8	nuclear protein 1, transcriptional regulator	protein-coding
MACS_peak_5585	chr1	254562764	254563655	891	706.13	21.29	6.85	Intergenic	L1_Rat1|LINE|L1	59816	NR_031799	100313988		NR_031799	ENSRNOG00000035532	Mir101-2	Mir101b|rno-mir-101b	microRNA 101-2	ncRNA
MACS_peak_892	chr1	39378300	39379191	891	191.83	22.22	9.65	Intergenic	L1_Rat1|LINE|L1	-89587	NM_001346427	682870	Rn.199234	NM_001346427		LOC682870	-	similar to regulator of sex-limitation candidate 5	protein-coding
MACS_peak_5592	chr1	255241178	255242068	890	447.12	23.15	7.18	Intergenic	L1_Rat1|LINE|L1	-5699	NM_001107584	309326	Rn.198558	NM_001107584	ENSRNOG00000053859	Ranbp6	-	RAN binding protein 6	protein-coding
MACS_peak_5188-2	chr1	230603920	230604809	889	1342.31	32.41	7.28	Intergenic	L1_Rat1|LINE|L1	-105401	NM_173302	286961	Rn.105623	NM_173302		Slc22a24	Oat5|Slc22a19|Slc22a9	solute carrier family 22, member 24	protein-coding
MACS_peak_4205	chr1	186896876	186897763	887	315	22.22	7.59	Intergenic	Intergenic	-918869	NM_001013434	365355	Rn.3271	NM_001013434	ENSRNOG00000012258	Rras2	-	related RAS viral (r-ras) oncogene homolog 2	protein-coding
MACS_peak_5078	chr1	219286211	219287098	887	253.59	17.59	8.16	Intergenic	Intergenic	9190	NM_001106309	293586	Rn.118322	NM_001106309	ENSRNOG00000018272	Zfp511	Znf511	zinc finger protein 511	protein-coding
MACS_peak_1358	chr1	55259802	55260688	886	314.04	28.7	7.59	Intergenic	L1_Rn|LINE|L1	104765	NM_001191619	292316	Rn.145528	NM_001191619	ENSRNOG00000052093	Smok2a	RGD1565233	sperm motility kinase 2A	protein-coding
MACS_peak_5902	chr1	278259511	278260397	886	492.5	19.44	7.21	Intergenic	L1_Rn|LINE|L1	-347916	NM_001191563	309533	Rn.225286	NM_001191563	ENSRNOG00000011313	Sorcs1	-	sortilin-related VPS10 domain containing receptor 1	protein-coding
MACS_peak_959	chr1	39715398	39716284	886	269.34	13.89	7.96	Intergenic	Lx5|LINE|L1	-102827	NR_037334	100526572		NR_037334	ENSRNOG00000035509	Mir3556b	rno-mir-3556b	microRNA 3556b	ncRNA
MACS_peak_4428	chr1	187839753	187840638	885	894.74	43.52	6.97	Intergenic	SATI_RN|Satellite|Satellite	-1861745	NM_001013434	365355	Rn.3271	NM_001013434	ENSRNOG00000012258	Rras2	-	related RAS viral (r-ras) oncogene homolog 2	protein-coding
MACS_peak_1730-2	chr1	62641880	62642764	884	3100	36.11	9.45	Intergenic	L1_Rn|LINE|L1	57134	NM_001008900	494252	Rn.129446	NM_001008900	ENSRNOG00000025949	Vom1r22	V1rf2	vomeronasal 1 receptor 22	protein-coding
MACS_peak_2743	chr1	115509597	115510481	884	444.98	22.22	7.17	intron (NM_001107520, intron 16 of 91)	L1_Rat1|LINE|L1	50492	NM_001107520	308669	Rn.28217	NM_001107520	ENSRNOG00000013718	Herc2	-	HECT and RLD domain containing E3 ubiquitin protein ligase 2	protein-coding
MACS_peak_5161	chr1	229804253	229805137	884	499.53	27.78	7.18	Intergenic	L1_Rat1|LINE|L1	-26789	NM_017060	24913	Rn.11377	NM_017060	ENSRNOG00000021206	Pla2g16	HRSL3|Hrasls3|Hrev107	phospholipase A2, group XVI	protein-coding
MACS_peak_1309	chr1	51901110	51901993	883	533.03	31.48	7.08	Intergenic	L1_Rn|LINE|L1	74171	NM_017051	24787	Rn.10488	NM_017051	ENSRNOG00000019048	Sod2	MnSOD	superoxide dismutase 2, mitochondrial	protein-coding
MACS_peak_1887	chr1	69758265	69759147	882	488.44	17.59	7.19	Intergenic	L1_Rn2|LINE|L1	106853	NM_001009511	494230	Rn.129435	NM_001009511	ENSRNOG00000057219	Vom1r30	V1rl1	vomeronasal 1 receptor 30	protein-coding
MACS_peak_4052	chr1	186246436	186247318	882	262.87	17.59	8.01	Intergenic	RatSatRep1|Satellite|Satellite	-268427	NM_001013434	365355	Rn.3271	NM_001013434	ENSRNOG00000012258	Rras2	-	related RAS viral (r-ras) oncogene homolog 2	protein-coding
MACS_peak_1552	chr1	56662258	56663139	881	179.78	10.18	10.16	Intergenic	MLT1B|LTR|ERVL-MaLR	436411	NM_001099465	685666	Rn.217930	NM_001099465	ENSRNOG00000013671	Vom2r9	RGD1564755	vomeronasal 2 receptor, 9	protein-coding
MACS_peak_5537-2	chr1	248303929	248304810	881	3100	43.52	9.45	intron (NM_001106357, intron 10 of 24)	RNHAL1|LINE|L1	27000	NM_001106357	293967	Rn.127947	NM_001106357	ENSRNOG00000030572	Smc5	Smc5l1	structural maintenance of chromosomes 5	protein-coding
MACS_peak_1392-3	chr1	55436464	55437344	880	942.38	16.67	7.14	Intergenic	Intergenic	-71894	NM_001191619	292316	Rn.145528	NM_001191619	ENSRNOG00000052093	Smok2a	RGD1565233	sperm motility kinase 2A	protein-coding
MACS_peak_3485	chr1	157051560	157052440	880	512.34	25	7.13	Intergenic	L1_Rat1|LINE|L1	-54652	NM_053524	85431	Rn.14744	NM_053524	ENSRNOG00000013925	Nox4	-	NADPH oxidase 4	protein-coding
MACS_peak_4970	chr1	202933341	202934221	880	181.83	10.18	10.06	Intergenic	Intergenic	-788379	NM_130738	113938	Rn.11169	NM_130738	ENSRNOG00000054391	Snurf	-	SNRPN upstream reading frame	protein-coding
MACS_peak_5893	chr1	277318990	277319870	880	152.47	19.44	11.65	Intergenic	RNHAL1|LINE|L1	592608	NM_001191563	309533	Rn.225286	NM_001191563	ENSRNOG00000011313	Sorcs1	-	sortilin-related VPS10 domain containing receptor 1	protein-coding
MACS_peak_4430	chr1	187848815	187849694	879	3100	162.03	9.45	Intergenic	SATI_RN|Satellite|Satellite	-1870804	NM_001013434	365355	Rn.3271	NM_001013434	ENSRNOG00000012258	Rras2	-	related RAS viral (r-ras) oncogene homolog 2	protein-coding
MACS_peak_4929	chr1	202716815	202717694	879	179.59	14.81	10.17	Intergenic	Intergenic	-571852	NM_130738	113938	Rn.11169	NM_130738	ENSRNOG00000054391	Snurf	-	SNRPN upstream reading frame	protein-coding
MACS_peak_5787	chr1	266135735	266136614	879	170.52	15.74	10.51	Intergenic	RNIAP1a|LTR|ERVK	79503	NM_031572	25011	Rn.2586	NM_031572	ENSRNOG00000047945	Cyp2c12	Cyp2c40|P450pb1|RATP4515B2|RATP4515B8	cytochrome P450, family 2, subfamily c, polypeptide 12	protein-coding
MACS_peak_2039	chr1	72254997	72255875	878	195.28	22.22	9.54	Intergenic	B4|SINE|B4	273214	NM_001109138	499067	Rn.225170	NM_001109138	ENSRNOG00000042502	Smim17	RGD1559613	small integral membrane protein 17	protein-coding
MACS_peak_3196-2	chr1	147930680	147931558	878	1618.44	37.96	7.55	Intergenic	L1_Rn|LINE|L1	9663	NM_001109550	689858	Rn.218695	NM_001109550	ENSRNOG00000054784	Magea4	-	melanoma antigen, family A, 4	protein-coding
MACS_peak_4117-2	chr1	186537965	186538843	878	3100	47.22	9.45	Intergenic	Intergenic	-559954	NM_001013434	365355	Rn.3271	NM_001013434	ENSRNOG00000012258	Rras2	-	related RAS viral (r-ras) oncogene homolog 2	protein-coding
MACS_peak_4475	chr1	188151821	188152699	878	3100	152.77	9.45	Intergenic	ISAT_RN|Satellite|Satellite	-2173810	NM_001013434	365355	Rn.3271	NM_001013434	ENSRNOG00000012258	Rras2	-	related RAS viral (r-ras) oncogene homolog 2	protein-coding
MACS_peak_451	chr1	27709682	27710560	878	399.15	28.7	7.28	Intergenic	Intergenic	-410181	NM_021666	59299	Rn.41863	NM_021666	ENSRNOG00000012609	Trdn	-	triadin	protein-coding
MACS_peak_5365	chr1	235974569	235975447	878	1467.77	30.55	7.49	Intergenic	L1_Rn|LINE|L1	-59704	NM_001047855	293774	Rn.23314	NM_001047855	ENSRNOG00000021086	Dtx4	LRRGT00037	deltex E3 ubiquitin ligase 4	protein-coding
MACS_peak_766	chr1	33267991	33268869	878	616.76	19.44	6.86	Intergenic	RNHAL1|LINE|L1	46910	NM_001108461	361466	Rn.17209	NM_001108461	ENSRNOG00000028261	Tppp	RGD1310121	tubulin polymerization promoting protein	protein-coding
MACS_peak_882	chr1	39029277	39030155	878	1560.54	26.85	7.53	intron (NM_031007, intron 21 of 23)	Lx8|LINE|L1	94840	NM_001082574	290946	Rn.105763	NM_001082574	ENSRNOG00000027422	Fastkd3	RGD1309729	FAST kinase domains 3	protein-coding
MACS_peak_5295-3	chr1	231601034	231601910	876	2387.57	34.26	8.59	intron (NM_138908, intron 6 of 9)	L1_Rn|LINE|L1	33819	NM_138908	192273	Rn.31066	NM_138908	ENSRNOG00000017964	Slc22a25	Slc22a9|Ust1|Ust1r	solute carrier family 22, member 25	protein-coding
MACS_peak_1745	chr1	62937060	62937935	875	3073.12	30.55	9.34	Intergenic	L1_Rn|LINE|L1	-60555	NM_001313924	683463	Rn.225038	NM_001313924	ENSRNOG00000053260	Lilrb3a	Lilrb3l	leukocyte immunoglobulin-like receptor, subfamily B (with TM and ITIM domains), member 3A	protein-coding
MACS_peak_5065	chr1	217216836	217217711	875	1267.35	39.81	7.33	Intergenic	L1_Rn|LINE|L1	449716	NM_001130077	361669	Rn.220537	NM_001130077	ENSRNOG00000016737	Tcerg1l	RGD1562437	transcription elongation regulator 1-like	protein-coding
MACS_peak_5469	chr1	242476949	242477824	875	3100	33.33	9.45	Intergenic	L1_Rat1|LINE|L1	-7176	NM_001013151	309242	Rn.35127	NM_001013151	ENSRNOG00000014840	Gna14	Tieg3	G protein subunit alpha 14	protein-coding
MACS_peak_651	chr1	28529989	28530864	875	295.42	21.29	7.76	Intergenic	L1_Rat3|LINE|L1	-1226808	NM_001106204	292188	Rn.9080	NM_001106204		Rnf217	Ibrdc1	ring finger protein 217	protein-coding
MACS_peak_1248-2	chr1	44238298	44239172	874	1163.28	31.48	7.19	Intergenic	L1_Rn|LINE|L1	-320433	NM_001107459	308118	Rn.166916	NM_001107459	ENSRNOG00000018690	Rgs17	-	regulator of G-protein signaling 17	protein-coding
MACS_peak_3643-4	chr1	164402322	164403196	874	989.63	28.7	7.12	Intergenic	L1_Rat1|LINE|L1	238603	NM_001109150	499205	Rn.229468	NM_001109150	ENSRNOG00000010763	Fam181b	RGD1564695	family with sequence similarity 181, member B	protein-coding
MACS_peak_745	chr1	32059487	32060361	874	168.88	24.07	10.58	Intergenic	L1_Rat1|LINE|L1	-55919	NM_001100990	498997	Rn.15751	NM_001100990	ENSRNOG00000011568	Rspo3	RGD1563246	R-spondin 3	protein-coding
MACS_peak_2674	chr1	112076401	112077274	873	129.89	12.04	13.37	Intergenic	L1_Rn|LINE|L1	1745411	NM_024370	79211	Rn.10369	NM_024370	ENSRNOG00000014862	Gabrg3	-	gamma-aminobutyric acid type A receptor gamma 3 subunit	protein-coding
MACS_peak_5196	chr1	230630296	230631169	873	284.47	23.15	7.83	Intergenic	Intergenic	-131769	NM_173302	286961	Rn.105623	NM_173302		Slc22a24	Oat5|Slc22a19|Slc22a9	solute carrier family 22, member 24	protein-coding
MACS_peak_5676-3	chr1	261070222	261071095	873	3100	38.89	9.45	Intergenic	L1_Rn|LINE|L1	632031	NM_001107609	309523	Rn.208134	NM_001107609	ENSRNOG00000018929	Kif20b	Mphosph1	kinesin family member 20B	protein-coding
MACS_peak_1320	chr1	52067436	52068308	872	155.51	16.67	11.47	Intergenic	Intergenic	36169	NR_132441	106182183		NR_132441		Cahm	-	colon adenocarcinoma hypermethylated RNA	ncRNA
MACS_peak_3496-2	chr1	157808767	157809639	872	3100	39.81	9.45	intron (NM_017012, intron 3 of 8)	L1_Rn|LINE|L1	280482	NM_017012	24418	Rn.29972	NM_017012	ENSRNOG00000016429	Grm5	mGluR5|mGlur5	glutamate metabotropic receptor 5	protein-coding
MACS_peak_4217	chr1	186925886	186926758	872	141.11	16.67	12.45	Intergenic	Lx2B|LINE|L1	-947872	NM_001013434	365355	Rn.3271	NM_001013434	ENSRNOG00000012258	Rras2	-	related RAS viral (r-ras) oncogene homolog 2	protein-coding
MACS_peak_4821	chr1	196079125	196079997	872	981.63	24.07	7.11	Intergenic	L1_Rat1|LINE|L1	44657	NM_134418	171459	Rn.11223	NM_134418	ENSRNOG00000015716	Gp2	gp80	glycoprotein 2	protein-coding
MACS_peak_708	chr1	30558670	30559542	872	454.93	35.18	7.19	Intergenic	Intergenic	-74569	NM_130417	155430	Rn.58672	NM_130417	ENSRNOG00000013364	Hey2	Herp1	hes-related family bHLH transcription factor with YRPW motif 2	protein-coding
MACS_peak_2388	chr1	96633355	96634226	871	275.71	21.29	7.85	Intergenic	L1_Rat4|LINE|L1	-748535	NM_001108913	365238	Rn.218568	NM_001108913	ENSRNOG00000015168	LOC365238	-	similar to CG15432-PA	protein-coding
MACS_peak_5413	chr1	237932146	237933017	871	212.04	15.74	8.98	Intergenic	L1_Rat2|LINE|L1	-17819	NM_001000263	293817	Rn.141668	NM_001000263	ENSRNOG00000032117	Olr384	-	olfactory receptor 384	protein-coding
MACS_peak_1335	chr1	53871119	53871989	870	2343.26	30.55	8.59	Intergenic	L1_Rn|LINE|L1	-71076	NM_022236	63885	Rn.44869	NM_022236	ENSRNOG00000011310	Pde10a	Pde10a3	phosphodiesterase 10A	protein-coding
MACS_peak_5658-2	chr1	260561024	260561894	870	928.88	29.63	7.09	Intergenic	L1_Rat1|LINE|L1	122832	NM_001107609	309523	Rn.208134	NM_001107609	ENSRNOG00000018929	Kif20b	Mphosph1	kinesin family member 20B	protein-coding
MACS_peak_1269	chr1	46447844	46448713	869	566.14	25.92	6.98	Intergenic	L1_Rn|LINE|L1	-502025	NM_001004216	292279	Rn.161761	NM_001004216	ENSRNOG00000016490	Nox3	-	NADPH oxidase 3	protein-coding
MACS_peak_3575-2	chr1	160611517	160612386	869	1282.57	29.63	7.35	Intergenic	L1_Rat1|LINE|L1	-70014	NM_053554	89816	Rn.24871	NM_053554	ENSRNOG00000018322	Picalm	Calm	phosphatidylinositol binding clathrin assembly protein	protein-coding
MACS_peak_3609	chr1	163079266	163080135	869	1118.12	36.11	7.3	intron (NM_022282, intron 9 of 22)	L1_Rn|LINE|L1	-506226	NM_001134833	293107	Rn.108932	NM_001134833	ENSRNOG00000022766	Ccdc89	RGD1305335	coiled-coil domain containing 89	protein-coding
MACS_peak_3683	chr1	165762315	165763184	869	486.81	26.85	7.18	Intergenic	L1_Rn2|LINE|L1	1598593	NM_001109150	499205	Rn.229468	NM_001109150	ENSRNOG00000010763	Fam181b	RGD1564695	family with sequence similarity 181, member B	protein-coding
MACS_peak_5493	chr1	244045285	244046154	869	536.28	27.78	7.07	Intergenic	L1_Rn|LINE|L1	162436	NM_022276	64043	Rn.162516	NM_022276	ENSRNOG00000050534	Gcnt1	core 2 GlcNAc-T	glucosaminyl (N-acetyl) transferase 1, core 2	protein-coding
MACS_peak_1430	chr1	55663088	55663956	868	285.44	18.52	7.83	Intergenic	Intergenic	-173581	NM_001099463	685557	Rn.217943	NM_001099463		Vom2r7	-	vomeronasal 2 receptor, 7	protein-coding
MACS_peak_900	chr1	39438863	39439731	868	1602.03	21.29	7.59	Intergenic	RatSatRep1|Satellite|Satellite	-150139	NM_001346427	682870	Rn.199234	NM_001346427		LOC682870	-	similar to regulator of sex-limitation candidate 5	protein-coding
MACS_peak_1595	chr1	57193692	57194559	867	380.01	23.15	7.33	Intergenic	Intergenic	-95016	NM_001099465	685666	Rn.217930	NM_001099465	ENSRNOG00000013671	Vom2r9	RGD1564755	vomeronasal 2 receptor, 9	protein-coding
MACS_peak_2021	chr1	72136091	72136958	867	260.55	17.59	8.1	Intergenic	Intergenic	-244335	NM_001000113	292563	Rn.142001	NM_001000113	ENSRNOG00000030070	Olr8	-	olfactory receptor 8	protein-coding
MACS_peak_2624-4	chr1	109259086	109259953	867	2884.65	34.26	8.93	Intergenic	L1_Rn|LINE|L1	-832545	NM_001195599	499158	Rn.52198	NM_001195599	ENSRNOG00000049297	Ccdc179	RGD1559980	coiled-coil domain containing 179	protein-coding
MACS_peak_3296	chr1	152382917	152383784	867	452.33	27.78	7.18	Intergenic	L1_Rat1|LINE|L1	-7611	NM_022673	29386	Rn.9680	NM_022673	ENSRNOG00000056659	Mecp2	-	methyl CpG binding protein 2	protein-coding
MACS_peak_4407	chr1	187697333	187698200	867	3100	96.29	9.45	Intergenic	SATI_RN|Satellite|Satellite	-1719316	NM_001013434	365355	Rn.3271	NM_001013434	ENSRNOG00000012258	Rras2	-	related RAS viral (r-ras) oncogene homolog 2	protein-coding
MACS_peak_5982-3	chr1	287200020	287200887	867	2340.32	32.41	8.56	Intergenic	RNHAL1|LINE|L1	-27601	NM_032081	84028	Rn.6696	NM_032081	ENSRNOG00000017908	Pnliprp1	-	pancreatic lipase-related protein 1	protein-coding
MACS_peak_2597	chr1	107478426	107479292	866	282.03	25.92	7.83	Intergenic	L1_Rat1|LINE|L1	32156	NM_001103363	100125384	Rn.215024	NM_001103363		LOC100125384	-	hypothetical protein LOC100125384	protein-coding
MACS_peak_3643-3	chr1	164401208	164402074	866	989.63	28.7	7.12	Intergenic	L1_Rat1|LINE|L1	237485	NM_001109150	499205	Rn.229468	NM_001109150	ENSRNOG00000010763	Fam181b	RGD1564695	family with sequence similarity 181, member B	protein-coding
MACS_peak_5290-2	chr1	231429443	231430309	866	959.63	37.96	7.1	intron (NM_134380, intron 5 of 9)	L1_Rn|LINE|L1	47709	NM_134380	171398	Rn.81214	NM_134380	ENSRNOG00000061890	Ust5r	-	integral membrane transport protein UST5r	protein-coding
MACS_peak_5444	chr1	240469191	240470057	866	2695.83	32.41	8.77	Intergenic	L1_Rn|LINE|L1	-27554	NM_031036	81666	Rn.22817	NM_031036	ENSRNOG00000014183	Gnaq	Galphaq	G protein subunit alpha q	protein-coding
MACS_peak_5902-2	chr1	278260506	278261372	866	492.5	19.44	7.21	Intergenic	L1_Rn|LINE|L1	-348901	NM_001191563	309533	Rn.225286	NM_001191563	ENSRNOG00000011313	Sorcs1	-	sortilin-related VPS10 domain containing receptor 1	protein-coding
MACS_peak_1262	chr1	45770033	45770898	865	585.57	32.41	6.97	intron (NM_181474, intron 5 of 6)	L1_Rn|LINE|L1	-6391	NM_001109394	680178	Rn.198106	NM_001109394	ENSRNOG00000023531	Cldn20	-	claudin 20	protein-coding
MACS_peak_4049	chr1	186241395	186242260	865	202.73	15.74	9.3	Intergenic	RatSatRep1|Satellite|Satellite	-263377	NM_001013434	365355	Rn.3271	NM_001013434	ENSRNOG00000012258	Rras2	-	related RAS viral (r-ras) oncogene homolog 2	protein-coding
MACS_peak_5564-3	chr1	252046705	252047570	865	2709.96	44.44	8.82	Intergenic	L1_Rn|LINE|L1	179800	NM_001004446	361745	Rn.94939	NM_001004446	ENSRNOG00000011931	Smarca2	-	SWI/SNF related, matrix associated, actin dependent regulator of chromatin, subfamily a, member 2	protein-coding
MACS_peak_3452	chr1	155783468	155784332	864	461.09	25	7.23	Intergenic	L1_Rn|LINE|L1	34453	NM_001099512	679593	Rn.217927	NM_001099512	ENSRNOG00000013563	Vom2r43	-	vomeronasal 2 receptor, 43	protein-coding
MACS_peak_4866	chr1	201333219	201334083	864	527.3	29.63	7.09	Intergenic	L1_Rat1|LINE|L1	485117	NM_053611	100912108	Rn.11182	NM_053611	ENSRNOG00000019206	Nupr1	p8	nuclear protein 1, transcriptional regulator	protein-coding
MACS_peak_3048	chr1	135017041	135017904	863	552.49	20.37	7.02	Intergenic	L1_Rat1|LINE|L1	-476702	NM_001191625	308742	Rn.220729	NM_001191625	ENSRNOG00000009932	Mctp2	RGD1562967	multiple C2 and transmembrane domain containing 2	protein-coding
MACS_peak_3248-3	chr1	150121903	150122766	863	1706.25	26.85	7.56	Intergenic	L1_Rn|LINE|L1	-148497	NM_001173448	293925	Rn.62289	NM_001173448		RGD1564599	-	RGD1564599	protein-coding
MACS_peak_3551	chr1	159961541	159962404	863	507.9	30.55	7.15	Intergenic	L1_Rat2|LINE|L1	68932	NM_022623	64558	Rn.18388	NM_022623	ENSRNOG00000016848	Fzd4	-	frizzled class receptor 4	protein-coding
MACS_peak_4117-3	chr1	186539745	186540608	863	3100	47.22	9.45	Intergenic	Intergenic	-561726	NM_001013434	365355	Rn.3271	NM_001013434	ENSRNOG00000012258	Rras2	-	related RAS viral (r-ras) oncogene homolog 2	protein-coding
MACS_peak_3887	chr1	178313627	178314489	862	513.37	27.78	7.11	Intergenic	L1_Rn|LINE|L1	34715	NM_001000208	293379	Rn.141785	NM_001000208	ENSRNOG00000033512	Olr234	-	olfactory receptor 234	protein-coding
MACS_peak_5175	chr1	230430547	230431409	862	459.32	29.63	7.22	intron (NM_173302, intron 5 of 9)	L1_Rn|LINE|L1	67985	NM_173302	286961	Rn.105623	NM_173302		Slc22a24	Oat5|Slc22a19|Slc22a9	solute carrier family 22, member 24	protein-coding
MACS_peak_5294	chr1	231527447	231528309	862	602.35	34.26	6.9	Intergenic	L1_Rat1|LINE|L1	-50293	NM_134380	171398	Rn.81214	NM_134380	ENSRNOG00000061890	Ust5r	-	integral membrane transport protein UST5r	protein-coding
MACS_peak_5699	chr1	261676687	261677549	862	466.62	19.44	7.21	Intergenic	L1_Rn|LINE|L1	202619	NM_022938	65032	Rn.87132	NM_022938	ENSRNOG00000018827	Htr7	5Ht7	5-hydroxytryptamine (serotonin) receptor 7, adenylate cyclase-coupled	protein-coding
MACS_peak_103	chr1	7523852	7524713	861	121.92	11.11	14.37	Intergenic	L1_Rat1|LINE|L1	423643	NM_001276762	114005	Rn.121954	NM_001276762	ENSRNOG00000040242	Epm2a	-	epilepsy, progressive myoclonus type 2A	protein-coding
MACS_peak_3583	chr1	161825747	161826608	861	669.89	33.33	6.89	intron (NM_022282, intron 2 of 22)	L1_Rat1|LINE|L1	419698	NM_022282	64053	Rn.202966	NM_022282	ENSRNOG00000022635	Dlg2	Dlgh2	discs large MAGUK scaffold protein 2	protein-coding
MACS_peak_4449	chr1	187905046	187905907	861	2092.69	114.81	8.18	Intergenic	SATI_RN|Satellite|Satellite	-1927026	NM_001013434	365355	Rn.3271	NM_001013434	ENSRNOG00000012258	Rras2	-	related RAS viral (r-ras) oncogene homolog 2	protein-coding
MACS_peak_4663	chr1	189769190	189770051	861	352.99	22.22	7.41	Intergenic	Lx4B|LINE|L1	935127	NM_080781	114023	Rn.4327	NM_080781	ENSRNOG00000057623	Copb1	-	coatomer protein complex, subunit beta 1	protein-coding
MACS_peak_1997	chr1	71984672	71985532	860	280.23	13.89	7.86	Intergenic	Intergenic	-92913	NM_001000113	292563	Rn.142001	NM_001000113	ENSRNOG00000030070	Olr8	-	olfactory receptor 8	protein-coding
MACS_peak_5233	chr1	230725195	230726055	860	510.22	25.92	7.14	Intergenic	Intergenic	-226662	NM_173302	286961	Rn.105623	NM_173302		Slc22a24	Oat5|Slc22a19|Slc22a9	solute carrier family 22, member 24	protein-coding
MACS_peak_1605-2	chr1	57803240	57804099	859	3138.52	40.74	4.4	Intergenic	L1_Rat1|LINE|L1	68319	NM_001169138	292406	Rn.165619	NM_001169138	ENSRNOG00000010529	Thbs2	TSP-2	thrombospondin 2	protein-coding
MACS_peak_2103	chr1	73119936	73120795	859	538.56	29.63	7.06	Intergenic	L1_Rat1|LINE|L1	-19674	NM_001172164	499069		NM_001172164	ENSRNOG00000021996	Nlrp4	Nalp4|Nlrp4e|RGD1563529|RGD1564841	NLR family, pyrin domain containing 4	protein-coding
MACS_peak_2554	chr1	104288214	104289073	859	381.42	24.07	7.31	Intergenic	RNHAL1|LINE|L1	-11793	NM_019253	29644	Rn.10618	NM_019253	ENSRNOG00000013981	Ptpn5	STEP	protein tyrosine phosphatase, non-receptor type 5	protein-coding
MACS_peak_4032	chr1	186207217	186208076	859	189.35	12.04	9.71	Intergenic	RatSatRep1|Satellite|Satellite	-229196	NM_001013434	365355	Rn.3271	NM_001013434	ENSRNOG00000012258	Rras2	-	related RAS viral (r-ras) oncogene homolog 2	protein-coding
MACS_peak_4229	chr1	186955656	186956515	859	138.16	14.81	12.71	Intergenic	RatSatRep1|Satellite|Satellite	-977635	NM_001013434	365355	Rn.3271	NM_001013434	ENSRNOG00000012258	Rras2	-	related RAS viral (r-ras) oncogene homolog 2	protein-coding
MACS_peak_1961	chr1	70807312	70808170	858	143.18	24.07	12.3	intron (NM_001106220, intron 1 of 8)	L1_Rn|LINE|L1	24509	NM_001106220	292545	Rn.218640	NM_001106220	ENSRNOG00000042030	Nlrp4a	RGD1561918	NLR family, pyrin domain containing 4A	protein-coding
MACS_peak_2227	chr1	77753998	77754856	858	97.67	12.04	17.56	intron (NM_001025131, intron 4 of 5)	L1_Rat1|LINE|L1	57480	NM_001025131	361510	Rn.91378	NM_001025131	ENSRNOG00000047986	Sult2a2	-	sulfotransferase family 2A, dehydroepiandrosterone (DHEA)-preferring, member 2	protein-coding
MACS_peak_2624-2	chr1	109256105	109256963	858	2884.65	34.26	8.93	Intergenic	L1_Rn|LINE|L1	-829560	NM_001195599	499158	Rn.52198	NM_001195599	ENSRNOG00000049297	Ccdc179	RGD1559980	coiled-coil domain containing 179	protein-coding
MACS_peak_590	chr1	28297910	28298768	858	138.49	14.81	12.68	Intergenic	MYSERV_Rn-int|LTR|ERVK	-998399	NM_021666	59299	Rn.41863	NM_021666	ENSRNOG00000012609	Trdn	-	triadin	protein-coding
MACS_peak_2997	chr1	131128639	131129496	857	417.87	38.89	7.26	Intergenic	RNHAL1|LINE|L1	-299819	NM_001047853	293019	Rn.14864	NM_001047853	ENSRNOG00000010775	Arrdc4	Ab1-209|LRRG00117	arrestin domain containing 4	protein-coding
MACS_peak_3109	chr1	139046500	139047357	857	494.12	21.29	7.2	Intergenic	L1_Rn|LINE|L1	-691937	NM_001039006	293023	Rn.16545	NM_001039006	ENSRNOG00000010959	Klhl25	RGD1310815	kelch-like family member 25	protein-coding
MACS_peak_710	chr1	30561996	30562853	857	238.42	18.52	8.48	Intergenic	L1_Rn|LINE|L1	-71251	NM_130417	155430	Rn.58672	NM_130417	ENSRNOG00000013364	Hey2	Herp1	hes-related family bHLH transcription factor with YRPW motif 2	protein-coding
MACS_peak_2611	chr1	108523757	108524613	856	619.61	35.18	6.87	Intergenic	RNHAL1|LINE|L1	-97211	NM_001195599	499158	Rn.52198	NM_001195599	ENSRNOG00000049297	Ccdc179	RGD1559980	coiled-coil domain containing 179	protein-coding
MACS_peak_2679	chr1	112119447	112120303	856	188.58	16.67	9.74	Intergenic	L1_Rat1|LINE|L1	1702373	NM_024370	79211	Rn.10369	NM_024370	ENSRNOG00000014862	Gabrg3	-	gamma-aminobutyric acid type A receptor gamma 3 subunit	protein-coding
MACS_peak_3637	chr1	164307630	164308485	855	165.79	12.04	10.75	Intergenic	L1_Rat2|LINE|L1	143901	NM_001109150	499205	Rn.229468	NM_001109150	ENSRNOG00000010763	Fam181b	RGD1564695	family with sequence similarity 181, member B	protein-coding
MACS_peak_4417	chr1	187773612	187774467	855	1369.57	82.4	7.35	Intergenic	SATI_RN|Satellite|Satellite	-1795589	NM_001013434	365355	Rn.3271	NM_001013434	ENSRNOG00000012258	Rras2	-	related RAS viral (r-ras) oncogene homolog 2	protein-coding
MACS_peak_5353	chr1	235435410	235436265	855	762.32	25	6.86	Intergenic	L1_Rat1|LINE|L1	-24429	NM_001108927	365410	Rn.107910	NM_001108927	ENSRNOG00000021057	Osbp	-	oxysterol binding protein	protein-coding
MACS_peak_243-2	chr1	18157334	18158188	854	2375.77	34.26	8.55	Intergenic	L1_Rn|LINE|L1	92382	NM_001191088	685750	Rn.44523	NM_001191088	ENSRNOG00000014907	Aldh8a1	-	aldehyde dehydrogenase 8 family, member A1	protein-coding
MACS_peak_2982-2	chr1	127980193	127981047	854	3100	48.15	9.45	intron (NM_012999, intron 12 of 19)	L1_Rn|LINE|L1	-67119	NM_001271323	100361269	Rn.38265	NM_001271323	ENSRNOG00000011932	Snrpa1	-	small nuclear ribonucleoprotein polypeptide A'	protein-coding
MACS_peak_4422	chr1	187816354	187817208	854	3100	174.06	9.45	Intergenic	ISAT_RN|Satellite|Satellite	-1838331	NM_001013434	365355	Rn.3271	NM_001013434	ENSRNOG00000012258	Rras2	-	related RAS viral (r-ras) oncogene homolog 2	protein-coding
MACS_peak_5479	chr1	242820203	242821057	854	343.13	24.07	7.43	intron (NM_001100975, intron 50 of 71)	L1_Rn|LINE|L1	308036	NM_001100975	309243	Rn.16931	NM_001100975		Vps13a	RGD1311340	vacuolar protein sorting 13A	protein-coding
MACS_peak_2511	chr1	99688037	99688890	853	357.69	20.37	7.37	Intergenic	L1_Rat1|LINE|L1	-40932	NM_001106249	292843	Rn.161194	NM_001106249	ENSRNOG00000021474	Siglec5	-	sialic acid binding Ig-like lectin 5	protein-coding
MACS_peak_3550	chr1	159938662	159939515	853	733.67	24.07	6.82	Intergenic	L1_Rat2|LINE|L1	46048	NM_022623	64558	Rn.18388	NM_022623	ENSRNOG00000016848	Fzd4	-	frizzled class receptor 4	protein-coding
MACS_peak_1232	chr1	43598875	43599727	852	591.67	33.33	6.93	Intergenic	L1_Rn2|LINE|L1	100917	NM_053991	117064	Rn.18675	NM_053991	ENSRNOG00000018808	Vip	vip/phi27	vasoactive intestinal peptide	protein-coding
MACS_peak_4040	chr1	186229144	186229996	852	212.24	15.74	8.96	Intergenic	Intergenic	-251120	NM_001013434	365355	Rn.3271	NM_001013434	ENSRNOG00000012258	Rras2	-	related RAS viral (r-ras) oncogene homolog 2	protein-coding
MACS_peak_439	chr1	27609584	27610436	852	200.29	17.59	9.38	Intergenic	RatSatRep1|Satellite|Satellite	-310070	NM_021666	59299	Rn.41863	NM_021666	ENSRNOG00000012609	Trdn	-	triadin	protein-coding
MACS_peak_5392	chr1	236652167	236653019	852	363.24	21.29	7.32	Intergenic	L1_Rat1|LINE|L1	18623	NM_001000109	292324	Rn.142572	NM_001000109	ENSRNOG00000030201	Olr387	ratchr1_random-2730168-2731106_ORF	olfactory receptor 387	protein-coding
MACS_peak_5801	chr1	267074179	267075031	852	323.42	17.59	7.58	Intergenic	L1_Rat1|LINE|L1	43018	NM_001108524	361755	Rn.3148	NM_001108524	ENSRNOG00000060047	Aldh18a1	Pycs	aldehyde dehydrogenase 18 family, member A1	protein-coding
MACS_peak_5802	chr1	267076232	267077083	851	171.24	19.44	10.49	Intergenic	L1_Rat1|LINE|L1	40966	NM_001108524	361755	Rn.3148	NM_001108524	ENSRNOG00000060047	Aldh18a1	Pycs	aldehyde dehydrogenase 18 family, member A1	protein-coding
MACS_peak_5372-2	chr1	236160720	236161570	850	781.51	14.81	6.84	Intergenic	Intergenic	-2546	NM_001109163	499322	Rn.112856	NM_001109163	ENSRNOG00000012067	Fam111a	RGD1560913	family with sequence similarity 111, member A	protein-coding
MACS_peak_380	chr1	26379310	26380159	849	423.34	30.55	7.26	Intergenic	ID_B1|SINE|B4	-252098	NM_001108459	361459	Rn.230112	NM_001108459		Clvs2	Clavesin-2|RGD1306801|Rlbp1l2	clavesin 2	protein-coding
MACS_peak_3936	chr1	182100271	182101120	849	381.06	19.44	7.3	intron (NM_001134970, intron 16 of 39)	RatSatRep2|Unknown|Unknown	239353	NM_001106288	293410	Rn.92644	NM_001106288	ENSRNOG00000009910	Swap70	-	SWAP switching B-cell complex 70	protein-coding
MACS_peak_1763	chr1	63861079	63861927	848	632.58	25	6.87	Intergenic	L1_Rn|LINE|L1	15138	NM_001008941	494288	Rn.129445	NM_001008941	ENSRNOG00000047128	Vom1r23	V1rf5	vomeronasal 1 receptor 23	protein-coding
MACS_peak_3246	chr1	150036892	150037740	848	638.73	25.92	6.86	Intergenic	L1_Rat1|LINE|L1	-233515	NM_001173448	293925	Rn.62289	NM_001173448		RGD1564599	-	RGD1564599	protein-coding
MACS_peak_5069-3	chr1	217726108	217726956	848	2142.96	29.63	8.32	Intergenic	L1_Rat1|LINE|L1	-59543	NM_001130077	361669	Rn.220537	NM_001130077	ENSRNOG00000016737	Tcerg1l	RGD1562437	transcription elongation regulator 1-like	protein-coding
MACS_peak_1247-2	chr1	44236352	44237199	847	318.68	32.41	7.61	Intergenic	L1_Rn|LINE|L1	-318473	NM_001107459	308118	Rn.166916	NM_001107459	ENSRNOG00000018690	Rgs17	-	regulator of G-protein signaling 17	protein-coding
MACS_peak_1612	chr1	58057339	58058186	847	217.12	16.67	8.9	Intergenic	Intergenic	-75296	NM_001103356	100125364	Rn.101587	NM_001103356	ENSRNOG00000015597	LOC100125364	C6orf120	hypothetical protein LOC100125364	protein-coding
MACS_peak_2288	chr1	84537537	84538384	847	250.62	23.15	8.23	Intergenic	L1_Rat1|LINE|L1	120292	NM_173294	286953	Rn.4845	NM_173294	ENSRNOG00000033164	Cyp2b3	Cyp2b6	cytochrome P450, family 2, subfamily b, polypeptide 3	protein-coding
MACS_peak_4462	chr1	187994533	187995380	847	3034.06	108.33	9.2	Intergenic	SATI_RN|Satellite|Satellite	-2016506	NM_001013434	365355	Rn.3271	NM_001013434	ENSRNOG00000012258	Rras2	-	related RAS viral (r-ras) oncogene homolog 2	protein-coding
MACS_peak_1957-2	chr1	70768059	70768905	846	2980.42	36.11	9.03	intron (NM_001106220, intron 7 of 8)	RNHAL1|LINE|L1	63768	NM_001106220	292545	Rn.218640	NM_001106220	ENSRNOG00000042030	Nlrp4a	RGD1561918	NLR family, pyrin domain containing 4A	protein-coding
MACS_peak_244	chr1	18174689	18175535	846	250.13	15.74	8.24	Intergenic	RNHAL1|LINE|L1	109733	NM_001191088	685750	Rn.44523	NM_001191088	ENSRNOG00000014907	Aldh8a1	-	aldehyde dehydrogenase 8 family, member A1	protein-coding
MACS_peak_2475-2	chr1	98025435	98026281	846	3154.85	39.81	3.8	Intergenic	L1_Rn|LINE|L1	-690728	NM_001108479	361560	Rn.65503	NM_001108479	ENSRNOG00000017456	Vstm2b	RGD1306235	V-set and transmembrane domain containing 2B	protein-coding
MACS_peak_2560-2	chr1	104486020	104486866	846	1580.42	33.33	7.6	Intergenic	L1_Rat1|LINE|L1	3246	NM_001002287	404658	Rn.155107	NM_001002287	ENSRNOG00000033021	Mrgprb4	MrgB4	MAS-related GPR, member B4	protein-coding
MACS_peak_2612	chr1	108548815	108549661	846	599.25	25.92	6.9	Intergenic	L1_Rn|LINE|L1	-122264	NM_001195599	499158	Rn.52198	NM_001195599	ENSRNOG00000049297	Ccdc179	RGD1559980	coiled-coil domain containing 179	protein-coding
MACS_peak_267	chr1	19883898	19884744	846	352.66	24.07	7.42	Intergenic	L1_Rat1|LINE|L1	-309363	NM_001029902	360302	Rn.126653	NM_001029902	ENSRNOG00000047605	Ptprk	Rptpk	protein tyrosine phosphatase, receptor type, K	protein-coding
MACS_peak_2678	chr1	112117584	112118430	846	187.27	14.81	9.77	Intergenic	L1_Rat1|LINE|L1	1704241	NM_024370	79211	Rn.10369	NM_024370	ENSRNOG00000014862	Gabrg3	-	gamma-aminobutyric acid type A receptor gamma 3 subunit	protein-coding
MACS_peak_4202-2	chr1	186891472	186892318	846	367.09	16.67	7.33	Intergenic	Intergenic	-913445	NM_001013434	365355	Rn.3271	NM_001013434	ENSRNOG00000012258	Rras2	-	related RAS viral (r-ras) oncogene homolog 2	protein-coding
MACS_peak_1318-4	chr1	52041982	52042827	845	3168.51	30.55	2.9	Intergenic	L1_Rn|LINE|L1	61637	NR_132441	106182183		NR_132441		Cahm	-	colon adenocarcinoma hypermethylated RNA	ncRNA
MACS_peak_3016-2	chr1	133200680	133201525	845	471.98	25	7.19	Intergenic	L1_Rat1|LINE|L1	-707387	NM_080778	113984	Rn.17815	NM_080778	ENSRNOG00000010308	Nr2f2	Tfcoup2	nuclear receptor subfamily 2, group F, member 2	protein-coding
MACS_peak_3044	chr1	134876231	134877076	845	312.33	22.22	7.6	Intergenic	RNHAL1|LINE|L1	-335883	NM_001191625	308742	Rn.220729	NM_001191625	ENSRNOG00000009932	Mctp2	RGD1562967	multiple C2 and transmembrane domain containing 2	protein-coding
MACS_peak_4147	chr1	186642522	186643367	845	359.51	19.44	7.34	Intergenic	Lx7|LINE|L1	-664494	NM_001013434	365355	Rn.3271	NM_001013434	ENSRNOG00000012258	Rras2	-	related RAS viral (r-ras) oncogene homolog 2	protein-coding
MACS_peak_5623	chr1	257374840	257375685	845	396.76	24.07	7.27	intron (NM_001105731, intron 1 of 16)	L1_Rat1|LINE|L1	162027	NM_001105731	54286	Rn.204724	NM_001105731		Prkg1	Pkgi|cGk1	protein kinase, cGMP-dependent, type 1	protein-coding
MACS_peak_4186	chr1	186828702	186829546	844	244.56	18.52	8.32	Intergenic	RMER19B|LTR|ERVK	-850674	NM_001013434	365355	Rn.3271	NM_001013434	ENSRNOG00000012258	Rras2	-	related RAS viral (r-ras) oncogene homolog 2	protein-coding
MACS_peak_5237	chr1	230833573	230834417	844	249.53	17.59	8.26	Intergenic	L1_Rat2|LINE|L1	-335032	NM_173302	286961	Rn.105623	NM_173302		Slc22a24	Oat5|Slc22a19|Slc22a9	solute carrier family 22, member 24	protein-coding
MACS_peak_1317-2	chr1	52025151	52025994	843	1154.45	28.7	7.21	Intergenic	L1_Rat1|LINE|L1	78469	NR_132441	106182183		NR_132441		Cahm	-	colon adenocarcinoma hypermethylated RNA	ncRNA
MACS_peak_2067	chr1	72353420	72354263	843	200.56	19.44	9.38	Intergenic	RatSatRep2|Unknown|Unknown	174809	NM_001109138	499067	Rn.225170	NM_001109138	ENSRNOG00000042502	Smim17	RGD1559613	small integral membrane protein 17	protein-coding
MACS_peak_1311	chr1	52006038	52006880	842	674.2	41.66	6.86	Intergenic	RatSatRep2|Unknown|Unknown	97582	NR_132441	106182183		NR_132441		Cahm	-	colon adenocarcinoma hypermethylated RNA	ncRNA
MACS_peak_634-2	chr1	28440250	28441092	842	373.03	17.59	7.31	Intergenic	Intergenic	-1140731	NM_021666	59299	Rn.41863	NM_021666	ENSRNOG00000012609	Trdn	-	triadin	protein-coding
MACS_peak_1923	chr1	70065173	70066014	841	445.02	22.22	7.18	Intergenic	L1_Rat1|LINE|L1	20021	NM_031713	65146	Rn.207196	NM_031713	ENSRNOG00000054954	Pirb	Lilrb3|NILR-1|Nilr1	paired Ig-like receptor B	protein-coding
MACS_peak_2263	chr1	80485966	80486807	841	850.27	33.33	6.97	intron (NM_001025641, intron 3 of 4)	L1_Rat1|LINE|L1	18257	NM_001025641	292666	Rn.154014	NM_001025641	ENSRNOG00000029485	Psg29	-	pregnancy-specific glycoprotein 29	protein-coding
MACS_peak_347-2	chr1	26233242	26234083	841	1895.33	29.63	7.78	Intergenic	L1_Rat1|LINE|L1	-398170	NM_001108459	361459	Rn.230112	NM_001108459		Clvs2	Clavesin-2|RGD1306801|Rlbp1l2	clavesin 2	protein-coding
MACS_peak_4389	chr1	187517270	187518111	841	2740.65	124.07	8.76	Intergenic	ISAT_RN|Satellite|Satellite	-1539240	NM_001013434	365355	Rn.3271	NM_001013434	ENSRNOG00000012258	Rras2	-	related RAS viral (r-ras) oncogene homolog 2	protein-coding
MACS_peak_5770	chr1	265951025	265951866	841	171.52	16.67	10.49	Intergenic	Intergenic	264232	NM_031572	25011	Rn.2586	NM_031572	ENSRNOG00000047945	Cyp2c12	Cyp2c40|P450pb1|RATP4515B2|RATP4515B8	cytochrome P450, family 2, subfamily c, polypeptide 12	protein-coding
MACS_peak_84-2	chr1	6191749	6192590	841	927.52	34.26	7.08	Intergenic	L1_Rat1|LINE|L1	122370	NM_001108902	365042	Rn.167294	NM_001108902	ENSRNOG00000014258	Rab32	RGD1559997	RAB32, member RAS oncogene family	protein-coding
MACS_peak_5954	chr1	282629652	282630492	840	328.61	13.89	7.57	Intergenic	L1_Rat1|LINE|L1	451597	NM_012739	25083	Rn.170171	NM_012739	ENSRNOG00000047545	Adra2a	CA2-47|RATRG20|RG20	adrenoceptor alpha 2A	protein-coding
MACS_peak_606	chr1	28340674	28341514	840	145.05	15.74	12.16	Intergenic	ORR1A_Rn|LTR|ERVL-MaLR	-1041154	NM_021666	59299	Rn.41863	NM_021666	ENSRNOG00000012609	Trdn	-	triadin	protein-coding
MACS_peak_612	chr1	28360017	28360857	840	194.02	24.07	9.58	Intergenic	Intergenic	-1060497	NM_021666	59299	Rn.41863	NM_021666	ENSRNOG00000012609	Trdn	-	triadin	protein-coding
MACS_peak_140	chr1	10705951	10706790	839	3052.67	31.48	9.23	Intergenic	L1_Rn|LINE|L1	156189	NM_012799	25264	Rn.89709	NM_012799		Nmbr	NMB-R	neuromedin B receptor	protein-coding
MACS_peak_156	chr1	11642055	11642894	839	1448.18	35.18	7.41	Intergenic	RNHAL1|LINE|L1	1092293	NM_012799	25264	Rn.89709	NM_012799		Nmbr	NMB-R	neuromedin B receptor	protein-coding
MACS_peak_1633	chr1	59388605	59389444	839	204.72	18.52	9.27	Intergenic	L1_Rat1|LINE|L1	-668315	NM_001009687	308201	Rn.137079	NM_001009687	ENSRNOG00000012692	Riok2	-	RIO kinase 2	protein-coding
MACS_peak_3173	chr1	146241449	146242288	839	2780.26	35.18	8.8	Intergenic	RNHAL1|LINE|L1	-403120	NM_001170432	293065	Rn.138440	NM_001170432	ENSRNOG00000025088	Tmc3	-	transmembrane channel-like 3	protein-coding
MACS_peak_3576	chr1	160626598	160627437	839	3100	38.89	9.45	Intergenic	L1_Rn|LINE|L1	-54948	NM_053554	89816	Rn.24871	NM_053554	ENSRNOG00000018322	Picalm	Calm	phosphatidylinositol binding clathrin assembly protein	protein-coding
MACS_peak_3937-2	chr1	182103661	182104500	839	1801.69	28.7	7.67	intron (NM_001134970, intron 16 of 39)	L1_Rn|LINE|L1	242738	NM_001106288	293410	Rn.92644	NM_001106288	ENSRNOG00000009910	Swap70	-	SWAP switching B-cell complex 70	protein-coding
MACS_peak_801	chr1	38179701	38180540	839	830.94	21.29	6.91	Intergenic	RNHAL1|LINE|L1	-254680	NM_031007	81636	Rn.10731	NM_031007	ENSRNOG00000032150	Adcy2	AC2	adenylate cyclase 2	protein-coding
MACS_peak_983-2	chr1	39772646	39773485	839	753.02	19.44	6.85	Intergenic	Intergenic	-160051	NR_037334	100526572		NR_037334	ENSRNOG00000035509	Mir3556b	rno-mir-3556b	microRNA 3556b	ncRNA
MACS_peak_2483-2	chr1	98898025	98898863	838	1551.18	25.92	7.51	Intergenic	L1_Rn|LINE|L1	-31183	NM_001047937	499136	Rn.130458	NM_001047937	ENSRNOG00000014455	LOC499136	-	LRRGT00021	protein-coding
MACS_peak_3946	chr1	182894624	182895462	838	224.73	19.44	8.76	Intergenic	L1_Rat1|LINE|L1	-14731	NM_001017374	361628	Rn.121213	NM_001017374	ENSRNOG00000017158	Eif4g2	-	eukaryotic translation initiation factor 4, gamma 2	protein-coding
MACS_peak_4228	chr1	186946604	186947442	838	188.26	12.04	9.74	Intergenic	RatSatRep1|Satellite|Satellite	-968573	NM_001013434	365355	Rn.3271	NM_001013434	ENSRNOG00000012258	Rras2	-	related RAS viral (r-ras) oncogene homolog 2	protein-coding
MACS_peak_72	chr1	5753218	5754056	838	2382.55	32.41	8.58	Intergenic	L1_Rat1|LINE|L1	-71496	NM_030843	81022	Rn.96029	NM_030843	ENSRNOG00000013351	Stxbp5	-	syntaxin binding protein 5	protein-coding
MACS_peak_1389	chr1	55424182	55425019	837	198.05	12.96	9.47	Intergenic	Intergenic	-59590	NM_001191619	292316	Rn.145528	NM_001191619	ENSRNOG00000052093	Smok2a	RGD1565233	sperm motility kinase 2A	protein-coding
MACS_peak_386-4	chr1	26393940	26394777	837	3175.46	32.41	3.28	Intergenic	RMER4A|LTR|ERVK	-237474	NM_001108459	361459	Rn.230112	NM_001108459		Clvs2	Clavesin-2|RGD1306801|Rlbp1l2	clavesin 2	protein-coding
MACS_peak_4177	chr1	186760204	186761041	837	279.51	12.96	7.86	Intergenic	Intergenic	-782172	NM_001013434	365355	Rn.3271	NM_001013434	ENSRNOG00000012258	Rras2	-	related RAS viral (r-ras) oncogene homolog 2	protein-coding
MACS_peak_5152	chr1	227620416	227621253	837	225.5	19.44	8.71	Intergenic	RNERVK8-int|LTR|ERVK	22554	NM_001024290	499302	Rn.138228	NM_001024290	ENSRNOG00000028743	Gal3st3	-	galactose-3-O-sulfotransferase 3	protein-coding
MACS_peak_721	chr1	31169318	31170155	837	1071.4	33.33	7.23	Intergenic	L1_Rat1|LINE|L1	-178091	NM_001246319	689399	Rn.51	NM_001246319	ENSRNOG00000042944	Cenpw	CENP-W	centromere protein W	protein-coding
MACS_peak_1977	chr1	71169372	71170208	836	790.64	34.26	6.89	Intergenic	L1_Rat1|LINE|L1	-15739	NM_001106467	100134827	Rn.128804	NM_001106467	ENSRNOG00000050407	Mfsd14a	Hiat1	major facilitator superfamily domain containing 14A	protein-coding
MACS_peak_3423-2	chr1	154597063	154597899	836	1721.94	33.33	7.63	Intergenic	L1_Rn|LINE|L1	-134494	NM_001037659	652956	Rn.189455	NM_001037659		Mpp1	p55	membrane palmitoylated protein 1	protein-coding
MACS_peak_3952-2	chr1	184414175	184415011	836	2136.35	31.48	8.33	Intergenic	L1_Rat1|LINE|L1	-58779	NM_001198589	361630	Rn.51807	NM_001198589	ENSRNOG00000015488	Tead1	TEF-1	TEA domain transcription factor 1	protein-coding
MACS_peak_5200	chr1	230637047	230637883	836	201.18	14.81	9.34	Intergenic	B3A|SINE|B2	-138502	NM_173302	286961	Rn.105623	NM_173302		Slc22a24	Oat5|Slc22a19|Slc22a9	solute carrier family 22, member 24	protein-coding
MACS_peak_5679	chr1	261101022	261101857	835	757.31	23.15	6.86	Intergenic	L1_Rat1|LINE|L1	662812	NM_001107609	309523	Rn.208134	NM_001107609	ENSRNOG00000018929	Kif20b	Mphosph1	kinesin family member 20B	protein-coding
MACS_peak_6006	chr1	290061569	290062404	835	408.17	26.85	7.29	Intergenic	L1_Rn|LINE|L1	32447	NM_001271303	100910144	Rn.14535	NM_001271303	ENSRNOG00000036571	Ces2	-	carboxylesterase 2	protein-coding
MACS_peak_2494	chr1	99189299	99190133	834	439.73	28.7	7.19	Intergenic	L1_Rat1|LINE|L1	-322455	NM_001047937	499136	Rn.130458	NM_001047937	ENSRNOG00000014455	LOC499136	-	LRRGT00021	protein-coding
MACS_peak_4314	chr1	187208514	187209348	834	374.52	18.52	7.3	Intergenic	RatSatRep1|Satellite|Satellite	-1230481	NM_001013434	365355	Rn.3271	NM_001013434	ENSRNOG00000012258	Rras2	-	related RAS viral (r-ras) oncogene homolog 2	protein-coding
MACS_peak_4491	chr1	188229237	188230071	834	3100	145.36	9.45	Intergenic	ISAT_RN|Satellite|Satellite	-2251204	NM_001013434	365355	Rn.3271	NM_001013434	ENSRNOG00000012258	Rras2	-	related RAS viral (r-ras) oncogene homolog 2	protein-coding
MACS_peak_4784	chr1	193400489	193401323	834	1920.53	32.41	7.84	Intergenic	L1_Rat1|LINE|L1	756618	NM_001024751	293165	Rn.76073	NM_001024751	ENSRNOG00000020514	Sox6	-	SRY box 6	protein-coding
MACS_peak_5721-2	chr1	263458579	263459413	834	974.26	27.78	7.1	intron (NM_013159, intron 1 of 24)	L1_Rat2|LINE|L1	29580	NM_013159	25700	Rn.45029	NM_013159	ENSRNOG00000016833	Ide	INSDEGM	insulin degrading enzyme	protein-coding
MACS_peak_5899	chr1	278074585	278075419	834	252.86	21.29	8.19	Intergenic	L1_Rat1|LINE|L1	-162964	NM_001191563	309533	Rn.225286	NM_001191563	ENSRNOG00000011313	Sorcs1	-	sortilin-related VPS10 domain containing receptor 1	protein-coding
MACS_peak_1172	chr1	40780144	40780977	833	230.1	12.04	8.62	Intergenic	RMER13A|LTR|ERVK	-379338	NM_133425	171010	Rn.87667	NM_133425	ENSRNOG00000016368	Ppp1r14c	Kepi	protein phosphatase 1, regulatory (inhibitor) subunit 14c	protein-coding
MACS_peak_5128	chr1	222081793	222082626	833	445.02	23.15	7.18	Intergenic	RNHAL1|LINE|L1	112332	NM_021868	60465	Rn.107869	NM_021868	ENSRNOG00000047280	Cttn	Cttnb	cortactin	protein-coding
MACS_peak_568	chr1	28197563	28198396	833	542.2	46.29	7.03	Intergenic	B3|SINE|B2	-898039	NM_021666	59299	Rn.41863	NM_021666	ENSRNOG00000012609	Trdn	-	triadin	protein-coding
MACS_peak_1666-2	chr1	60351016	60351848	832	1770.59	31.48	7.66	Intergenic	L1_Rn|LINE|L1	-40764	NM_133574	171105	Rn.10614	NM_133574	ENSRNOG00000047387	Lnpep	IRAP|P-LAP|Vp165	leucyl and cystinyl aminopeptidase	protein-coding
MACS_peak_1957-4	chr1	70770896	70771727	831	2980.42	36.11	9.03	intron (NM_001106220, intron 7 of 8)	RNHAL1|LINE|L1	60939	NM_001106220	292545	Rn.218640	NM_001106220	ENSRNOG00000042030	Nlrp4a	RGD1561918	NLR family, pyrin domain containing 4A	protein-coding
MACS_peak_2019	chr1	72130697	72131528	831	293.73	19.44	7.8	Intergenic	Intergenic	-238923	NM_001000113	292563	Rn.142001	NM_001000113	ENSRNOG00000030070	Olr8	-	olfactory receptor 8	protein-coding
MACS_peak_3789	chr1	175104875	175105706	831	819.67	38.89	6.89	intron (NM_198776, intron 2 of 2)	L1_Rat1|LINE|L1	-5170	NM_001111269	689064	Rn.224543	NM_001111269	ENSRNOG00000047098	LOC689064	-	beta-globin	protein-coding
MACS_peak_1581	chr1	56903278	56904108	830	133.08	14.81	13.13	Intergenic	Intergenic	195416	NM_001099465	685666	Rn.217930	NM_001099465	ENSRNOG00000013671	Vom2r9	RGD1564755	vomeronasal 2 receptor, 9	protein-coding
MACS_peak_2716-3	chr1	114585164	114585994	830	1643.13	28.7	7.45	Intergenic	L1_Rn|LINE|L1	543028	NM_017065	24922	Rn.233948	NM_017065	ENSRNOG00000060599	Gabrb3	-	gamma-aminobutyric acid type A receptor beta 3 subunit	protein-coding
MACS_peak_5384	chr1	236340689	236341519	830	842.14	33.33	6.96	Intergenic	L1_Rn|LINE|L1	75413	NM_001000252	293781	Rn.141696	NM_001000252	ENSRNOG00000048005	Olr338	-	olfactory receptor 338	protein-coding
[truncated: 30,930 more rows]
