# Supplementary material for: Spermatid-specific linker histone HILS1 is a poor condenser of DNA and chromatin and preferentially associates with LINE-1 elements
Source: Epigenetics Chromatin. 2018 Aug 1;11:43. doi: 10.1186/s13072-018-0214-0 (PMC6069787; doi:10.1186/s13072-018-0214-0)
Supplement: Supplementary file 13 — Additional file 13: Table S9. PCR primer sequences used for ChIP-qPCR analysis. [file 13072_2018_214_MOESM13_ESM.xlsx]

## Sheet: Sheet1
Additional file 11: Table S8. PCR primers sequences for selected genomic regions based on ChIP seq data
Primer Name	Primer sequence	Amplicon size
chr5_F	CCTATCAACTTTCGATGGTAGT	190 bp
chr5_R	CTCGAAAGAGTCCTGTATTGTT
chr15-1_F	ACGGCTGTAGTCCCTGAATG	169 bp
chr15-1_R	ACCCAGAAGGGCTGATACTG
chr10-1_F	GGAAGAATGGCCACACATA	122 bp
chr10-1_R	GTTGTACCTTCATTTTCATTAAATTCT
chr9_F	TGTCCATTTCCTAAAGATTTTCAA	113 bp
chr9_R	CAGAAATGAAAAGGGAGACAAAA
chrX_F	CTCACTGTGGGAGGAGGAAG	164 bp
chrX_R	GCGGGAAAAACGTCAACTTA
chr15-2_F	AGGCACATGACAGGTCTTCC	192 bp
chr15-2_R	AGGCACATGACAGGTCTTCC
chr1-2_F	CCGTGGGAGTGAGAGCTAAA	106 bp
chr1-2_R	TCTTTGGCTTTTTCCTCTGG
chr16_F	GGAGCCTCAGGAAGACTGTG	155 bp
chr16_R	GTTGGCTGCTGTTTGGTCTT
chr8-1_F	ATAGTAACAGTGTGTTGTGGTGTAG	246 bp
chr8-1_R	CAGAGTTACCCACCTATAATATCC
chr10-2_F	CTATATAACTAGGGGCTCAGAGG	181 bp
chr10-2_R	CACTGGTTATTGGTGTGACTT
chr8-2_ctrl_F	GTCAGCCATGTGTGCTCTTC	169 bp
chr8-2_ctrl_R	GGCACACATCAAGAACGACT
Chr18_ctrl_F	GGGTCATCATTATCGGCATT	167 bp
Chr18_ctrl_R	GCAAATGTGATCGTGGAAAA
